# Supplementary material for: Single-nucleus multi-omics identifies shared and distinct pathways in Pick’s and Alzheimer’s disease
Source: Sci Adv. 2025 Nov 12;11(46):eads7973. doi: 10.1126/sciadv.ads7973 (PMC12609060; doi:10.1126/sciadv.ads7973)
Supplement: Supplementary file 2 — Tables S1 to S5 [file sciadv.ads7973_tables_s1_to_s5.zip]

Archive with 5 entries (5 files):
- ads7973_table_s1.xlsx
- ads7973_table_s2.zip
- ads7973_table_s3.xlsx
- ads7973_table_s4.xlsx
- ads7973_table_s5.xlsx
