# Supplementary material for: Single-nucleus multi-omics identifies shared and distinct pathways in Pick’s and Alzheimer’s disease
Source: Sci Adv. 2025 Nov 12;11(46):eads7973. doi: 10.1126/sciadv.ads7973 (PMC12609060; doi:10.1126/sciadv.ads7973)
Supplement: Supplementary file 2 — Tables S1 to S5 [file sciadv.ads7973_tables_s1_to_s5.zip › ads7973_table_s1.xlsx]

## Sheet: Info
Tab	Information
tableS1A	metadata for PiD and AD
tableS1B	snATAC-seq FindAllMarkers on Gene Activity
tableS1C	cell counts for each celltype in snATAC-seq and snRNA-seq
tableS1D	snRNA-seq FindAllMarkers on Gene Expression

## Sheet: tableS1A
SampleID	Assignment	BrainBank	Age	Sex	PMI	Diagnosis	Region	Dataset
1	Group0	BrainBank1	80-90	M	1-5	Pick's disease	FCX	PiD_Dataset
2	Group0	BrainBank1	70-80	M	1-5	Control	FCX	PiD_Dataset
3	Group0	BrainBank1	70-80	M	1-5	Pick's disease	FCX	PiD_Dataset
4	Group0	BrainBank1	60-70	M	11-15	Control	FCX	PiD_Dataset
5	Group1	BrainBank1	60-70	F	6-10	Control	FCX	PiD_Dataset
6	Group1	BrainBank1	70-80	F	1-5	Control	FCX	PiD_Dataset
8	Group1	BrainBank2	70-80	M	1-5	Pick's disease	FCX	PiD_Dataset
9	Group1	BrainBank3	70-80	M	21-25	Control	FCX	PiD_Dataset
10	Group1	BrainBank3	70-80	F	21-25	Control	FCX	PiD_Dataset
11	Group1	BrainBank2	70-80	F	1-5	Pick's disease	FCX	PiD_Dataset
13	Group1	BrainBank2	70-80	M	11-15	Pick's disease	FCX	PiD_Dataset
14	Group1	BrainBank3	70-80	F	21-25	Control	FCX	PiD_Dataset
15	Group2	BrainBank3	50-60	M	16-20	Control	FCX	PiD_Dataset
16	Group2	BrainBank3	80-90	M	11-15	Control	FCX	PiD_Dataset
17	Group2	BrainBank2	60-70	F	6-10	Pick's disease	FCX	PiD_Dataset
24	Group2	BrainBank1	70-80	M	1-5	Pick's disease	FCX	PiD_Dataset
Sample-27	1	BrainBank2	80-90	M	1-5	AD	FCX	AD_Dataset
Sample-50	1	BrainBank2	80-90	F	1-5	AD	FCX	AD_Dataset
Sample-46	1	BrainBank2	90-100	M	1-5	AD	FCX	AD_Dataset
Sample-37	1	BrainBank2	80-90	F	1-5	AD	FCX	AD_Dataset
Sample-19	1	BrainBank2	90-100	F	1-5	AD	FCX	AD_Dataset
Sample-33	1	BrainBank2	80-90	M	1-5	AD	FCX	AD_Dataset
Sample-17	1	BrainBank2	90-100	F	1-5	AD	FCX	AD_Dataset
Sample-82	2	BrainBank2	70-80	M	1-5	Control	FCX	AD_Dataset
Sample-66	2	BrainBank2	90-100	F	1-5	Control	FCX	AD_Dataset
Sample-101	2	BrainBank2	70-80	F	6-10	Control	FCX	AD_Dataset
Sample-52	2	BrainBank2	80-90	M	1-5	Control	FCX	AD_Dataset
Sample-58	2	BrainBank2	90-100	M	1-5	Control	FCX	AD_Dataset
Sample-90	2	BrainBank2	70-80	F	1-5	Control	FCX	AD_Dataset
Sample-22	2	BrainBank2	80-90	M	1-5	AD	FCX	AD_Dataset
Sample-47	2	BrainBank2	90-100	M	1-5	AD	FCX	AD_Dataset
Sample-45	3	BrainBank2	80-90	F	1-5	AD	FCX	AD_Dataset
Sample-43	3	BrainBank2	90-100	F	1-5	AD	FCX	AD_Dataset
Sample-100	3	BrainBank2	70-80	M	NA	Control	FCX	AD_Dataset
Sample-96	3	BrainBank2	70-80	M	6-10	Control	FCX	AD_Dataset
Sample-40	2	BrainBank2	90-100	M	1-5	AD	FCX	AD_Dataset

## Sheet: tableS1B
avg_log2FC	p_val_adj	cluster	gene			** NOTE FindAllMarkers -- on Gene activity
0.768948	0	ASC	PRDM16
0.650839	0	ASC	MSI2
0.601678	0	ASC	SLC1A2
0.534287	0	ASC	PITPNC1
0.513005	0	ASC	ZNF423
0.490969	0	ASC	ADCY2
0.465612	0	ASC	ZNRF3
0.465013	0	ASC	STON2
0.455945	0	ASC	GLI3
0.417579	0	ASC	NHSL1
0.403932	0	ASC	KCNN3
0.39375	0	ASC	PAX6
0.38254	0	ASC	BMPR1B
0.368494	0	ASC	RGMA
0.363791	0	ASC	FMN2
0.362942	0	ASC	RFX4
0.352219	0	ASC	TPD52L1
0.342037	0	ASC	CLYBL
0.334383	0	ASC	WWC1
0.332227	0	ASC	NRCAM
0.329331	0	ASC	VAC14
0.327416	0	ASC	DDAH1
0.323704	0	ASC	DTNA
0.323009	0	ASC	FARP1
0.315543	0	ASC	ABR
0.313944	0	ASC	RP11-47I22.4
0.312887	0	ASC	CACHD1
0.310833	0	ASC	ZFHX3
0.309505	0	ASC	RGS20
0.304023	0	ASC	TNS3
0.302424	0	ASC	FAM107A
0.300919	0	ASC	ACSS3
0.297159	0	ASC	CSGALNACT1
0.29232	0	ASC	ATP13A4
0.291158	0	ASC	RCN1
0.289408	0	ASC	GFAP
0.287199	0	ASC	NEBL
0.285068	0	ASC	GLI2
0.285067	0	ASC	PDZRN3
0.28121	0	ASC	PAMR1
0.27627	0	ASC	LRIG1
0.273168	0	ASC	SFXN5
0.269228	0	ASC	SLC4A4
0.266295	0	ASC	IGFBP7
0.265206	0	ASC	NTRK2
0.26495	0	ASC	ANGPT1
0.264203	0	ASC	ARHGEF10L
0.262884	0	ASC	ADCY8
0.261574	0	ASC	SORBS1
0.25868	0	ASC	TOX
0.256819	0	ASC	TRDN
0.256724	0	ASC	ITPKB
0.255002	0	ASC	KIAA1671
0.253936	0	ASC	TMEM178B
0.245916	0	ASC	CABLES1
0.241258	0	ASC	MEIS2
0.239141	0	ASC	LTBP1
0.238014	0	ASC	EYA2
0.2377	0	ASC	MYO10
0.237347	0	ASC	EGFR
0.237076	0	ASC	NTRK3
0.236348	0	ASC	PALLD
0.23456	0	ASC	INMT-FAM188B
0.23419	0	ASC	EFNA5
0.234144	0	ASC	YAP1
0.233232	0	ASC	CDC14A
0.231736	0	ASC	SPON1
0.231636	0	ASC	WLS
0.23005	0	ASC	ABLIM1
0.230005	0	ASC	ITSN1
0.229497	0	ASC	CLEC16A
0.229305	0	ASC	GNG12
0.228526	0	ASC	MAP3K5
0.228195	0	ASC	MCC
0.227398	0	ASC	PRKCH
0.225469	0	ASC	FTO
0.225105	0	ASC	EYA1
0.223263	0	ASC	ZNF516
0.222791	0	ASC	CLDN10
0.222542	0	ASC	LAMA1
0.222474	0	ASC	PFKP
0.221943	0	ASC	MAPK4
0.220869	0	ASC	MGST1
0.220585	0	ASC	TNIK
0.219881	0	ASC	FAM167A
0.219779	0	ASC	PDE7B
0.219197	0	ASC	SNTB1
0.219118	0	ASC	TGFBR3
0.217503	0	ASC	WASF3
0.216649	0	ASC	ARHGEF26
0.216233	0	ASC	VAV3
0.216004	0	ASC	NEK6
0.215436	0	ASC	SPARCL1
0.214868	0	ASC	ACSL6
0.21453	0	ASC	ATP2B2
0.213886	0	ASC	MRVI1
0.212309	0	ASC	AP000304.12
0.211772	0	ASC	DCLK2
0.209827	0	ASC	CHST9
0.209486	0	ASC	AHCYL2
0.209315	0	ASC	PDGFRB
0.206941	0	ASC	KLHL29
0.205637	0	ASC	PIK3C2G
0.205206	0	ASC	CCDC6
0.204034	0	ASC	CNTN1
0.202522	0	ASC	C1orf21
0.202292	0	ASC	TNRC6A
0.201537	0	ASC	HHIPL1
0.20134	0	ASC	SHROOM3
0.200499	0	ASC	PITPNM2
0.200265	0	ASC	WWTR1
0.199969	0	ASC	RHOJ
0.19953	0	ASC	DDR2
0.199425	0	ASC	EZR
0.1994	0	ASC	PLXNA2
0.199324	0	ASC	SLC16A9
0.199315	0	ASC	TCF7L1
0.198745	0	ASC	ACOT11
0.198486	0	ASC	DAAM1
0.194719	0	ASC	BAALC
0.194431	0	ASC	PHF21B
0.192848	0	ASC	HSPB8
0.192421	0	ASC	FAM184A
0.190546	0	ASC	CGNL1
0.189084	0	ASC	FGF2
0.188987	0	ASC	SLC6A11
0.188325	0	ASC	ARHGEF4
0.188261	0	ASC	ADGRA3
0.188067	0	ASC	CARMIL1
0.186588	0	ASC	BRINP1
0.186405	0	ASC	SLC35F1
0.186281	0	ASC	ARHGEF10
0.185746	0	ASC	FNDC3B
0.18554	0	ASC	SNCAIP
0.185222	0	ASC	ZBTB7C
0.185001	0	ASC	LPIN1
0.184874	0	ASC	2023-09-09
0.18458	0	ASC	LRRC3B
0.184498	0	ASC	ELP4
0.184428	0	ASC	PRKAG2
0.18429	0	ASC	TIMP3
0.18402	0	ASC	GPM6A
0.183879	0	ASC	ASAP2
0.183483	0	ASC	MAML2
0.182005	0	ASC	MERTK
0.181637	0	ASC	MPPED2
0.181615	0	ASC	DPYSL3
0.181212	0	ASC	FAT1
0.180702	0	ASC	RP5-877J2.1
0.180635	0	ASC	SLC27A6
0.180599	0	ASC	SLC44A3
0.180206	0	ASC	FBLN1
0.179839	0	ASC	CHL1
0.179837	0	ASC	AHDC1
0.179515	0	ASC	SLC7A2
0.179381	0	ASC	SLC25A18
0.178937	0	ASC	C1orf61
0.178339	0	ASC	GRIK1
0.178239	0	ASC	ATP1A2
0.177821	0	ASC	ETNPPL
0.177584	0	ASC	RFTN1
0.176974	0	ASC	MRAS
0.176897	0	ASC	SYBU
0.176836	0	ASC	FBN2
0.176316	0	ASC	PID1
0.175756	0	ASC	GABRA2
0.175727	0	ASC	FAM188B
0.175548	0	ASC	CPE
0.175504	0	ASC	FYN
0.175398	0	ASC	LMO3
0.175281	0	ASC	FOXG1
0.175098	0	ASC	BNC2
0.174368	0	ASC	BBOX1
0.173971	0	ASC	BCL2
0.172865	0	ASC	CLU
0.172649	0	ASC	BICC1
0.172642	0	ASC	RFX2
0.171715	0	ASC	SEMA3D
0.171199	0	ASC	STIM1
0.171167	0	ASC	PTPRZ1
0.171038	0	ASC	ARHGEF17
0.170746	0	ASC	TGFB2
0.170501	0	ASC	SERPINE2
0.170141	0	ASC	CHST11
0.16879	0	ASC	ARHGAP42
0.168565	0	ASC	GRAMD1B
0.168083	0	ASC	NFIB
0.167118	0	ASC	RANBP3L
0.166693	0	ASC	COL21A1
0.166692	0	ASC	A2ML1
0.166542	0	ASC	OSBPL6
0.165631	0	ASC	PSD2
0.165501	0	ASC	TRAF3IP2
0.165159	0	ASC	EPS15L1
0.164997	0	ASC	SMAD6
0.164619	0	ASC	FRS2
0.164594	0	ASC	STOX1
0.164406	0	ASC	P4HA2
0.164009	0	ASC	ADRA1A
0.161839	0	ASC	PLOD2
0.160992	0	ASC	BAG3
0.160923	0	ASC	ATP10A
0.160795	0	ASC	SYT17
0.160564	0	ASC	PPARGC1A
0.16009	0	ASC	ADAMTS17
0.160014	0	ASC	FRMD6
0.159975	0	ASC	FUT10
0.159789	0	ASC	RAMP1
0.159513	0	ASC	AHCYL1
0.159259	0	ASC	CAMK2B
0.158754	0	ASC	GPD2
0.158317	0	ASC	NID1
0.158101	0	ASC	SALL3
0.157607	0	ASC	PCDHGA12
0.157151	0	ASC	FHOD3
0.157074	0	ASC	HS6ST1
0.156616	0	ASC	CRB1
0.156525	0	ASC	COLEC12
0.156213	0	ASC	PCDHGA11
0.1562	0	ASC	PLCH1
0.1562	0	ASC	DIO2
0.156063	0	ASC	ABCC9
0.155643	0	ASC	CEP128
0.155499	0	ASC	DHRS3
0.155337	0	ASC	ADAMTS9
0.15502	0	ASC	PCDHGB7
0.154985	0	ASC	ITGBL1
0.15487	0	ASC	SYNE2
0.15476	0	ASC	PCDHGA10
0.154747	0	ASC	BCAR3
0.154611	0	ASC	PCDHGB6
0.154376	0	ASC	CD44
0.154162	0	ASC	DAGLA
0.15383	0	ASC	SAMD4A
0.15369	0	ASC	RASGEF1A
0.153601	0	ASC	KIF21B
0.153525	0	ASC	CHN1
0.153447	0	ASC	SLC7A11
0.153331	0	ASC	PCDHGA9
0.153127	0	ASC	SDC2
0.152938	0	ASC	CAMK2G
0.152846	0	ASC	PCDHGC3
0.152719	0	ASC	PCDHGB5
0.152602	0	ASC	BCR
0.152378	0	ASC	PCDHGA8
0.152296	0	ASC	MFHAS1
0.152033	0	ASC	PCNX2
0.151807	0	ASC	2023-03-03
0.151767	0	ASC	PCDHGB4
0.151636	0	ASC	TLE3
0.15137	0	ASC	GRAMD3
0.150575	0	ASC	PCDHGA7
0.150523	0	ASC	TMEM232
0.149896	0	ASC	PCDHGA6
0.14974	0	ASC	LYN
0.149236	0	ASC	PFKFB2
0.149035	0	ASC	FAM198A
0.147762	0	ASC	CERS6
0.147534	0	ASC	PCDHGB3
0.147458	0	ASC	SLC14A2
0.147321	0	ASC	PLEC
0.147266	0	ASC	AQP4
0.14702	0	ASC	PCDHGA3
0.14686	0	ASC	PCDHGA2
0.146857	0	ASC	PCDHGA1
0.146512	0	ASC	SLC39A12
0.146446	0	ASC	PCDHGA5
0.146038	0	ASC	UNC80
0.145979	0	ASC	FAM189A2
0.14575	0	ASC	PDLIM5
0.145691	0	ASC	PCDHGB1
0.145511	0	ASC	MYBPC1
0.145414	0	ASC	HDDC2
0.145342	0	ASC	PCDHGB2
0.145326	0	ASC	PCDHGA4
0.145158	0	ASC	GNA12
0.145104	0	ASC	GABRB1
0.144993	0	ASC	FIGN
0.144893	0	ASC	TPK1
0.144843	0	ASC	LATS2
0.142838	0	ASC	PEBP4
0.142798	0	ASC	DKK3
0.142293	0	ASC	LGI1
0.14217	0	ASC	BCO1
0.142135	0	ASC	EFEMP1
0.14212	0	ASC	OSTM1
0.141879	0	ASC	GPC4
0.141867	0	ASC	ALDH1L1
0.141165	0	ASC	NUDCD3
0.140742	0	ASC	DBX2
0.140674	0	ASC	EBF1
0.140339	0	ASC	ATG7
0.14018	0	ASC	FLRT2
0.140012	0	ASC	ST5
0.139949	0	ASC	GRAMD4
0.139488	0	ASC	OCA2
0.139024	0	ASC	JAKMIP1
0.138344	0	ASC	THBS3
0.138305	0	ASC	RP11-439C15.6
0.13828	0	ASC	SCARA3
0.137838	0	ASC	EPDR1
0.137806	0	ASC	TMEM104
0.137414	0	ASC	OPHN1
0.137056	0	ASC	SNTA1
0.136629	0	ASC	EMX2
0.136583	0	ASC	ADORA2B
0.136078	0	ASC	IMPA2
0.136023	0	ASC	SEMA4B
0.135953	0	ASC	TIAM2
0.135937	0	ASC	ABCA13
0.135913	0	ASC	EPAS1
0.135876	0	ASC	NTN1
0.135648	0	ASC	PRCP
0.135607	0	ASC	GPR39
0.135205	0	ASC	IQCA1
0.134985	0	ASC	PLEKHA6
0.134655	0	ASC	PLSCR4
0.134633	0	ASC	ZFP36L1
0.134508	0	ASC	HVCN1
0.134254	0	ASC	CD36
0.13416	0	ASC	CACNB2
0.1338	0	ASC	TMEM164
0.133534	0	ASC	AHNAK
0.133471	0	ASC	VWCE
0.132452	0	ASC	FOXO1
0.132371	0	ASC	ITGA7
0.132265	0	ASC	DNAH11
0.131563	0	ASC	BMP7
0.131479	0	ASC	HK1
0.131074	0	ASC	NPAS2
0.130507	0	ASC	MACF1
0.130356	0	ASC	ADAMTS12
0.130213	0	ASC	CMIP
0.130213	0	ASC	RXRA
0.130117	0	ASC	LHFP
0.129958	0	ASC	OTX1
0.129835	0	ASC	MEGF6
0.12966	0	ASC	SLC26A7
0.12945	0	ASC	KIAA1211
0.12938	0	ASC	LIX1
0.129282	0	ASC	S1PR1
0.129224	0	ASC	MMD2
0.129197	0	ASC	NCEH1
0.129129	0	ASC	RBPMS
0.128922	0	ASC	RAB31
0.12877	0	ASC	SPEG
0.128602	0	ASC	GABRB3
0.12853	0	ASC	ARSJ
0.128462	0	ASC	ETV1
0.128042	0	ASC	NT5E
0.127696	0	ASC	BHLHE40
0.127579	0	ASC	RIMKLB
0.127416	0	ASC	RP11-136C24.3
0.127272	0	ASC	TMTC1
0.127183	0	ASC	APC
0.127114	0	ASC	TCF7L2
0.127077	0	ASC	CCBE1
0.126712	0	ASC	PLPP3
0.126653	0	ASC	TNC
0.126573	0	ASC	KCND2
0.126372	0	ASC	DAPK1
0.125666	0	ASC	CDC42EP4
0.125664	0	ASC	STK24
0.125591	0	ASC	FAM198B
0.125222	0	ASC	ANO6
0.125193	0	ASC	TTC6
0.125127	0	ASC	SPIRE1
0.125094	0	ASC	SLCO1C1
0.125016	0	ASC	CTB-127M13.1
0.124278	0	ASC	HRH1
0.124082	0	ASC	LGR4
0.123863	0	ASC	ZIC5
0.12385	0	ASC	ZNF98
0.123321	0	ASC	MAP2
0.123146	0	ASC	TAF15
0.122981	0	ASC	ALDH1A1
0.122981	0	ASC	SDC4
0.122637	0	ASC	BMPR1A
0.122604	0	ASC	SAMD3
0.122591	0	ASC	KITLG
0.122362	0	ASC	LHX2
0.122257	0	ASC	ANTXR1
0.122219	0	ASC	POR
0.1218	0	ASC	SUFU
0.121603	0	ASC	FADS2
0.12159	0	ASC	FGD6
0.121313	0	ASC	SLC30A10
0.121104	0	ASC	PCDHGC4
0.120481	0	ASC	PDXK
0.120478	0	ASC	CCNJL
0.120317	0	ASC	GPR75-ASB3
0.120214	0	ASC	TTC23
0.120175	0	ASC	CD109
0.120165	0	ASC	RHOBTB2
0.120162	0	ASC	FGFR1
0.11993	0	ASC	ADAMTS3
0.119736	0	ASC	NOTCH2
0.119592	0	ASC	ESR2
0.11958	0	ASC	RXRG
0.119507	0	ASC	CASZ1
0.119495	0	ASC	GJA1
0.11945	0	ASC	HIF3A
0.119365	0	ASC	BMPER
0.119138	0	ASC	FOXN3
0.119073	0	ASC	RP11-215A19.2
0.118982	0	ASC	BOC
0.118659	0	ASC	C4orf19
0.118647	0	ASC	DTX1
0.118355	0	ASC	CCDC141
0.118196	0	ASC	MYOM2
0.117904	0	ASC	CFAP47
0.117812	0	ASC	ACO2
0.117616	0	ASC	ADGRG1
0.117496	0	ASC	VANGL1
0.117223	0	ASC	ADCYAP1R1
0.117003	0	ASC	PCCA
0.116746	0	ASC	DCHS2
0.116649	0	ASC	PTGFRN
0.116184	0	ASC	HBG2
0.116178	0	ASC	VEGFA
0.116038	0	ASC	IL6R
0.115964	0	ASC	LOXL1
0.115913	0	ASC	CNTFR
0.115843	0	ASC	ACKR3
0.115842	0	ASC	AGPAT5
0.115427	0	ASC	FAM20C
0.115397	0	ASC	CDH23
0.115386	0	ASC	PKHD1
0.115381	0	ASC	KCNS3
0.115246	0	ASC	SLC9C2
0.115157	0	ASC	VCAN
0.115154	0	ASC	ZNF385A
0.11507	0	ASC	FAM135B
0.114617	0	ASC	FAM179A
0.11459	0	ASC	ALPK2
0.114588	0	ASC	COL24A1
0.114522	0	ASC	ELOVL2
0.114303	0	ASC	AMOTL1
0.114298	0	ASC	AKAP7
0.114218	0	ASC	CNIH3
0.114102	0	ASC	CCDC80
0.113856	0	ASC	DIAPH3
0.113853	0	ASC	NFATC4
0.113737	0	ASC	NMT1
0.113636	0	ASC	PTH2R
0.113434	0	ASC	CAV3
0.113265	0	ASC	MMRN2
0.11311	0	ASC	SARDH
0.112963	0	ASC	ZIC1
0.11288	0	ASC	KIAA1549
0.112835	0	ASC	AK4
0.112825	0	ASC	FOCAD
0.112719	0	ASC	NKAIN4
0.11203	0	ASC	C10orf113
0.112003	0	ASC	B3GALT5
0.111947	0	ASC	PPP1R1C
0.111924	0	ASC	KREMEN1
0.111745	0	ASC	MGAM
0.111736	0	ASC	SDK2
0.111597	0	ASC	CDHR3
0.111538	0	ASC	GPR137B
0.111508	0	ASC	ST7
0.111362	0	ASC	FSIP1
0.111295	0	ASC	WNK2
0.111249	0	ASC	CDIP1
0.111182	0	ASC	FAM171B
0.111174	0	ASC	C11orf49
0.111146	0	ASC	GNA14
0.111057	0	ASC	COL4A2
0.111026	0	ASC	ACACB
0.110983	0	ASC	EPHX1
0.110963	0	ASC	CROCC2
0.110771	0	ASC	TNXB
0.110692	0	ASC	TMEM241
0.110459	0	ASC	INTU
0.110241	0	ASC	TSHZ1
0.110217	0	ASC	POLN
0.110043	0	ASC	IGF1R
0.110029	0	ASC	SH3BP2
0.1099	0	ASC	PRDM5
0.109354	0	ASC	KNDC1
0.109314	0	ASC	FGFR3
0.109166	0	ASC	DIRC3
0.109009	0	ASC	ADAMTSL3
0.109007	0	ASC	CCDC85C
0.108902	0	ASC	UPP2
0.108745	0	ASC	ZIC2
0.108694	0	ASC	DNAH7
0.108596	0	ASC	LRRN2
0.108523	0	ASC	NR2E1
0.108486	0	ASC	TMEM132B
0.10824	0	ASC	2023-09-11
0.108014	0	ASC	PCDHGC5
0.107798	0	ASC	WDR72
0.107706	0	ASC	C14orf159
0.107617	0	ASC	ARVCF
0.107459	0	ASC	ARX
0.107308	0	ASC	RHPN2
0.107204	0	ASC	ACSS1
0.107185	0	ASC	EDNRB
0.106953	0	ASC	CTD-2349B8.1
0.106274	0	ASC	ARHGAP26
0.106238	0	ASC	IQCK
0.106061	0	ASC	RHEB
0.105975	0	ASC	APCDD1
0.105818	0	ASC	APC2
0.105728	0	ASC	GAN
0.105613	0	ASC	NACC2
0.10558	0	ASC	PTPN14
0.105397	0	ASC	GRAMD2
0.105197	0	ASC	CAPN2
0.104994	0	ASC	COL5A3
0.104646	0	ASC	PPFIA1
0.104396	0	ASC	IFT88
0.10436	0	ASC	ACSBG1
0.104342	0	ASC	ABHD17C
0.104326	0	ASC	CRIM1
0.104109	0	ASC	SNTG2
0.104106	0	ASC	GRIK4
0.103925	0	ASC	COL14A1
0.103872	0	ASC	SFRP4
0.103835	0	ASC	WNT7A
0.10379	0	ASC	DOK5
0.103702	0	ASC	THSD1
0.103683	0	ASC	RASL12
0.103628	0	ASC	MMP28
0.103592	0	ASC	JAM2
0.103402	0	ASC	HS3ST4
0.103219	0	ASC	PAPLN
0.102997	0	ASC	COPE
0.102968	0	ASC	FAM184B
0.102844	0	ASC	GPT2
0.102786	0	ASC	SLC39A14
0.102653	0	ASC	RXFP1
0.102594	0	ASC	LRP1
0.102098	0	ASC	VIM
0.102062	0	ASC	SDC3
0.101885	0	ASC	RP11-514O12.4
0.101617	0	ASC	HMGCLL1
0.101534	0	ASC	B3GLCT
0.101449	0	ASC	RP5-1052I5.2
0.101436	0	ASC	SPIDR
0.101138	0	ASC	VASN
0.101129	0	ASC	CHD9
0.101014	0	ASC	INMT
0.101012	0	ASC	COTL1
0.100951	0	ASC	NWD1
0.100866	0	ASC	CLIC5
0.100666	0	ASC	AQP1
0.100528	0	ASC	POLA1
0.100517	0	ASC	NHS
0.100319	0	ASC	GSTM5
0.100119	0	ASC	GPR161
0.797488	0	ODC	RNF220
0.632998	0	ODC	DSCAML1
0.605925	0	ODC	POLR2F
0.581721	0	ODC	ZNF536
0.542721	0	ODC	COBL
0.523275	0	ODC	UNC5C
0.516996	0	ODC	C9orf3
0.494059	0	ODC	C10orf90
0.469391	0	ODC	CLDN11
0.452755	0	ODC	TFEB
0.452347	0	ODC	SYNJ2
0.452245	0	ODC	INPP5A
0.438528	0	ODC	PIP4K2A
0.438474	0	ODC	FAM53B
0.432958	0	ODC	HIPK2
0.424698	0	ODC	CHST3
0.423116	0	ODC	FRMD4B
0.418246	0	ODC	RP11-12J10.3
0.417605	0	ODC	MVB12B
0.414906	0	ODC	AATK
0.412311	0	ODC	ADCY5
0.4123	0	ODC	MBP
0.405504	0	ODC	BIN1
0.403643	0	ODC	HDAC4
0.40352	0	ODC	ST18
0.402878	0	ODC	GNAO1
0.39871	0	ODC	PREX1
0.398229	0	ODC	TMCC2
0.395408	0	ODC	MOB3B
0.391982	0	ODC	ZCCHC24
0.390564	0	ODC	APBB2
0.386904	0	ODC	CHN2
0.386819	0	ODC	ARHGAP23
0.382989	0	ODC	MEIS1
0.382245	0	ODC	PPFIBP2
0.378813	0	ODC	NFASC
0.378067	0	ODC	CNTN2
0.374684	0	ODC	FGFR2
0.371469	0	ODC	FA2H
0.369265	0	ODC	ITGA2
0.368752	0	ODC	HHIP
0.364856	0	ODC	TMTC2
0.363814	0	ODC	SIK3
0.361431	0	ODC	SLC22A23
0.360843	0	ODC	DIP2C
0.360682	0	ODC	ADAP1
0.360113	0	ODC	NFIX
0.353174	0	ODC	LMF1
0.35133	0	ODC	ALCAM
0.351191	0	ODC	UGT8
0.350997	0	ODC	COX19
0.350889	0	ODC	SHB
0.348744	0	ODC	PCSK6
0.345346	0	ODC	ABCA2
0.344241	0	ODC	SEMA4D
0.343577	0	ODC	CCDC13
0.342964	0	ODC	MAP7
0.342494	0	ODC	ZFHX4
0.342031	0	ODC	CLMN
0.34117	0	ODC	AK5
0.341098	0	ODC	FAM107B
0.340705	0	ODC	TPPP
0.340198	0	ODC	LIPA
0.339174	0	ODC	CXXC5
0.338575	0	ODC	FAM178B
0.336944	0	ODC	PRIMA1
0.336795	0	ODC	CORO2B
0.335041	0	ODC	TULP4
0.330773	0	ODC	TMTC4
0.329786	0	ODC	PDE8A
0.32879	0	ODC	FAM102A
0.326442	0	ODC	MACROD1
0.325187	0	ODC	ENPP2
0.324785	0	ODC	SLC24A2
0.322073	0	ODC	EPN2
0.318212	0	ODC	CUEDC1
0.316223	0	ODC	GAB1
0.314182	0	ODC	GRB10
0.31032	0	ODC	PROX1
0.310079	0	ODC	IGSF11
0.309926	0	ODC	CPNE2
0.309507	0	ODC	RBPJ
0.30931	0	ODC	SHTN1
0.307749	0	ODC	CDK18
0.307382	0	ODC	KLHL32
0.305906	0	ODC	SASH1
0.305882	0	ODC	SCD5
0.304766	0	ODC	PCDH17
0.304397	0	ODC	CNKSR3
0.304178	0	ODC	FAM196B
0.302969	0	ODC	CD9
0.302717	0	ODC	MATN2
0.300197	0	ODC	WDR20
0.299525	0	ODC	PRR5L
0.299415	0	ODC	FAT4
0.298767	0	ODC	RALGPS1
0.297984	0	ODC	SRCIN1
0.297132	0	ODC	COLGALT2
0.296022	0	ODC	KCNJ10
0.294575	0	ODC	AMOTL2
0.294324	0	ODC	SEMA6A
0.293368	0	ODC	MYRF
0.293321	0	ODC	SLC22A15
0.292685	0	ODC	DNAH17
0.292554	0	ODC	UBE4B
0.292179	0	ODC	DOCK5
0.292123	0	ODC	SEPP1
0.292018	0	ODC	PRUNE2
0.289523	0	ODC	PLLP
0.289159	0	ODC	SGMS1
0.288494	0	ODC	TJP2
0.287867	0	ODC	ADAM19
0.286882	0	ODC	RECQL5
0.286687	0	ODC	TMEFF2
0.286499	0	ODC	CDK6
0.286359	0	ODC	STK39
0.285671	0	ODC	RALGDS
0.284869	0	ODC	PPP1R16B
0.284723	0	ODC	KANK1
0.284083	0	ODC	RAB11FIP4
0.283189	0	ODC	FAM124A
0.281767	0	ODC	SH3D19
0.280102	0	ODC	KIF13B
0.279493	0	ODC	SLCO3A1
0.279294	0	ODC	DEPTOR
0.277821	0	ODC	PTK2
0.277821	0	ODC	APP
0.27748	0	ODC	SLC7A14
0.277003	0	ODC	RNF144A
0.275284	0	ODC	LRRC1
0.273526	0	ODC	BCAR1
0.270872	0	ODC	GNAZ
0.270745	0	ODC	GPR37
0.270632	0	ODC	SOX10
0.270236	0	ODC	PIK3C2B
0.269671	0	ODC	PRDM8
0.269625	0	ODC	MITF
0.26946	0	ODC	KCNH8
0.269107	0	ODC	TMEM144
0.269016	0	ODC	PXK
0.264633	0	ODC	HIP1
0.264325	0	ODC	FMNL2
0.264309	0	ODC	RAPGEF5
0.264205	0	ODC	FAM19A5
0.26346	0	ODC	LINC01420
0.263059	0	ODC	RSPH14
0.262078	0	ODC	TMCC3
0.261197	0	ODC	WIPF1
0.260842	0	ODC	GRM3
0.258615	0	ODC	HIP1R
0.25818	0	ODC	TSPAN15
0.25692	0	ODC	TRIM59
0.255864	0	ODC	LRP2
0.255447	0	ODC	PLPPR1
0.25518	0	ODC	CTTNBP2
0.255168	0	ODC	NDRG1
0.253684	0	ODC	TIMP2
0.252396	0	ODC	SLC13A3
0.251786	0	ODC	FAM134B
0.250783	0	ODC	DPYSL5
0.248946	0	ODC	URM1
0.248895	0	ODC	ATP11A
0.248676	0	ODC	RFFL
0.248324	0	ODC	PLD5
0.248311	0	ODC	HS3ST5
0.24685	0	ODC	CDH1
0.246637	0	ODC	KIAA1324L
0.24576	0	ODC	SH3GL3
0.244389	0	ODC	CEP295NL
0.244251	0	ODC	YPEL2
0.242209	0	ODC	PPP1CA
0.241434	0	ODC	NDST1
0.240324	0	ODC	MFSD6
0.239753	0	ODC	AL358113.1
0.238643	0	ODC	TMEM63A
0.236242	0	ODC	PLD1
0.23528	0	ODC	LGR5
0.235163	0	ODC	SLCO1A2
0.231381	0	ODC	DAAM2
0.228763	0	ODC	CNDP1
0.228439	0	ODC	FGF1
0.227952	0	ODC	SLC45A3
0.221858	0	ODC	AJAP1
0.221266	0	ODC	FRK
0.220372	0	ODC	SLC6A1
0.220112	0	ODC	TLL2
0.219391	0	ODC	TTYH2
0.217013	0	ODC	RAD51L3-RFFL
0.21461	0	ODC	GALNT6
0.214542	0	ODC	ERBB3
0.214532	0	ODC	SLAIN1
0.213656	0	ODC	FAM222A
0.213597	0	ODC	TMEM123
0.213292	0	ODC	RYBP
0.212324	0	ODC	TF
0.211848	0	ODC	DUSP10
0.211444	0	ODC	TRAPPC10
0.211055	0	ODC	FEZ1
0.210995	0	ODC	DSEL
0.210989	0	ODC	PLA2G16
0.209957	0	ODC	PHLDB1
0.209927	0	ODC	PLP1
0.208976	0	ODC	PDGFRL
0.208789	0	ODC	CDH19
0.208573	0	ODC	OR4N2
0.208534	0	ODC	RASGEF1C
0.206468	0	ODC	LDB3
0.206456	0	ODC	SEC14L5
0.206307	0	ODC	POLA2
0.20603	0	ODC	HDAC11
0.20421	0	ODC	TMC6
0.20381	0	ODC	MOBP
0.202295	0	ODC	PLCH2
0.201326	0	ODC	SH3BP4
0.198612	0	ODC	SRD5A3
0.197263	0	ODC	MAG
0.196351	0	ODC	SFTPC
0.195454	0	ODC	FOLH1
0.195408	0	ODC	RASGRP3
0.194775	0	ODC	2023-09-04
0.194435	0	ODC	GLDN
0.193902	0	ODC	MAL
0.193447	0	ODC	JAM3
0.191175	0	ODC	GPRC5B
0.191049	0	ODC	INF2
0.189612	0	ODC	TJAP1
0.189484	0	ODC	SHROOM4
0.189324	0	ODC	PLXNB3
0.189279	0	ODC	BTBD16
0.188753	0	ODC	CLDND1
0.188686	0	ODC	EVI5L
0.187961	0	ODC	SH3TC2
0.187791	0	ODC	ADAMTS4
0.18659	0	ODC	DLL1
0.185088	0	ODC	VLDLR
0.184529	0	ODC	GLTP
0.18441	0	ODC	MGAT3
0.182242	0	ODC	ELN
0.18197	0	ODC	MFSD12
0.181727	0	ODC	LDLRAP1
0.181512	0	ODC	ZNF488
0.179655	0	ODC	CERCAM
0.179631	0	ODC	PDZD7
0.17819	0	ODC	RPS6KA1
0.178112	0	ODC	ERMN
0.176745	0	ODC	ADIPOR2
0.175921	0	ODC	NDE1
0.175575	0	ODC	LGI3
0.175222	0	ODC	C12orf76
0.175173	0	ODC	TRIM62
0.175116	0	ODC	SPINT2
0.174493	0	ODC	PDE6B
0.172625	0	ODC	MYBPHL
0.172278	0	ODC	PTGDS
0.172171	0	ODC	IPO13
0.171884	0	ODC	RAB40B
0.171669	0	ODC	TMEM235
0.170449	0	ODC	CDC42EP1
0.17042	0	ODC	ANXA13
0.170162	0	ODC	OPALIN
0.170136	0	ODC	BPI
0.170007	0	ODC	GDNF
0.168134	0	ODC	MAP6D1
0.167522	0	ODC	DYNLRB1
0.166126	0	ODC	TMEM139
0.164135	0	ODC	MOG
0.163872	0	ODC	DMRT2
0.162721	0	ODC	NACAD
0.161063	0	ODC	TMEM258
0.15973	0	ODC	SLC5A11
0.159366	0	ODC	ELAVL3
0.159332	0	ODC	PRR26
0.157834	0	ODC	IL12RB1
0.157558	0	ODC	TP53TG5
0.156852	0	ODC	TPRN
0.156138	0	ODC	OPN4
0.154449	0	ODC	TMC7
0.153187	0	ODC	AIF1L
0.151181	0	ODC	WDR62
0.150639	0	ODC	PCBP4
0.149986	0	ODC	CNP
0.14984	0	ODC	SMIM5
0.149719	0	ODC	CXorf36
0.149285	0	ODC	RBP1
0.147747	0	ODC	SEMA3B
0.146925	0	ODC	KIF19
0.146405	0	ODC	RTKN
0.146045	0	ODC	FLNC
0.145496	0	ODC	CPB2
0.144967	0	ODC	C4orf32
0.142947	0	ODC	ZDHHC9
0.142436	0	ODC	RNH1
0.138125	0	ODC	PPP1R14A
0.137138	0	ODC	CINP
0.137127	0	ODC	SLC35D2
0.133627	0	ODC	EFS
0.133399	0	ODC	CYB5R2
0.130465	0	ODC	LIPE
0.130201	0	ODC	HHATL
0.130002	0	ODC	NDUFS7
0.128154	0	ODC	FXYD4
0.124688	0	ODC	NIPAL4
0.124495	0	ODC	TMEM98
0.124305	0	ODC	IP6K3
0.122369	0	ODC	CYP2J2
0.121943	0	ODC	MCAM
0.119005	0	ODC	GPR17
0.118729	0	ODC	GAL3ST1
0.118367	0	ODC	S1PR5
0.118176	0	ODC	CMTM5
0.116777	0	ODC	ISG20
0.11559	0	ODC	BOK
0.113524	0	ODC	TMEM8C
0.113101	0	ODC	RNASE1
0.113003	0	ODC	SPOCD1
0.112729	0	ODC	ANXA2R
0.110874	0	ODC	PRR18
0.1087	0	ODC	ABCA8
0.106732	0	ODC	SPATA22
0.105825	0	ODC	PSG8
0.103874	0	ODC	TMEM88B
0.103508	0	ODC	CLRN2
0.102737	0	ODC	TREH
0.100071	0	ODC	HID1
0.713713	0	MG	MCF2L2
0.709341	0	MG	RAPGEF1
0.681816	0	MG	ST6GAL1
0.679645	0	MG	LHFPL2
0.608239	0	MG	INPP5D
0.605379	0	MG	RHBDF2
0.573238	0	MG	ABR
0.54555	0	MG	CDH23
0.538653	0	MG	RIN3
0.522116	0	MG	SLCO2B1
0.522051	0	MG	UBAC2
0.507768	0	MG	SORL1
0.497841	0	MG	TSPAN14
0.488097	0	MG	TAB2
0.48465	0	MG	PALD1
0.483093	0	MG	ABCC4
0.477372	0	MG	ARHGAP25
0.477206	0	MG	AKAP13
0.464272	0	MG	DENND3
0.452845	0	MG	PRKCH
0.449491	0	MG	CSF1R
0.440563	0	MG	IPCEF1
0.433281	0	MG	TNFRSF1B
0.431808	0	MG	ARHGAP26
0.428787	0	MG	MEF2C
0.426791	0	MG	SH3TC1
0.42611	0	MG	PLCG2
0.419369	0	MG	CHST11
0.416666	0	MG	PIK3AP1
0.406122	0	MG	CAPZB
0.404818	0	MG	ZNF710
0.395705	0	MG	MCF2L
0.390425	0	MG	CIITA
0.38207	0	MG	FAR2
0.37776	0	MG	CCDC146
0.376479	0	MG	C10orf54
0.375836	0	MG	ZFHX3
0.375576	0	MG	ETV6
0.374132	0	MG	RBM47
0.373853	0	MG	SH3RF3
0.365386	0	MG	MERTK
0.36219	0	MG	ITPR2
0.360562	0	MG	B3GNT5
0.357242	0	MG	FLI1
0.354865	0	MG	NFATC2
0.353407	0	MG	THADA
0.352644	0	MG	SDCCAG8
0.344066	0	MG	PACSIN2
0.341163	0	MG	C3
0.338794	0	MG	AC013264.1
0.338352	0	MG	CMKLR1
0.337834	0	MG	IGSF21
0.335592	0	MG	TGFBR2
0.333465	0	MG	SMAP2
0.32925	0	MG	FMNL3
0.32906	0	MG	MED12L
0.328851	0	MG	ANKRD44
0.326951	0	MG	TSNAX-DISC1
0.326783	0	MG	ALOX5
0.32533	0	MG	SUSD6
0.321932	0	MG	NUDT3
0.321709	0	MG	B4GALT1
0.321218	0	MG	SYNDIG1
0.319553	0	MG	RGS10
0.31784	0	MG	PIK3R5
0.317681	0	MG	SYT6
0.313493	0	MG	CYTIP
0.313013	0	MG	VPS13D
0.311941	0	MG	P2RY12
0.309366	0	MG	ITGB2
0.309217	0	MG	RAB31
0.308521	0	MG	CHST15
0.308046	0	MG	TMIGD3
0.306207	0	MG	TG
0.30494	0	MG	CMTM7
0.303466	0	MG	SH3BP2
0.301754	0	MG	ADCY7
0.30155	0	MG	KLHL6
0.301079	0	MG	PILRA
0.298789	0	MG	TRABD2A
0.297421	0	MG	MYO9B
0.296961	0	MG	PTPRE
0.296522	0	MG	ERCC1
0.296274	0	MG	CTSB
0.296156	0	MG	LYN
0.295982	0	MG	PRKAG2
0.295801	0	MG	FPR1
0.295508	0	MG	ST8SIA4
0.294298	0	MG	SLC43A2
0.292146	0	MG	TBXAS1
0.291815	0	MG	SAMSN1
0.291609	0	MG	CTD-2021K4.1
0.290928	0	MG	RPS10-NUDT3
0.290919	0	MG	TGFB1
0.290212	0	MG	RIN2
0.289911	0	MG	SLC7A7
0.288944	0	MG	TMPRSS4-AS1
0.287805	0	MG	CYP19A1
0.287042	0	MG	ANKRD55
0.28636	0	MG	SSPN
0.285891	0	MG	CARD11
0.283372	0	MG	CACNB4
0.282976	0	MG	HOOK2
0.282172	0	MG	ENTPD1
0.28126	0	MG	MS4A6E
0.280623	0	MG	DOCK8
0.278663	0	MG	APBB1IP
0.277605	0	MG	TBC1D2B
0.277501	0	MG	AC069368.3
0.276802	0	MG	SLC25A37
0.275875	0	MG	PRKCD
0.275402	0	MG	PPCDC
0.274875	0	MG	FLT1
0.274461	0	MG	CCR3
0.274062	0	MG	IL16
0.273781	0	MG	SLC1A3
0.272886	0	MG	NFIC
0.272466	0	MG	CACNA1D
0.27207	0	MG	CTD-2349B8.1
0.271494	0	MG	CD86
0.271401	0	MG	C2orf61
0.270527	0	MG	CYFIP1
0.270418	0	MG	BLNK
0.269683	0	MG	SH2B3
0.269393	0	MG	TBC1D1
0.269337	0	MG	SLC2A5
0.268653	0	MG	CFLAR
0.26798	0	MG	RAB20
0.264512	0	MG	POU2F2
0.264404	0	MG	DAGLB
0.264092	0	MG	RP11-761B3.1
0.263741	0	MG	ZFP36L1
0.263157	0	MG	TBC1D4
0.261395	0	MG	SKI
0.261251	0	MG	COTL1
0.260679	0	MG	LAT2
0.260134	0	MG	LRRFIP1
0.259848	0	MG	RNF216
0.259402	0	MG	LPAR5
0.259308	0	MG	SLC24A4
0.258762	0	MG	RUNX2
0.257934	0	MG	MRVI1
0.256937	0	MG	LRRC8C
0.255995	0	MG	FAM149A
0.255697	0	MG	RB1
0.254905	0	MG	CYTH4
0.254601	0	MG	FAM105A
0.254075	0	MG	LRP1
0.252803	0	MG	CASP8
0.252491	0	MG	PTPRC
0.251386	0	MG	RREB1
0.251133	0	MG	2023-03-03
0.250322	0	MG	PSMA1
0.249491	0	MG	HCK
0.249445	0	MG	ARHGAP27
0.247875	0	MG	TBC1D14
0.246744	0	MG	KCNJ5
0.246257	0	MG	LIPC
0.245528	0	MG	IKZF1
0.244379	0	MG	DHRS9
0.243761	0	MG	PTK2B
0.243639	0	MG	UBASH3B
0.242672	0	MG	SMAD3
0.241704	0	MG	ADAP2
0.2413	0	MG	FPR3
0.240942	0	MG	SLA
0.240712	0	MG	LPCAT1
0.239572	0	MG	ARAP1
0.238979	0	MG	LY75-CD302
0.237867	0	MG	PECAM1
0.237611	0	MG	RNASET2
0.235857	0	MG	CTC-435M10.3
0.235477	0	MG	XXbac-BPG181M17.5
0.234701	0	MG	DISC1
0.234182	0	MG	CBFA2T3
0.234111	0	MG	NR1H2
0.232694	0	MG	MKNK1
0.232634	0	MG	PLEKHO1
0.231688	0	MG	CX3CR1
0.230647	0	MG	PPARD
0.230256	0	MG	PLEKHA2
0.230078	0	MG	COL15A1
0.229963	0	MG	NOD1
0.229657	0	MG	SOCS6
0.229643	0	MG	LYVE1
0.229551	0	MG	TBC1D22A
0.229454	0	MG	MSR1
0.228767	0	MG	ABI3
0.228637	0	MG	SLC16A3
0.228414	0	MG	TK2
0.227464	0	MG	GNB4
0.227341	0	MG	C12orf75
0.227179	0	MG	SWAP70
0.226959	0	MG	MAP3K14
0.226861	0	MG	FYB
0.226743	0	MG	RFX1
0.226617	0	MG	SSH1
0.225565	0	MG	MAP3K5
0.224835	0	MG	FAM78A
0.22459	0	MG	ATP8B4
0.223865	0	MG	HK2
0.223772	0	MG	RAP1GAP2
0.223142	0	MG	RASSF5
0.222895	0	MG	FAM129A
0.222816	0	MG	PPARG
0.222678	0	MG	PADI1
0.222365	0	MG	INPP4A
0.220595	0	MG	LPAR6
0.220341	0	MG	FHAD1
0.220319	0	MG	SLC12A8
0.219656	0	MG	SLC37A2
0.217393	0	MG	RCSD1
0.216828	0	MG	SYTL3
0.216314	0	MG	IL10RA
0.215715	0	MG	NRP2
0.21519	0	MG	CSK
0.214242	0	MG	RHOH
0.213595	0	MG	GM2A
0.213553	0	MG	SRGAP2
0.213527	0	MG	DNM2
0.212913	0	MG	AP002884.2
0.212587	0	MG	ARHGAP18
0.211756	0	MG	PLXDC1
0.211454	0	MG	PLEC
0.211412	0	MG	LITAF
0.211274	0	MG	LRCH1
0.210576	0	MG	CACNA1A
0.209895	0	MG	ELL
0.209398	0	MG	SUSD1
0.209231	0	MG	CSF2RA
0.20921	0	MG	SCIN
0.209179	0	MG	IRAK3
0.209146	0	MG	FMNL1
0.209039	0	MG	VMP1
0.209027	0	MG	HK1
0.208125	0	MG	TAL1
0.207812	0	MG	CPVL
0.206851	0	MG	PTPN6
0.206257	0	MG	SSH2
0.204992	0	MG	P2RY6
0.204917	0	MG	SH2D4A
0.204633	0	MG	VASH1
0.204334	0	MG	OLR1
0.204259	0	MG	GRK5
0.204109	0	MG	MAST3
0.204019	0	MG	C2CD3
0.203812	0	MG	FSHR
0.203712	0	MG	DHRS3
0.203424	0	MG	RNF144B
0.202755	0	MG	LRMP
0.202459	0	MG	NLRP3
0.201443	0	MG	ERI1
0.201295	0	MG	LPIN2
0.201008	0	MG	WASF2
0.200459	0	MG	SLC12A3
0.200383	0	MG	RP11-514O12.4
0.200149	0	MG	GRK2
0.200054	0	MG	IL1RAP
0.199877	0	MG	IRF5
0.199851	0	MG	P2RY8
0.199581	0	MG	CTD-3222D19.2
0.198715	0	MG	RASGEF1C
0.19803	0	MG	ACSL1
0.197808	0	MG	GCNT2
0.197649	0	MG	ARHGAP31
0.197499	0	MG	IRF8
0.197437	0	MG	SELPLG
0.197305	0	MG	CALCR
0.196403	0	MG	FKBP5
0.196078	0	MG	KIAA0513
0.195854	0	MG	IL6R
0.1958	0	MG	FCHSD2
0.195776	0	MG	LY86
0.195756	0	MG	ALOX5AP
0.195596	0	MG	TMEM52B
0.195352	0	MG	MGAT1
0.195143	0	MG	GRAMD4
0.195068	0	MG	GPR141
0.19504	0	MG	SCNN1A
0.194834	0	MG	SLC15A4
0.19457	0	MG	PPP1R18
0.194404	0	MG	IL17RA
0.194391	0	MG	RAC1
0.194286	0	MG	RAB11A
0.193761	0	MG	ANTXR1
0.193652	0	MG	RPS9
0.192841	0	MG	TGFBR1
0.192348	0	MG	IL4R
0.191545	0	MG	WBP1L
0.191284	0	MG	HVCN1
0.191074	0	MG	LLfos-48D6.2
0.190195	0	MG	TYMP
0.190014	0	MG	TNFRSF8
0.189948	0	MG	HRH2
0.189476	0	MG	CCDC40
0.189419	0	MG	ARHGEF10L
0.189348	0	MG	PLA2G4A
0.189343	0	MG	TRIOBP
0.189145	0	MG	TRERF1
0.189136	0	MG	EGR2
0.18902	0	MG	RP11-96O20.4
0.187998	0	MG	DAB2
0.187967	0	MG	TMEM91
0.187156	0	MG	PLXNB2
0.187114	0	MG	RASSF2
0.18674	0	MG	SMG6
0.186711	0	MG	MGST2
0.186493	0	MG	CD74
0.186384	0	MG	AKR1B1
0.186045	0	MG	GRAMD1A
0.185909	0	MG	PRDM1
0.185368	0	MG	LAPTM5
0.18521	0	MG	CAPG
0.185027	0	MG	TRANK1
0.18458	0	MG	TMEM230
0.18451	0	MG	CDKN1A
0.183803	0	MG	TESC
0.181714	0	MG	LRRC20
0.181107	0	MG	IRAK2
0.180756	0	MG	GPR183
0.180434	0	MG	GLRX
0.180297	0	MG	PDE4A
0.179969	0	MG	MAP3K3
0.179741	0	MG	ILDR1
0.179694	0	MG	MSN
0.179591	0	MG	PCED1B
0.179485	0	MG	ARHGAP12
0.178932	0	MG	HSPBAP1
0.178806	0	MG	METTL9
0.178798	0	MG	LPCAT2
0.178507	0	MG	GAB3
0.177413	0	MG	VAV1
0.177377	0	MG	MAML1
0.177254	0	MG	AANAT
0.177136	0	MG	ACTB
0.176902	0	MG	DLEU7
0.176735	0	MG	SYK
0.176392	0	MG	RUBCNL
0.176168	0	MG	SRGN
0.175832	0	MG	MED26
0.17562	0	MG	PLCB2
0.175521	0	MG	TBC1D9
0.175512	0	MG	GPRIN3
0.175248	0	MG	IL4I1
0.175033	0	MG	CCDC12
0.174741	0	MG	PTGER4
0.174465	0	MG	SLC11A1
0.174348	0	MG	MTHFR
0.174288	0	MG	GRB2
0.173829	0	MG	RP11-295K3.1
0.173582	0	MG	GSAP
0.173451	0	MG	KLF16
0.173131	0	MG	CEACAM21
0.172126	0	MG	M1AP
0.172099	0	MG	CD84
0.172033	0	MG	CTC-429P9.4
0.172028	0	MG	RAB3IL1
0.171667	0	MG	MOB3A
0.171366	0	MG	DUS2
0.171188	0	MG	ARHGDIB
0.171013	0	MG	KCTD12
0.170912	0	MG	LMO2
0.17084	0	MG	TTYH3
0.170738	0	MG	NINJ1
0.169659	0	MG	NECTIN2
0.169228	0	MG	S100A11
0.167836	0	MG	ELAVL4
0.16709	0	MG	TLR1
0.166578	0	MG	TLR5
0.166256	0	MG	IDO2
0.166053	0	MG	DENND2D
0.165812	0	MG	SIGLEC9
0.16575	0	MG	HLA-DPA1
0.165308	0	MG	EXOSC7
0.164954	0	MG	CD83
0.164834	0	MG	CCND2
0.164532	0	MG	PARP10
0.164171	0	MG	BMF
0.164112	0	MG	GNA13
0.164087	0	MG	ASB2
0.163866	0	MG	GPR132
0.163487	0	MG	PSTPIP2
0.163285	0	MG	HLX
0.162668	0	MG	HS3ST4
0.162615	0	MG	STAT6
0.162593	0	MG	RNF166
0.162338	0	MG	PCDH12
0.162017	0	MG	ZC3HAV1
0.161926	0	MG	NAGK
0.161848	0	MG	PIGX
0.161444	0	MG	HPSE
0.161335	0	MG	TRAF3IP3
0.161323	0	MG	SQRDL
0.1613	0	MG	ODF3B
0.161157	0	MG	CTC-326K19.6
0.160857	0	MG	RELT
0.160453	0	MG	PPP6R2
0.160159	0	MG	H2AFY
0.16012	0	MG	SCIMP
0.160075	0	MG	MMD
0.159492	0	MG	CASS4
0.159248	0	MG	EHD4
0.158846	0	MG	SLC29A3
0.15879	0	MG	NFKBID
0.158643	0	MG	PARVG
0.158558	0	MG	PGS1
0.158424	0	MG	CD300LB
0.158014	0	MG	DEF6
0.157823	0	MG	ACRBP
0.157796	0	MG	RRP12
0.156911	0	MG	AXL
0.15661	0	MG	WARS
0.156533	0	MG	MGAM
0.156507	0	MG	ZC3H12D
0.156457	0	MG	SP100
0.156348	0	MG	HPS3
0.156036	0	MG	IL15RA
0.156035	0	MG	ITGAX
0.155889	0	MG	AC007192.4
0.155875	0	MG	HIST1H2AC
0.155749	0	MG	STX11
0.155235	0	MG	MYOF
0.154901	0	MG	ARSG
0.154629	0	MG	LYL1
0.154518	0	MG	CASR
0.154044	0	MG	LMTK3
0.153754	0	MG	RAB37
0.152956	0	MG	ZNF846
0.152746	0	MG	ZNRF2
0.152636	0	MG	GYPC
0.152564	0	MG	TGIF2-C20orf24
0.15226	0	MG	LAIR1
0.150534	0	MG	NSMCE1
0.150509	0	MG	PMEPA1
0.150437	0	MG	ITGA5
0.149862	0	MG	LCP1
0.149723	0	MG	SPNS2
0.14966	0	MG	SLC29A1
0.149654	0	MG	PDCD1LG2
0.148641	0	MG	SLC45A4
0.148337	0	MG	ARID3A
0.147582	0	MG	MS4A14
0.147144	0	MG	TLR3
0.146999	0	MG	TNFSF12-TNFSF13
0.146911	0	MG	LTC4S
0.146833	0	MG	SH3BP1
0.146652	0	MG	CD58
0.146496	0	MG	PARVB
0.146472	0	MG	UBA7
0.146311	0	MG	KCNK13
0.146273	0	MG	TREM1
0.145985	0	MG	SLC7A6
0.145481	0	MG	2023-09-06
0.145477	0	MG	SLC1A5
0.145462	0	MG	PLEKHG5
0.145206	0	MG	MYEOV
0.144898	0	MG	GUCY1A3
0.144554	0	MG	RP11-290H9.2
0.144503	0	MG	CHI3L2
0.143121	0	MG	RYR1
0.143082	0	MG	CASP10
0.142958	0	MG	FHOD1
0.142554	0	MG	HAVCR2
0.141727	0	MG	CLIC1
0.141196	0	MG	PHOSPHO1
0.140602	0	MG	CTSH
0.14001	0	MG	APMAP
0.139925	0	MG	CTSZ
0.139288	0	MG	IKBKB
0.139197	0	MG	CLEC3B
0.139156	0	MG	LY75
0.138907	0	MG	ARHGAP45
0.138837	0	MG	ARPC1A
0.138796	0	MG	TYROBP
0.138698	0	MG	POPDC2
0.138568	0	MG	SYT17
0.138439	0	MG	STK17B
0.138358	0	MG	SLC9A5
0.138343	0	MG	C5AR1
0.138112	0	MG	MRC1
0.138042	0	MG	LRRC74A
0.137906	0	MG	FLOT1
0.137742	0	MG	MAF
0.137544	0	MG	MLXIPL
0.137518	0	MG	EHBP1L1
0.137379	0	MG	GPR108
0.137352	0	MG	BTBD19
0.137332	0	MG	NUBP1
0.137324	0	MG	PDPN
0.137252	0	MG	SH2D3C
0.137062	0	MG	GCH1
0.136956	0	MG	MS4A7
0.13692	0	MG	PIK3R6
0.136765	0	MG	NOSIP
0.136533	0	MG	ADAMTSL4
0.136458	0	MG	ARPC1B
0.136437	0	MG	LUZP1
0.136343	0	MG	RPS6KA1
0.136275	0	MG	VIPR1
0.136267	0	MG	MAP3K8
0.135793	0	MG	NBEAL2
0.135359	0	MG	RAB11FIP1
0.135339	0	MG	CFAP74
0.135011	0	MG	PTAFR
0.134818	0	MG	PWWP2B
0.134751	0	MG	PLEK
0.134546	0	MG	SPNS3
0.133502	0	MG	TAGAP
0.133333	0	MG	CA5A
0.133316	0	MG	CTD-2331H12.8
0.133088	0	MG	PIK3CD
0.132936	0	MG	ERMAP
0.13268	0	MG	SPI1
0.132345	0	MG	NCF2
0.132138	0	MG	EFHD2
0.131972	0	MG	CYBB
0.131776	0	MG	FGF20
0.131764	0	MG	GIMAP8
0.131705	0	MG	STOM
0.131692	0	MG	SRC
0.131357	0	MG	PDGFB
0.131231	0	MG	TNFSF10
0.131131	0	MG	CDC42EP3
0.13079	0	MG	HS3ST3B1
0.13012	0	MG	LCP2
0.129748	0	MG	TRPM2
0.128844	0	MG	TNFRSF1A
0.128559	0	MG	RP11-162P23.2
0.128453	0	MG	HLA-DMA
0.128447	0	MG	MYO1F
0.128375	0	MG	HLA-DQB1
0.128207	0	MG	SMYD4
0.128158	0	MG	LSP1
0.128126	0	MG	HIST1H2BN
0.128107	0	MG	CD180
0.128021	0	MG	PTCH2
0.127865	0	MG	RNF122
0.12786	0	MG	AC009133.22
0.127846	0	MG	RUNX3
0.127789	0	MG	FCGRT
0.12776	0	MG	OSM
0.127561	0	MG	GPAT3
0.127519	0	MG	ZP3
0.127373	0	MG	TRABD
0.127164	0	MG	PMFBP1
0.127038	0	MG	SLC12A7
0.126425	0	MG	HIST1H2BD
0.12608	0	MG	HNRNPM
0.126012	0	MG	HHEX
0.125769	0	MG	C11orf45
0.12554	0	MG	PLAC8
0.12518	0	MG	TRIM14
0.125156	0	MG	CEBPA
0.124904	0	MG	SLC40A1
0.124859	0	MG	CDCP1
0.124503	0	MG	TNFSF13B
0.12444	0	MG	STARD8
0.124185	0	MG	EIF2D
0.124038	0	MG	HLA-DMB
0.123813	0	MG	RP11-20I23.1
0.123602	0	MG	CPAMD8
0.123479	0	MG	CTSD
0.123261	0	MG	C15orf52
0.123148	0	MG	ASCC2
0.1231	0	MG	RGS18
0.123046	0	MG	PLSCR1
0.122939	0	MG	C1QC
0.122844	0	MG	TMEM127
0.122782	0	MG	ADGRE3
0.122504	0	MG	DAPP1
0.122385	0	MG	ST14
0.122338	0	MG	TMPRSS4
0.122229	0	MG	RAB32
0.122203	0	MG	PTGS1
0.121755	0	MG	SERPINA1
0.121593	0	MG	VASP
0.121566	0	MG	OLFML3
0.121397	0	MG	PIK3CG
0.121341	0	MG	FGR
0.121304	0	MG	SLC19A1
0.121272	0	MG	RAC2
0.120932	0	MG	ARHGAP30
0.120518	0	MG	HCST
0.120358	0	MG	SUSD3
0.120311	0	MG	SIRPB2
0.120309	0	MG	SPATC1
0.119844	0	MG	NRROS
0.119745	0	MG	THEMIS2
0.119467	0	MG	PSTPIP1
0.119287	0	MG	CARD9
0.119198	0	MG	CCDC69
0.11896	0	MG	CDC37
0.118885	0	MG	MYO1C
0.118869	0	MG	COLGALT1
0.11864	0	MG	CD4
0.11859	0	MG	JSRP1
0.118438	0	MG	FLT3
0.11836	0	MG	ADGRG5
0.11818	0	MG	GPR35
0.118144	0	MG	GIMAP1-GIMAP5
0.118132	0	MG	ENG
0.118049	0	MG	PRAM1
0.117985	0	MG	ADORA3
0.117666	0	MG	ETS2
0.117346	0	MG	ADRB2
0.117274	0	MG	PARP14
0.117097	0	MG	ADAM28
0.116991	0	MG	GNAT2
0.116927	0	MG	ENC1
0.11674	0	MG	FGL1
0.116251	0	MG	SIPA1
0.116121	0	MG	IL13RA1
0.115706	0	MG	CATIP
0.115493	0	MG	ADAMTS10
0.114941	0	MG	HLA-DPB1
0.114756	0	MG	GSDMA
0.114696	0	MG	STAB1
0.114649	0	MG	BCO2
0.114353	0	MG	MICB
0.114274	0	MG	MS4A6A
0.114239	0	MG	PPP1R3G
0.114202	0	MG	RGS19
0.114056	0	MG	CLEC19A
0.113916	0	MG	HIST1H2BJ
0.113896	0	MG	CLRN3
0.113462	0	MG	ARL5C
0.113227	0	MG	KBTBD12
0.113121	0	MG	UBXN11
0.113	0	MG	TTC38
0.112949	0	MG	CASP1
0.11228	0	MG	BCL3
0.112158	0	MG	CORO1A
0.11202	0	MG	RP1-34B20.21
0.11179	0	MG	IQGAP3
0.111674	0	MG	CD53
0.111631	0	MG	PPM1M
0.111451	0	MG	SLC5A9
0.111353	0	MG	NOD2
0.11129	0	MG	CD72
0.110728	0	MG	PLA2G15
0.110727	0	MG	DDAH2
0.110599	0	MG	CD99
0.110357	0	MG	WNT5A
0.110351	0	MG	SLC22A18AS
0.109782	0	MG	BIN2
0.109758	0	MG	FAM110A
0.109687	0	MG	PAQR5
0.109543	0	MG	TNFRSF10B
0.109447	0	MG	PLA2G2C
0.109379	0	MG	NUDT1
0.109092	0	MG	GRIN2D
0.108673	0	MG	SLFN11
0.108333	0	MG	ABCC3
0.108124	0	MG	SULT1E1
0.108111	0	MG	C9orf66
0.108089	0	MG	GNA15
0.108013	0	MG	LILRB4
0.107891	0	MG	EMP3
0.107793	0	MG	S100Z
0.10734	0	MG	LIMD2
0.106566	0	MG	LGALS9
0.106486	0	MG	SNAI3
0.106269	0	MG	MVB12A
0.106034	0	MG	KCNE3
0.106016	0	MG	FAM159A
0.106005	0	MG	CCL17
0.105925	0	MG	KAT8
0.105833	0	MG	FCGBP
0.105737	0	MG	LILRA1
0.105326	0	MG	IFI44L
0.105079	0	MG	DEDD2
0.104944	0	MG	APOC4-APOC2
0.104795	0	MG	UHRF1
0.10473	0	MG	MCM5
0.104642	0	MG	RCN3
0.104628	0	MG	F11R
0.104525	0	MG	GPR160
0.104434	0	MG	RGS1
0.104368	0	MG	C1orf186
0.104273	0	MG	CEACAM1
0.104265	0	MG	CD14
0.1042	0	MG	CLEC7A
0.103961	0	MG	HIST1H2BG
0.103957	0	MG	PPP1R3B
0.103886	0	MG	IL10
0.103854	0	MG	ABHD15
0.103736	0	MG	GLIPR1
0.103614	0	MG	CCND1
0.103243	0	MG	LILRA4
0.102829	0	MG	LILRB1
0.102588	0	MG	TMEM86A
0.101929	0	MG	FAM129C
0.101867	0	MG	IL21R
0.101843	0	MG	FAH
0.101127	0	MG	SERPINF1
0.101052	0	MG	C5AR2
0.100958	0	MG	MX2
0.100833	0	MG	NUP62
0.100792	0	MG	HIST1H2AE
0.10029	0	MG	LOXL3
0.100262	0	MG	HAMP
0.826284	0	EX	GABBR2
0.715052	0	EX	FSTL4
0.643437	0	EX	LINGO1
0.617252	0	EX	ATP2B2
0.579552	0	EX	KCNH1
0.546029	0	EX	RBFOX3
0.545489	0	EX	CELF4
0.54284	0	EX	HECW1
0.535895	0	EX	SV2B
0.500712	0	EX	RFTN1
0.484786	0	EX	PKNOX2
0.470166	0	EX	CACNA1B
0.453366	0	EX	KCNB1
0.445052	0	EX	MICAL2
0.441668	0	EX	SATB2
0.435204	0	EX	LRFN2
0.428519	0	EX	MSRA
0.425962	0	EX	SLIT1
0.423772	0	EX	SH3GL2
0.422471	0	EX	TMEM178B
0.417924	0	EX	TNR
0.414261	0	EX	CAMK1D
0.411544	0	EX	GALNT18
0.401636	0	EX	FMN1
0.393632	0	EX	CEMIP
0.391119	0	EX	ZMAT4
0.374069	0	EX	DCLK1
0.3683	0	EX	KIAA1211L
0.36619	0	EX	ARNTL
0.366119	0	EX	LNX1
0.363813	0	EX	ACTN1
0.36349	0	EX	PPP2R2C
0.36081	0	EX	CUX2
0.360626	0	EX	KLHL29
0.360442	0	EX	SORBS2
0.359813	0	EX	EFNA5
0.359264	0	EX	BMPER
0.358302	0	EX	GABRB3
0.348637	0	EX	GRIN2A
0.347517	0	EX	MLIP
0.341688	0	EX	SND1
0.338258	0	EX	TUB
0.335776	0	EX	GPM6A
0.335676	0	EX	MAPK4
0.334907	0	EX	NEDD4L
0.331754	0	EX	LRRK1
0.330189	0	EX	KCND3
0.329195	0	EX	KCNJ6
0.327607	0	EX	KIAA1671
0.325294	0	EX	BRINP1
0.324993	0	EX	KCTD1
0.324917	0	EX	CAMK2A
0.321063	0	EX	CACNA1E
0.320204	0	EX	NTRK3
0.320156	0	EX	DLGAP4
0.314303	0	EX	THRB
0.314241	0	EX	CHSY3
0.310439	0	EX	RPH3A
0.308198	0	EX	NRCAM
0.307217	0	EX	CAMK2B
0.305749	0	EX	NTRK2
0.304937	0	EX	JAKMIP1
0.303108	0	EX	GDA
0.301389	0	EX	FAM189A1
0.301025	0	EX	PLXNA2
0.300959	0	EX	PRKCB
0.29963	0	EX	PATJ
0.298428	0	EX	CDH22
0.297014	0	EX	NEURL1
0.296273	0	EX	LDB2
0.296256	0	EX	TLN2
0.29482	0	EX	CACNA1A
0.294156	0	EX	RP11-444E17.6
0.29401	0	EX	PRKAG2
0.287219	0	EX	OLFM3
0.285845	0	EX	METTL24
0.2839	0	EX	SERGEF
0.283754	0	EX	EPB41L4B
0.282745	0	EX	NYAP2
0.28265	0	EX	CACNB2
0.282036	0	EX	SYBU
0.281143	0	EX	TRIO
0.279788	0	EX	ZBTB7C
0.278868	0	EX	PTK2B
0.27752	0	EX	KIAA1549L
0.276648	0	EX	DAPK1
0.274881	0	EX	PTPN3
0.274443	0	EX	KCNC1
0.27442	0	EX	NGEF
0.272826	0	EX	ASTN1
0.271187	0	EX	ANO3
0.26672	0	EX	ZRANB3
0.265982	0	EX	PCSK2
0.263352	0	EX	VSNL1
0.262075	0	EX	PDZRN3
0.261327	0	EX	PTPN5
0.261051	0	EX	PEBP4
0.259608	0	EX	IGSF21
0.25952	0	EX	DGKI
0.258518	0	EX	FHL2
0.257715	0	EX	LMTK2
0.256086	0	EX	NELL2
0.255565	0	EX	ARHGAP10
0.255476	0	EX	KCNQ2
0.255153	0	EX	MEF2C
0.25485	0	EX	SYT7
0.252354	0	EX	KIAA1462
0.251572	0	EX	FLRT2
0.251388	0	EX	TMEM63C
0.251249	0	EX	MYO5C
0.250691	0	EX	NPAS2
0.249201	0	EX	ZNF385B
0.248486	0	EX	PTPN14
0.248105	0	EX	TMEM241
0.246683	0	EX	GALNT9
0.246537	0	EX	RARB
0.24616	0	EX	SHC3
0.246074	0	EX	KIAA1549
0.244724	0	EX	KCNAB2
0.244626	0	EX	KCNB2
0.243921	0	EX	TIAM2
0.243343	0	EX	OPRM1
0.243007	0	EX	2023-03-04
0.242775	0	EX	CACNB4
0.242499	0	EX	KCNQ3
0.242272	0	EX	AMPH
0.241875	0	EX	SYNPO
0.241847	0	EX	ARNT2
0.240482	0	EX	COL26A1
0.237673	0	EX	HCN1
0.237503	0	EX	ST6GALNAC5
0.2374	0	EX	ADAMTS3
0.236488	0	EX	BASP1
0.235337	0	EX	BSN
0.235162	0	EX	FBXO34
0.234546	0	EX	CDYL2
0.234419	0	EX	SLC6A17
0.234262	0	EX	GRM1
0.234252	0	EX	SORBS1
0.23359	0	EX	MAP2
0.231214	0	EX	ZNF236
0.230455	0	EX	SRRM4
0.23009	0	EX	C1orf21
0.230083	0	EX	MMP16
0.229328	0	EX	FARP1
0.228767	0	EX	COL27A1
0.228764	0	EX	COL5A1
0.228281	0	EX	PDE2A
0.228279	0	EX	CHURC1-FNTB
0.227635	0	EX	BCL11A
0.227445	0	EX	NMNAT2
0.227047	0	EX	ELAVL2
0.226791	0	EX	MYO5A
0.226767	0	EX	CMIP
0.226402	0	EX	SHISA9
0.226398	0	EX	PAPPA
0.226253	0	EX	PRMT8
0.226176	0	EX	MPPED1
0.22566	0	EX	WNK2
0.225288	0	EX	MAP3K5
0.224774	0	EX	SMAD3
0.224757	0	EX	TMEM151B
0.223719	0	EX	RASGEF1A
0.223313	0	EX	ADD2
0.222632	0	EX	SLC35F3
0.222449	0	EX	ABLIM2
0.22233	0	EX	NCALD
0.222029	0	EX	OXNAD1
0.220942	0	EX	CERS6
0.219576	0	EX	IPCEF1
0.219445	0	EX	RP11-385J1.3
0.218769	0	EX	KIF5C
0.218564	0	EX	ST8SIA5
0.218475	0	EX	LAMA3
0.218465	0	EX	BICC1
0.218201	0	EX	PRICKLE2
0.217574	0	EX	SYT16
0.215498	0	EX	CAMK4
0.215448	0	EX	PLCL2
0.215182	0	EX	RAPGEF5
0.214703	0	EX	RAPH1
0.21415	0	EX	CSGALNACT1
0.213441	0	EX	RAPGEF4
0.212778	0	EX	CDH10
0.211338	0	EX	PCDH7
0.211203	0	EX	R3HDM1
0.2112	0	EX	ICA1
0.211141	0	EX	CAP2
0.21114	0	EX	RNF150
0.210934	0	EX	GABRB2
0.21055	0	EX	RASGRP1
0.21023	0	EX	FHOD3
0.209919	0	EX	XKR6
0.209683	0	EX	LRFN5
0.209054	0	EX	SETBP1
0.208922	0	EX	HUNK
0.208501	0	EX	CACNA1S
0.20749	0	EX	PID1
0.206247	0	EX	TMEM108
0.205818	0	EX	OSBPL10
0.205549	0	EX	GNB5
0.205348	0	EX	CCBE1
0.20507	0	EX	PRDM11
0.204793	0	EX	PITPNM2
0.204593	0	EX	MAN1A1
0.20431	0	EX	CPXM2
0.203366	0	EX	NIN
0.2033	0	EX	DLGAP3
0.203189	0	EX	KCNT1
0.202675	0	EX	FAM160A1
0.20237	0	EX	OR9Q1
0.202281	0	EX	NCK2
0.20143	0	EX	LZTS1
0.201336	0	EX	ITPR1
0.201159	0	EX	SHROOM3
0.200732	0	EX	UNC5A
0.200258	0	EX	NDST3
0.199219	0	EX	KHDRBS3
0.199129	0	EX	RAB15
0.198956	0	EX	SPRED2
0.198716	0	EX	SH3BGRL2
0.198359	0	EX	PTPRR
0.197864	0	EX	SUSD4
0.197458	0	EX	RAP1GAP2
0.197005	0	EX	WSCD2
0.196888	0	EX	PDE8B
0.196461	0	EX	RTN4RL1
0.196439	0	EX	JPH1
0.196217	0	EX	TMEM132B
0.195934	0	EX	CMSS1
0.195627	0	EX	ME3
0.195252	0	EX	SCAI
0.194666	0	EX	EPHA5
0.193792	0	EX	STRBP
0.193314	0	EX	ARHGAP26
0.193109	0	EX	CIT
0.193017	0	EX	TCERG1L
0.191633	0	EX	CYFIP1
0.19149	0	EX	SYT2
0.191372	0	EX	CARMIL1
0.191176	0	EX	CBLN2
0.190607	0	EX	CPLX2
0.190422	0	EX	HOMER1
0.190096	0	EX	MED12L
0.189876	0	EX	NEB
0.189124	0	EX	MGST1
0.18894	0	EX	ABCA12
0.188336	0	EX	RGS7BP
0.188327	0	EX	MSH3
0.188124	0	EX	GHR
0.187554	0	EX	CNIH3
0.187546	0	EX	SEZ6L
0.187439	0	EX	AKAP13
0.187322	0	EX	GRIK4
0.186815	0	EX	CPNE8
0.186096	0	EX	LMO7
0.184915	0	EX	BUB1B-PAK6
0.184543	0	EX	PLXNC1
0.184539	0	EX	DOK6
0.184396	0	EX	SYN2
0.184307	0	EX	RIT2
0.183511	0	EX	ZFYVE28
0.183401	0	EX	PARVA
0.183185	0	EX	NETO1
0.183179	0	EX	GAP43
0.183135	0	EX	SCN8A
0.183042	0	EX	FILIP1L
0.18293	0	EX	PACSIN1
0.182622	0	EX	GRIN3A
0.182609	0	EX	DAGLA
0.182392	0	EX	LIPC
0.182357	0	EX	CHD5
0.182259	0	EX	CHN1
0.182019	0	EX	DYNC1I1
0.181849	0	EX	SMPD3
0.181713	0	EX	TTC39C
0.181422	0	EX	CACNA1I
0.181158	0	EX	EFCAB6
0.180661	0	EX	RXFP1
0.180317	0	EX	GLIS1
0.180213	0	EX	CACNG3
0.179847	0	EX	TSPAN9
0.179556	0	EX	NEBL
0.179277	0	EX	EXT1
0.179254	0	EX	ADCY1
0.177943	0	EX	GLRA3
0.177585	0	EX	FRAS1
0.177389	0	EX	FAM81A
0.177116	0	EX	RNF165
0.177022	0	EX	SYT13
0.177015	0	EX	EPHA4
0.17695	0	EX	TRERF1
0.176822	0	EX	ABCC8
0.176583	0	EX	FAXC
0.176475	0	EX	GABRA4
0.17631	0	EX	VIPR1
0.175431	0	EX	GRIA1
0.175173	0	EX	CCDC33
0.174667	0	EX	RSPO2
0.174328	0	EX	CADPS
0.174151	0	EX	MGAT5B
0.174006	0	EX	ARHGAP44
0.173955	0	EX	LMO3
0.173853	0	EX	OLFM1
0.173175	0	EX	CACHD1
0.172705	0	EX	CMYA5
0.172658	0	EX	STUM
0.172477	0	EX	HRH2
0.172346	0	EX	C4orf50
0.172118	0	EX	TMEM163
0.172103	0	EX	IGSF3
0.172088	0	EX	BRE
0.171753	0	EX	HHAT
0.171719	0	EX	RTN1
0.171558	0	EX	NUBPL
0.171317	0	EX	RTN4RL2
0.171088	0	EX	CDK5RAP2
0.170714	0	EX	TACC2
0.170629	0	EX	PALM2-AKAP2
0.170055	0	EX	TOX
0.16975	0	EX	STXBP1
0.169238	0	EX	CCDC3
0.169155	0	EX	PTH2R
0.168718	0	EX	FNDC3B
0.168511	0	EX	PDE7B
0.168401	0	EX	DDX10
0.168383	0	EX	NWD2
0.168127	0	EX	RP11-58C22.1
0.168052	0	EX	ARHGEF7
0.167548	0	EX	HOMER2
0.167404	0	EX	LAMB1
0.166878	0	EX	TMOD3
0.166739	0	EX	KCNH7
0.166591	0	EX	DNM1
0.166488	0	EX	KCNN2
0.166434	0	EX	TTLL11
0.166136	0	EX	CRMP1
0.165859	0	EX	GNAL
0.165389	0	EX	KCND2
0.165262	0	EX	INPP4A
0.165248	0	EX	CABIN1
0.165169	0	EX	TBC1D1
0.16467	0	EX	DIRC3
0.164629	0	EX	LY86
0.163994	0	EX	GSG1L
0.163976	0	EX	KCNT2
0.163869	0	EX	SRRM3
0.163809	0	EX	ST7
0.162903	0	EX	GRAMD1B
0.162746	0	EX	CABLES1
0.162553	0	EX	GPR158
0.16228	0	EX	SH3RF3
0.162191	0	EX	ARHGAP19-SLIT1
0.162168	0	EX	CELF1
0.161744	0	EX	MFSD4A
0.161729	0	EX	AACS
0.161533	0	EX	ARNTL2
0.16135	0	EX	RAB27B
0.161312	0	EX	RABGAP1
0.160952	0	EX	CRHR1
0.160948	0	EX	KCNIP3
0.160752	0	EX	ZNF280D
0.160662	0	EX	CDKL1
0.160031	0	EX	RASGRF2
0.15967	0	EX	PAK3
0.159513	0	EX	ADCY2
0.159508	0	EX	CDH9
0.159306	0	EX	TTC6
0.159285	0	EX	GALNT14
0.158915	0	EX	CLVS2
0.158791	0	EX	GABRG2
0.158517	0	EX	ADGRA2
0.158499	0	EX	CACNA1G
0.158354	0	EX	STMN2
0.158254	0	EX	ELAVL4
0.158147	0	EX	RIMS3
0.157876	0	EX	EGFLAM
0.156985	0	EX	LOXHD1
0.156586	0	EX	DENND3
0.156563	0	EX	MAL2
0.156388	0	EX	PAK6
0.156351	0	EX	ANKRD33B
0.156182	0	EX	SNX10
0.156007	0	EX	PRR16
0.155832	0	EX	CAMK1G
0.155692	0	EX	SSBP3
0.155455	0	EX	OSBP2
0.155432	0	EX	ABR
0.155297	0	EX	SLC35F1
0.155257	0	EX	RIMBP2
0.155153	0	EX	RP11-156P1.2
0.155111	0	EX	EMCN
0.15433	0	EX	GRK3
0.154308	0	EX	KIAA2012
0.153883	0	EX	ITGA9
0.15384	0	EX	ATP8B1
0.153754	0	EX	SLC8A3
0.153584	0	EX	MKLN1
0.153245	0	EX	CHRNA1
0.15305	0	EX	CACNG2
0.153049	0	EX	SLC7A8
0.152922	0	EX	WDFY4
0.152858	0	EX	SUSD1
0.15274	0	EX	HTR2A
0.152655	0	EX	JPH4
0.152627	0	EX	HERC1
0.152176	0	EX	CADM3
0.152054	0	EX	KCNH5
0.15183	0	EX	PCSK1
0.151774	0	EX	MYO18B
0.151723	0	EX	AMBRA1
0.151658	0	EX	SYNPO2
0.151625	0	EX	SNAP25
0.151549	0	EX	GRIK3
0.151396	0	EX	OCA2
0.151211	0	EX	NOS1AP
0.15114	0	EX	FBXL13
0.150766	0	EX	HRH1
0.150711	0	EX	PTPRO
0.1507	0	EX	SFXN5
0.150162	0	EX	WIPF3
[truncated: 2,929 more rows]

## Sheet: tableS1C
Celltype	Cell_Count	snATAC_or_snRNA	Dataset
ASC	19113	snATAC	PiD
EX	7372	snATAC	PiD
INH	4265	snATAC	PiD
MG	6194	snATAC	PiD
ODC	43226	snATAC	PiD
OPC	2996	snATAC	PiD
PER.END	772	snATAC	PiD
ASC	7349	snRNA	PiD
EX	16552	snRNA	PiD
INH	5140	snRNA	PiD
MG	2013	snRNA	PiD
ODC	31793	snRNA	PiD
OPC	2716	snRNA	PiD
PER	471	snRNA	PiD
END	627	snRNA	PiD

## Sheet: tableS1D
avg_log2FC	p_val_adj	gene	group		** NOTE FindAllMarkers -- on snRNA-seq
0.894659	0	A2ML1	ASC
-1.6832	0	AATK	ASC
2.03251	0	ABCA1	ASC
-1.77033	0	ABCA2	ASC
-0.999977	0	ABCA5	ASC
-2.19515	0	ABCA8	ASC
1.16958	0	ABCC9	ASC
1.38905	0	ABI1	ASC
1.02207	0	ABI3BP	ASC
3.21156	0	ABLIM1	ASC
-0.914415	0	ABLIM2	ASC
1.52931	0	ABR	ASC
2.0219	0	ACACB	ASC
1.32793	0	ACADVL	ASC
0.853887	0	ACO2	ASC
2.13796	0	ACOT11	ASC
2.32493	0	ACSBG1	ASC
1.17934	0	ACSL6	ASC
1.54166	0	ACSS1	ASC
2.41057	0	ACSS3	ASC
-1.14016	0	ADAM22	ASC
-0.930549	0	ADAM23	ASC
1.06731	0	ADAMTS17	ASC
-1.94792	0	ADARB2	ASC
-0.92006	0	ADCY1	ASC
3.34988	0	ADCY2	ASC
-1.09547	0	ADCY5	ASC
1.80828	0	ADCY8	ASC
-0.940347	0	ADD2	ASC
1.35776	0	ADD3	ASC
1.19664	0	ADD3-AS1	ASC
2.16795	0	ADGRA3	ASC
0.799062	0	ADGRG1	ASC
-1.59506	0	ADGRL2	ASC
0.855835	0	ADGRL3	ASC
5.34071	0	ADGRV1	ASC
1.38302	0	ADHFE1	ASC
-1.47685	0	ADIPOR2	ASC
1.28747	0	ADRA1A	ASC
1.46437	0	AEBP1	ASC
-0.980923	0	AEBP2	ASC
1.8544	0	AFF1	ASC
-2.02178	0	AFF3	ASC
-2.86121	0	AGAP1	ASC
-0.555283	0	AGBL4	ASC
0.938022	0	AGFG2	ASC
-2.11453	0	AGPAT4	ASC
1.35553	0	AGT	ASC
-2.08684	0	AGTPBP1	ASC
2.19332	0	AHCYL1	ASC
2.88616	0	AHCYL2	ASC
1.03698	0	AHDC1	ASC
1.06548	0	AHI1-DT	ASC
2.87189	0	AHNAK	ASC
-0.795012	0	AJAP1	ASC
1.13823	0	AK3	ASC
-2.79571	0	AK5	ASC
0.995043	0	AKAP10	ASC
0.857113	0	AKAP13	ASC
-2.41073	0	AKAP6	ASC
-2.03387	0	ALCAM	ASC
2.23654	0	ALDH1A1	ASC
2.33886	0	ALDH1L1	ASC
0.933899	0	ALDH2	ASC
1.55096	0	ALDH7A1	ASC
0.861752	0	ALOX12-AS1	ASC
1.08078	0	AMOT	ASC
-1.09738	0	AMPH	ASC
3.36397	0	AMZ2	ASC
0.97596	0	ANGPT1	ASC
1.23698	0	ANGPTL4	ASC
-3.32618	0	ANK3	ASC
1.24912	0	ANKDD1A	ASC
1.99571	0	ANKFN1	ASC
-1.30368	0	ANKH	ASC
-1.64664	0	ANKIB1	ASC
-1.43523	0	ANKRD18A	ASC
-0.764438	0	ANKRD30BL	ASC
-0.63968	0	ANKRD34C-AS1	ASC
-1.0904	0	ANKRD36	ASC
-3.04102	0	ANKS1B	ASC
-1.99364	0	ANLN	ASC
-2.61406	0	ANO4	ASC
1.18453	0	ANO6	ASC
0.911299	0	ANO8	ASC
0.952065	0	ANOS1	ASC
1.51614	0	ANTXR1	ASC
-1.4523	0	AOPEP	ASC
-2.62181	0	APBB2	ASC
2.51297	0	APC	ASC
1.29125	0	APC2	ASC
1.06405	0	APCDD1	ASC
-2.34119	0	APP	ASC
1.0326	0	AQP1	ASC
2.60005	0	AQP4	ASC
2.02199	0	AQP4-AS1	ASC
-2.04148	0	ARFGEF3	ASC
-1.38965	0	ARHGAP21	ASC
-1.7825	0	ARHGAP22	ASC
1.56913	0	ARHGAP24	ASC
1.32754	0	ARHGAP26	ASC
1.71069	0	ARHGAP31	ASC
1.43778	0	ARHGAP39	ASC
1.38707	0	ARHGAP42	ASC
-0.863015	0	ARHGAP44	ASC
1.658	0	ARHGAP5	ASC
1.29817	0	ARHGEF10	ASC
1.45385	0	ARHGEF10L	ASC
1.02837	0	ARHGEF12	ASC
1.18299	0	ARHGEF17	ASC
2.26497	0	ARHGEF26	ASC
2.36895	0	ARHGEF26-AS1	ASC
3.16258	0	ARHGEF4	ASC
0.873492	0	ARHGEF6	ASC
-1.16709	0	ARHGEF7	ASC
0.969848	0	ARID1A	ASC
-1.42652	0	ARL15	ASC
0.96772	0	ARMC2	ASC
0.99261	0	ARMC3	ASC
1.62443	0	ARMH1	ASC
0.876506	0	ARMH4	ASC
1.03733	0	ARNT2	ASC
-2.29876	0	ARPP21	ASC
1.38546	0	ASAP2	ASC
0.980372	0	ASAP3	ASC
2.18428	0	ASB3	ASC
-3.03853	0	ASIC2	ASC
-1.72449	0	ASPA	ASC
2.50426	0	ASPH	ASC
-0.86359	0	ASXL3	ASC
1.523	0	ATN1	ASC
-1.527	0	ATP10B	ASC
2.31747	0	ATP13A4	ASC
2.80071	0	ATP1A2	ASC
-1.07634	0	ATP1A3	ASC
-1.4417	0	ATP1B1	ASC
1.91445	0	ATP1B2	ASC
-1.31049	0	ATP2B1	ASC
1.31777	0	ATP2B4	ASC
-2.58209	0	ATP8A1	ASC
-1.97955	0	ATP8A2	ASC
-3.05356	0	ATRNL1	ASC
-1.31619	0	ATXN1	ASC
1.88455	0	B3GALT1	ASC
1.16963	0	BAG3	ASC
-0.869546	0	BASP1	ASC
-1.0746	0	BASP1-AS1	ASC
0.978808	0	BAZ2B	ASC
1.64018	0	BBOX1	ASC
0.803578	0	BBS2	ASC
0.816097	0	BCAN	ASC
1.64903	0	BCAR3	ASC
-2.4682	0	BCAS1	ASC
0.896405	0	BCAT2	ASC
1.77087	0	BCKDHB	ASC
2.02903	0	BCL2	ASC
1.80648	0	BCL6	ASC
1.52637	0	BCR	ASC
1.24333	0	BICC1	ASC
1.00172	0	BICD1	ASC
-1.67455	0	BIN1	ASC
1.13949	0	BMP2K	ASC
1.22756	0	BMP7	ASC
1.59782	0	BMPR1A	ASC
3.14466	0	BMPR1B	ASC
1.74382	0	BOC	ASC
-2.75496	0	C10orf90	ASC
-1.26494	0	C12orf76	ASC
-1.61946	0	C1QTNF3-AMACR	ASC
1.18622	0	C1orf21	ASC
2.22315	0	C2CD5-AS1	ASC
1.07113	0	C3orf70	ASC
1.04354	0	C4orf19	ASC
-1.81779	0	CA10	ASC
1.5431	0	CA8	ASC
1.1578	0	CAB39L	ASC
2.81909	0	CABLES1	ASC
-0.833277	0	CABP1	ASC
2.53604	0	CACHD1	ASC
-2.1187	0	CACNA1A	ASC
-2.15015	0	CACNA1B	ASC
-1.27553	0	CACNA1C	ASC
-1.58628	0	CACNA1D	ASC
-1.29343	0	CACNA1E	ASC
-2.06842	0	CACNA2D1	ASC
2.17737	0	CACNB2	ASC
-1.27356	0	CACNB4	ASC
-0.92141	0	CACNG2	ASC
-0.848513	0	CACNG3	ASC
-0.899556	0	CACNG8	ASC
1.17957	0	CADM1	ASC
-1.80128	0	CADPS	ASC
-1.4591	0	CADPS2	ASC
-1.23926	0	CAMK2A	ASC
2.49476	0	CAMK2G	ASC
1.27119	0	CAPN2	ASC
2.12662	0	CARMIL1	ASC
1.11811	0	CASC2	ASC
-1.54315	0	CBLN2	ASC
0.997903	0	CC2D2A	ASC
0.773397	0	CC2D2B	ASC
0.624063	0	CCDC18-AS1	ASC
0.967245	0	CCDC191	ASC
-1.61517	0	CCDC88A	ASC
1.21411	0	CCND3	ASC
-1.52185	0	CCNH	ASC
-2.7729	0	CCSER1	ASC
1.1553	0	CD109	ASC
-1.61098	0	CD22	ASC
1.47222	0	CD38	ASC
1.82244	0	CD44	ASC
0.964353	0	CD99	ASC
1.72979	0	CDC14A	ASC
-1.09838	0	CDC42BPA	ASC
1.04848	0	CDC42EP4	ASC
-1.82211	0	CDH12	ASC
-2.05257	0	CDH13	ASC
-1.99879	0	CDH18	ASC
-1.6023	0	CDH19	ASC
0.844596	0	CDH2	ASC
1.42642	0	CDH20	ASC
1.37784	0	CDH23	ASC
2.25516	0	CDH4	ASC
-1.40012	0	CDH8	ASC
1.91185	0	CDHR3	ASC
-1.87122	0	CDK18	ASC
-2.01767	0	CDK19	ASC
-1.48884	0	CDK6	ASC
0.190066	0	CELF2	ASC
-1.83677	0	CELF4	ASC
-0.705544	0	CELF5	ASC
1.53347	0	CEP112	ASC
1.59948	0	CEP350	ASC
-1.79092	0	CERCAM	ASC
0.812493	0	CFAP43	ASC
1.50026	0	CFAP47	ASC
1.69562	0	CFAP54	ASC
1.58275	0	CFAP70	ASC
1.74201	0	CGNL1	ASC
0.996608	0	CHD1-DT	ASC
1.1401	0	CHD2	ASC
-1.60002	0	CHD5	ASC
-2.37542	0	CHN2	ASC
1.5189	0	CHPT1	ASC
-2.18595	0	CHRM3	ASC
-1.83382	0	CHSY3	ASC
-1.41497	0	CIT	ASC
1.0888	0	CKAP2LP1	ASC
-2.05668	0	CLASP2	ASC
-1.79842	0	CLDN11	ASC
1.70082	0	CLEC16A	ASC
1.34439	0	CLIP1	ASC
-2.23008	0	CLMN	ASC
-1.88214	0	CLSTN2	ASC
3.56435	0	CLU	ASC
-0.875375	0	CLVS1	ASC
1.2245	0	CLYBL	ASC
1.3527	0	CMYA5	ASC
-1.98716	0	CNDP1	ASC
1.56789	0	CNN3	ASC
-1.46778	0	CNP	ASC
1.49521	0	CNTFR	ASC
1.6379	0	CNTN1	ASC
-2.13523	0	CNTN2	ASC
-1.16495	0	CNTN3	ASC
-2.07702	0	CNTN4	ASC
-2.57019	0	CNTN5	ASC
-3.96691	0	CNTNAP2	ASC
-2.83876	0	CNTNAP4	ASC
-2.45912	0	CNTNAP5	ASC
-2.01014	0	COBL	ASC
1.28701	0	COL21A1	ASC
1.59791	0	COL27A1	ASC
-1.5583	0	COL4A5	ASC
2.56373	0	COL5A3	ASC
1.93302	0	COLEC12	ASC
-1.88346	0	COLGALT2	ASC
0.863821	0	COPB2-DT	ASC
-1.58907	0	CPB2-AS1	ASC
2.37709	0	CPE	ASC
0.774408	0	CPEB4	ASC
-1.06789	0	CPNE4	ASC
1.10714	0	CPT1A	ASC
0.921973	0	CPVL-AS2	ASC
-1.01419	0	CRACDL	ASC
1.80361	0	CRB1	ASC
-2.38974	0	CREB5	ASC
1.8877	0	CSGALNACT1	ASC
-4.22574	0	CSMD1	ASC
-1.7535	0	CSMD2	ASC
-2.57309	0	CSMD3	ASC
0.690914	0	CSRP1	ASC
0.91655	0	CST3	ASC
1.3869	0	CSTPP1	ASC
0.922233	0	CTBP2	ASC
1.40147	0	CTDSPL	ASC
2.89267	0	CTNNA2	ASC
-3.36353	0	CTNNA3	ASC
2.04445	0	CTNND2	ASC
0.787414	0	CTSH	ASC
-1.94315	0	CTTNBP2	ASC
-1.4337	0	CYP2U1-AS1	ASC
0.872258	0	CYP4V2	ASC
-1.67023	0	CYRIB	ASC
1.10663	0	CYSTM1	ASC
1.76157	0	DAAM1	ASC
-2.21692	0	DAB1	ASC
1.84962	0	DAPK1	ASC
-2.3535	0	DCC	ASC
0.970235	0	DCHS2	ASC
2.38109	0	DCLK2	ASC
1.70488	0	DDAH1	ASC
1.0451	0	DDR2	ASC
0.414538	0	DDX17	ASC
0.857583	0	DECR1	ASC
1.14342	0	DENND1A	ASC
1.74029	0	DGKG	ASC
-1.78837	0	DGKI	ASC
1.38039	0	DGLUCY	ASC
1.06383	0	DHRS3	ASC
1.22314	0	DHRSX	ASC
-2.09697	0	DIP2B	ASC
-1.63172	0	DIP2C	ASC
-1.55635	0	DISC1	ASC
1.28909	0	DKK3	ASC
-2.06651	0	DLC1	ASC
-2.33849	0	DLG1	ASC
-2.37641	0	DLG2	ASC
-1.60404	0	DLGAP1	ASC
-3.00321	0	DLGAP2	ASC
-2.51618	0	DMD	ASC
1.07207	0	DMGDH	ASC
0.901353	0	DNAAF9	ASC
2.88408	0	DNAH7	ASC
-2.64026	0	DNAJC6	ASC
-1.12372	0	DNM1	ASC
-2.30206	0	DNM3	ASC
-0.400052	0	DOCK1	ASC
-3.10615	0	DOCK10	ASC
-1.32633	0	DOCK3	ASC
0.365587	0	DOCK4	ASC
-2.41865	0	DOCK5	ASC
2.4548	0	DOCK7	ASC
1.24197	0	DOCK7-DT	ASC
-2.2331	0	DOCK9	ASC
0.981061	0	DOK5	ASC
-1.09192	0	DOK6	ASC
2.34037	0	DPP10	ASC
-1.80803	0	DPP6	ASC
0.850092	0	DPY19L1P1	ASC
0.927656	0	DPY19L3	ASC
-3.20868	0	DPYD	ASC
0.792763	0	DPYSL2	ASC
1.32069	0	DPYSL3	ASC
-1.74677	0	DPYSL5	ASC
-3.41609	0	DSCAM	ASC
-2.90834	0	DSCAML1	ASC
1.30008	0	DST	ASC
3.44391	0	DTNA	ASC
-1.47785	0	DTNB	ASC
0.876624	0	DTX1	ASC
-1.79674	0	DUBR	ASC
-1.78247	0	DYNC1I1	ASC
1.24087	0	DYNC2H1	ASC
-1.70351	0	DYSF	ASC
0.827392	0	EAF2	ASC
1.47129	0	ECHDC2	ASC
-3.07111	0	EDIL3	ASC
0.773497	0	EDNRB	ASC
0.880093	0	EFCAB6	ASC
2.30573	0	EFEMP1	ASC
1.13501	0	EFR3B	ASC
1.74187	0	EGFR	ASC
1.89087	0	EGLN3	ASC
0.851617	0	EIF3E	ASC
-1.89267	0	ELAPOR2	ASC
-1.1289	0	ELAVL3	ASC
-1.45331	0	ELL2	ASC
-3.18518	0	ELMO1	ASC
0.753523	0	ELOVL2	ASC
0.985402	0	ELP4	ASC
1.26676	0	EMID1	ASC
0.786543	0	EMX2	ASC
1.95884	0	EMX2OS	ASC
0.935478	0	ENO1	ASC
-2.48158	0	ENOX1	ASC
-2.63266	0	ENPP2	ASC
-1.77848	0	ENSG00000225689	ASC
-2.57884	0	ENSG00000227088	ASC
-1.39097	0	ENSG00000228566	ASC
-1.89619	0	ENSG00000228793	ASC
-1.05953	0	ENSG00000229618	ASC
2.00421	0	ENSG00000231252	ASC
-0.9666	0	ENSG00000231533	ASC
1.09884	0	ENSG00000232528	ASC
1.2885	0	ENSG00000233420	ASC
-0.790465	0	ENSG00000233928	ASC
0.926496	0	ENSG00000234418	ASC
2.02614	0	ENSG00000239268	ASC
0.916194	0	ENSG00000239381	ASC
-0.981584	0	ENSG00000239498	ASC
-1.459	0	ENSG00000242593	ASC
0.904867	0	ENSG00000248138	ASC
1.38145	0	ENSG00000251034	ASC
-1.12071	0	ENSG00000251600	ASC
-1.10525	0	ENSG00000253553	ASC
1.67735	0	ENSG00000253642	ASC
1.19229	0	ENSG00000253671	ASC
-0.663086	0	ENSG00000254746	ASC
-0.847147	0	ENSG00000255595	ASC
1.72029	0	ENSG00000257060	ASC
1.03514	0	ENSG00000258631	ASC
2.31168	0	ENSG00000259255	ASC
1.82073	0	ENSG00000259616	ASC
1.75105	0	ENSG00000271860	ASC
1.7891	0	ENSG00000271904	ASC
1.15736	0	ENSG00000272297	ASC
1.22101	0	ENSG00000272865	ASC
1.18416	0	ENSG00000273118	ASC
0.867003	0	ENSG00000273184	ASC
1.12548	0	ENSG00000275830	ASC
1.09954	0	ENSG00000276649	ASC
0.72023	0	ENSG00000283757	ASC
1.34076	0	ENSG00000284977	ASC
2.45898	0	ENSG00000285082	ASC
-2.95672	0	ENSG00000285218	ASC
0.760061	0	ENSG00000285220	ASC
1.07608	0	ENSG00000285283	ASC
0.553085	0	ENSG00000285367	ASC
1.2234	0	ENSG00000285679	ASC
0.896852	0	ENSG00000285691	ASC
-1.33317	0	ENSG00000285837	ASC
-0.666308	0	ENSG00000285940	ASC
1.27197	0	ENSG00000285971	ASC
-1.92666	0	ENSG00000286279	ASC
2.30032	0	ENSG00000286288	ASC
1.14322	0	ENSG00000286619	ASC
-2.48827	0	ENSG00000286749	ASC
3.95857	0	ENSG00000286757	ASC
1.42486	0	ENSG00000287100	ASC
2.01261	0	ENSG00000287134	ASC
0.907026	0	ENSG00000287232	ASC
1.73216	0	ENSG00000287277	ASC
1.7408	0	ENSG00000287292	ASC
2.05365	0	ENSG00000287544	ASC
4.29121	0	ENSG00000287704	ASC
2.59537	0	ENSG00000287862	ASC
0.957315	0	ENSG00000288088	ASC
0.975429	0	ENSG00000288605	ASC
1.74384	0	ENSG00000288696	ASC
2.38651	0	ENSG00000289084	ASC
0.951507	0	ENSG00000289228	ASC
-1.83326	0	ENSG00000289591	ASC
-0.731052	0	ENSG00000291034	ASC
0.747888	0	ENTPD1	ASC
-1.33029	0	EPB41L3	ASC
0.843313	0	EPHA6	ASC
1.90534	0	EPHB1	ASC
0.860237	0	EPHX1	ASC
-1.5834	0	EPIC1	ASC
1.01746	0	EPS15L1	ASC
0.459059	0	EPS8	ASC
-1.30795	0	ERBB3	ASC
0.645243	0	ERBB4	ASC
-0.664009	0	ERBIN	ASC
-2.4716	0	ERC2	ASC
2.32301	0	ETNPPL	ASC
0.910354	0	EVC	ASC
0.915372	0	EVC2	ASC
-1.67029	0	EXOC6B	ASC
2.08166	0	EYA1	ASC
2.44397	0	EYA2	ASC
1.67132	0	EZR	ASC
1.36689	0	F11-AS1	ASC
1.25253	0	F3	ASC
-1.87108	0	FA2H	ASC
1.05288	0	FADS2	ASC
2.66996	0	FAM107A	ASC
-2.06727	0	FAM107B	ASC
-1.69337	0	FAM124A	ASC
0.783344	0	FAM167A	ASC
0.825238	0	FAM171A1	ASC
1.15014	0	FAM171B	ASC
2.07928	0	FAM184A	ASC
-0.917614	0	FAM189A1	ASC
2.51183	0	FAM189A2	ASC
-0.725899	0	FAR2	ASC
2.0951	0	FARP1	ASC
0.973775	0	FAS	ASC
1.29939	0	FAT1	ASC
0.91136	0	FAT3	ASC
0.833667	0	FBXL7	ASC
0.785364	0	FERMT2	ASC
1.37719	0	FGD4	ASC
1.54546	0	FGD6	ASC
-2.91784	0	FGF12	ASC
-3.73352	0	FGF14	ASC
1.67989	0	FGF2	ASC
1.03491	0	FGFR1	ASC
1.55391	0	FGFR3	ASC
1.27184	0	FGGY	ASC
0.955666	0	FGL1	ASC
0.702202	0	FIGN	ASC
-1.80635	0	FMN1	ASC
2.47573	0	FMN2	ASC
0.207148	0	FNBP1	ASC
1.0419	0	FNDC3B	ASC
-1.18584	0	FNIP2	ASC
-1.8544	0	FOLH1	ASC
0.714214	0	FOXG1-AS1	ASC
0.704558	0	FOXN3	ASC
0.95061	0	FOXO1	ASC
-1.02982	0	FOXP2	ASC
-0.979265	0	FRAS1	ASC
1.11259	0	FREM2	ASC
-3.06505	0	FRMD4A	ASC
-2.80864	0	FRMD4B	ASC
-2.89691	0	FRMD5	ASC
0.998138	0	FRMPD2	ASC
-2.57405	0	FRMPD4	ASC
-0.776317	0	FRRS1L	ASC
-1.34403	0	FRY	ASC
-2.65249	0	FRYL	ASC
1.19554	0	FSTL1	ASC
-1.46873	0	FSTL4	ASC
1.03782	0	FUT10	ASC
-1.60215	0	FUT8	ASC
1.76374	0	FUT9	ASC
2.44905	0	FYN	ASC
-2.21144	0	GAB1	ASC
-1.61358	0	GAB2	ASC
2.07501	0	GABBR1	ASC
-1.78804	0	GABBR2	ASC
1.33356	0	GABRA2	ASC
2.14491	0	GABRB1	ASC
-1.72605	0	GABRB2	ASC
-1.67433	0	GABRB3	ASC
1.42111	0	GABRG1	ASC
-0.679099	0	GABRG2	ASC
-1.76711	0	GABRG3	ASC
-2.25703	0	GALNT13	ASC
-1.83419	0	GALNT17	ASC
-1.86467	0	GALNTL6	ASC
1.80682	0	GAN	ASC
0.557332	0	GAREM1	ASC
-1.77528	0	GAS7	ASC
1.53167	0	GASK1A	ASC
1.65458	0	GASK1B-AS1	ASC
-1.09182	0	GDAP1	ASC
1.77036	0	GDF1	ASC
4.29673	0	GFAP	ASC
1.69186	0	GJA1	ASC
-2.28512	0	GLDN	ASC
1.62574	0	GLI2	ASC
2.52416	0	GLI3	ASC
3.60936	0	GLIS3	ASC
-1.21799	0	GLS	ASC
1.96961	0	GLUD1	ASC
1.29919	0	GLUL	ASC
0.97392	0	GMDS-DT	ASC
1.45233	0	GMPR	ASC
0.933856	0	GNA12	ASC
0.800696	0	GNA13	ASC
2.99335	0	GNA14	ASC
-1.7343	0	GNAI1	ASC
0.956241	0	GNG12	ASC
1.62307	0	GOLIM4	ASC
0.796558	0	GPAM	ASC
0.864426	0	GPC4	ASC
4.70944	0	GPC5	ASC
1.17988	0	GPD2	ASC
3.69593	0	GPM6A	ASC
-1.21922	0	GPR137C	ASC
-1.17358	0	GPR158	ASC
0.686016	0	GPR37L1	ASC
0.625121	0	GPRC5B	ASC
1.73406	0	GPT2	ASC
1.63307	0	GRAMD1C	ASC
2.21413	0	GRAMD2B	ASC
-1.15912	0	GRB10	ASC
-1.62327	0	GRIA1	ASC
-1.31903	0	GRIA2	ASC
-1.69188	0	GRIA3	ASC
-2.387	0	GRIA4	ASC
-1.79145	0	GRID1	ASC
-2.47026	0	GRID2	ASC
-2.69659	0	GRIK2	ASC
-1.57105	0	GRIN1	ASC
-2.35151	0	GRIN2A	ASC
-1.97781	0	GRIN2B	ASC
1.21498	0	GRIN2C	ASC
-1.91273	0	GRIP1	ASC
-0.895444	0	GRM1	ASC
-2.02518	0	GRM3	ASC
-2.3943	0	GRM5	ASC
-0.693485	0	GRM5P1	ASC
-2.41095	0	GRM7	ASC
1.27062	0	GSE1	ASC
-1.84161	0	GTDC1	ASC
-1.2457	0	GUCY1A2	ASC
-1.68018	0	HCN1	ASC
-2.14634	0	HDAC2-AS2	ASC
-1.85049	0	HDAC9	ASC
-2.14455	0	HECW1	ASC
-2.39557	0	HECW2	ASC
1.02611	0	HEPACAM	ASC
0.951521	0	HEPH	ASC
-1.02593	0	HERC1	ASC
0.796371	0	HERPUD2	ASC
-1.9403	0	HHIP	ASC
2.69086	0	HIF3A	ASC
-1.97006	0	HIP1	ASC
-1.09201	0	HIVEP3	ASC
0.824112	0	HMBOX1	ASC
1.07833	0	HMGB1	ASC
1.01252	0	HOPX	ASC
3.76401	0	HPSE2	ASC
0.919602	0	HRH1	ASC
1.06777	0	HS2ST1	ASC
-2.14408	0	HS3ST4	ASC
-2.40446	0	HS6ST3	ASC
0.890648	0	HSDL2	ASC
-1.17076	0	HSPA12A	ASC
0.838417	0	HSPB8	ASC
-0.835718	0	HTR1E	ASC
-1.18501	0	HTR1F	ASC
-0.67185	0	ICA1	ASC
0.784031	0	ID4	ASC
0.865383	0	IDH2	ASC
1.46273	0	IGFBP7	ASC
-1.14302	0	IGSF21	ASC
0.84197	0	IL17RB	ASC
-3.68692	0	IL1RAPL1	ASC
0.642101	0	IL6ST	ASC
0.8071	0	INPPL1	ASC
0.931496	0	INTS3	ASC
1.50393	0	INTU	ASC
2.57527	0	IQCA1	ASC
0.857063	0	IQCH	ASC
-2.99766	0	IQCJ-SCHIP1	ASC
1.48267	0	IQCK	ASC
3.50083	0	IRAG1	ASC
1.17337	0	IRS2	ASC
-1.64235	0	ITGA2	ASC
1.21936	0	ITGA6	ASC
1.08274	0	ITGA7	ASC
2.11457	0	ITGB4	ASC
1.20935	0	ITGB5	ASC
1.03876	0	ITM2C	ASC
2.54668	0	ITPKB	ASC
-1.16091	0	ITPR1	ASC
1.98106	0	ITPR2	ASC
1.97418	0	ITSN1	ASC
-1.07988	0	JAKMIP3	ASC
0.783484	0	JAM2	ASC
-2.08969	0	JAM3	ASC
1.23303	0	JARID2	ASC
-1.43935	0	JAZF1	ASC
-1.09189	0	JMJD1C	ASC
-0.663233	0	KALRN	ASC
0.954446	0	KANK1	ASC
1.12262	0	KATNAL2	ASC
-2.0822	0	KAZN	ASC
-1.78057	0	KCNAB1	ASC
-1.11168	0	KCNB1	ASC
-1.35234	0	KCNB2	ASC
-1.64371	0	KCNC2	ASC
-1.41422	0	KCND2	ASC
-2.04915	0	KCNH1	ASC
-1.74535	0	KCNH7	ASC
-2.73685	0	KCNH8	ASC
-4.56002	0	KCNIP4	ASC
-1.03353	0	KCNJ6	ASC
0.247252	0	KCNMA1	ASC
-2.29787	0	KCNMB2	ASC
1.19997	0	KCNMB2-AS1	ASC
-1.79214	0	KCNMB4	ASC
2.86691	0	KCNN3	ASC
-2.00528	0	KCNQ1OT1	ASC
-0.846258	0	KCNQ2	ASC
-1.84622	0	KCNQ3	ASC
-3.26506	0	KCNQ5	ASC
-0.952379	0	KCNT1	ASC
-0.925062	0	KCNT2	ASC
-2.10945	0	KCTD16	ASC
1.20399	0	KDM3A	ASC
-2.73362	0	KHDRBS2	ASC
-1.83334	0	KHDRBS3	ASC
1.032	0	KIAA0319	ASC
0.873526	0	KIAA1109	ASC
-2.06995	0	KIAA1217	ASC
-1.27618	0	KIAA1549L	ASC
1.74757	0	KIAA1671	ASC
-1.64755	0	KIF13B	ASC
0.593848	0	KIF1B	ASC
0.879765	0	KIF21A	ASC
-1.69913	0	KIF5C	ASC
-1.9366	0	KIF6	ASC
-3.05627	0	KIRREL3	ASC
0.821871	0	KLC1	ASC
0.873985	0	KLF12	ASC
-0.923036	0	KLHL29	ASC
-2.24492	0	KLHL32	ASC
-1.96547	0	KLHL4	ASC
1.42326	0	KREMEN1	ASC
-1.46296	0	KSR2	ASC
1.60012	0	LAMA1	ASC
-2.02928	0	LAMA2	ASC
-1.80529	0	LANCL1	ASC
-1.10208	0	LARGE1	ASC
-1.99189	0	LDB2	ASC
-1.58401	0	LDB3	ASC
2.29291	0	LGI1	ASC
1.38008	0	LGI4	ASC
1.17619	0	LGR4	ASC
1.42912	0	LHFPL6	ASC
0.789547	0	LHX2	ASC
1.48313	0	LIFR	ASC
-2.09631	0	LIMCH1	ASC
0.739547	0	LINC00278	ASC
2.94602	0	LINC00298	ASC
3.72945	0	LINC00299	ASC
-1.71001	0	LINC00320	ASC
1.67318	0	LINC00461	ASC
1.75968	0	LINC00472	ASC
3.62187	0	LINC00499	ASC
1.97494	0	LINC00511	ASC
2.36525	0	LINC00595	ASC
0.806981	0	LINC00598	ASC
-2.32004	0	LINC00632	ASC
-2.20187	0	LINC00639	ASC
-1.32707	0	LINC00882	ASC
2.53266	0	LINC01088	ASC
-1.40988	0	LINC01122	ASC
1.70368	0	LINC01138	ASC
-2.24607	0	LINC01170	ASC
0.950765	0	LINC01237	ASC
-1.04615	0	LINC01250	ASC
-1.23427	0	LINC01322	ASC
0.978744	0	LINC01473	ASC
-2.03499	0	LINC01505	ASC
1.2488	0	LINC01515	ASC
0.703104	0	LINC01550	ASC
-2.5224	0	LINC01608	ASC
-1.81042	0	LINC01630	ASC
1.26025	0	LINC01727	ASC
2.60986	0	LINC01748	ASC
0.723823	0	LINC01814	ASC
0.840325	0	LINC02006	ASC
0.92929	0	LINC02614	ASC
1.47252	0	LINC02649	ASC
-2.18688	0	LINC02882	ASC
1.42177	0	LINC02884	ASC
2.07646	0	LINC02934	ASC
-0.692683	0	LINGO1	ASC
-2.88277	0	LINGO2	ASC
-1.58106	0	LIPA	ASC
0.781721	0	LIX1	ASC
1.13893	0	LMNTD1	ASC
1.16571	0	LMO3	ASC
-0.894702	0	LMO7	ASC
0.905162	0	LMOD1	ASC
1.97762	0	LNC-LBCS	ASC
-2.26485	0	LPAR1	ASC
-2.15832	0	LPGAT1	ASC
1.67233	0	LPIN1	ASC
1.39979	0	LPP	ASC
-1.09152	0	LRFN2	ASC
-2.04197	0	LRFN5	ASC
3.01108	0	LRIG1	ASC
1.75164	0	LRP1	ASC
1.29486	0	LRP1B	ASC
-1.96328	0	LRP2	ASC
1.97353	0	LRP4	ASC
1.58422	0	LRRC3B	ASC
-1.69515	0	LRRC63	ASC
-3.11917	0	LRRC7	ASC
1.02401	0	LRRC8A	ASC
-1.06316	0	LRRC8B	ASC
-1.77764	0	LRRC8D	ASC
1.15916	0	LRRIQ1	ASC
-1.99033	0	LRRTM3	ASC
-3.18111	0	LRRTM4	ASC
1.92477	0	LSAMP	ASC
0.879338	0	LTBP1	ASC
-0.772472	0	LY86-AS1	ASC
1.0394	0	LYPD6	ASC
0.846256	0	LYVE1	ASC
2.62224	0	MACF1	ASC
1.36577	0	MAD2L1-DT	ASC
-1.4768	0	MAG	ASC
-1.39024	0	MAGI1	ASC
-1.1743	0	MAGI2	ASC
0.827735	0	MAILR	ASC
0.851809	0	MALAT1	ASC
0.776784	0	MALRD1	ASC
1.99649	0	MAML2	ASC
-1.02663	0	MAN1A2	ASC
-2.87431	0	MAN2A1	ASC
1.83637	0	MAOB	ASC
-1.14727	0	MAP1B	ASC
-1.36648	0	MAP2	ASC
2.07449	0	MAP3K5	ASC
0.788443	0	MAP4	ASC
-2.38132	0	MAP7	ASC
1.55389	0	MAPK10	ASC
2.39774	0	MAPK4	ASC
-3.22977	0	MARCHF1	ASC
1.52473	0	MARCHF3	ASC
-0.681207	0	MAST1	ASC
1.62057	0	MAST4	ASC
-1.32602	0	MBNL2	ASC
-3.1857	0	MBP	ASC
2.0138	0	MCC	ASC
-1.3269	0	MCF2L	ASC
-1.18216	0	MCF2L2	ASC
0.785672	0	MCL1	ASC
-1.72625	0	MCTP1	ASC
-3.01793	0	MDGA2	ASC
2.22343	0	MED12L	ASC
-1.42147	0	MEF2A	ASC
-2.01485	0	MEF2C	ASC
-3.51211	0	MEG3	ASC
-1.59339	0	MEG8	ASC
1.34019	0	MEIKIN	ASC
1.64647	0	MEIS2	ASC
2.18151	0	MERTK	ASC
0.742449	0	METTL7A	ASC
1.61221	0	MFHAS1	ASC
-1.02202	0	MFSD6	ASC
1.46463	0	MGAT4C	ASC
1.66004	0	MGLL	ASC
1.5132	0	MGST1	ASC
-1.07336	0	MIAT	ASC
-1.00809	0	MICAL2	ASC
-1.63747	0	MICAL3	ASC
1.2184	0	MICALL2	ASC
1.10423	0	MID1	ASC
1.42122	0	MINK1	ASC
-0.755525	0	MIR124-1HG	ASC
-1.00145	0	MIR137HG	ASC
-2.15023	0	MIR181A1HG	ASC
-0.861542	0	MIR31HG	ASC
1.27863	0	MIR3936HG	ASC
2.19461	0	MIR4300HG	ASC
2.3956	0	MIR9-1HG	ASC
2.15468	0	MIR99AHG	ASC
1.8114	0	MKLN1	ASC
1.21047	0	MLC1	ASC
-0.8565	0	MLIP	ASC
0.873776	0	MLYCD	ASC
1.68837	0	MMD2	ASC
-1.98084	0	MMP16	ASC
0.760847	0	MMP28	ASC
-1.53112	0	MOB3B	ASC
-2.93133	0	MOBP	ASC
-1.93302	0	MOG	ASC
1.24057	0	MOK	ASC
0.599393	0	MOV10	ASC
-0.832944	0	MPPED1	ASC
2.08571	0	MRAS	ASC
1.912	0	MROH7	ASC
3.46401	0	MSI2	ASC
0.833982	0	MTMR3	ASC
-1.37959	0	MTMR7	ASC
-1.48924	0	MTSS1	ASC
2.33069	0	MTSS2	ASC
1.64119	0	MTUS1-DT	ASC
-2.20247	0	MTUS2	ASC
-1.80221	0	MVB12B	ASC
1.41877	0	MYLK	ASC
1.613	0	MYO10	ASC
-2.57337	0	MYO1D	ASC
-1.60429	0	MYO5A	ASC
0.850302	0	MYO9A	ASC
1.03537	0	MYOM1	ASC
-1.68641	0	MYRF	ASC
-1.32868	0	MYRIP	ASC
-2.64041	0	MYT1L	ASC
1.68493	0	NACC2	ASC
1.21596	0	NADK2	ASC
-1.77128	0	NALCN	ASC
0.100985	0	NALF1	ASC
1.07574	0	NAV2	ASC
1.15028	0	NAV3	ASC
-1.65202	0	NBEA	ASC
-1.26852	0	NCALD	ASC
-1.3184	0	NCAM2	ASC
1.91721	0	NCAN	ASC
-1.57613	0	NCKAP5	ASC
0.996716	0	NCOA1	ASC
-1.77386	0	NCOA7	ASC
1.39796	0	NDRG2	ASC
-0.867979	0	NDST3	ASC
1.78858	0	NEAT1	ASC
1.09733	0	NEB	ASC
3.06677	0	NEBL	ASC
-2.02277	0	NECAB1	ASC
-2.9789	0	NEGR1	ASC
1.30902	0	NEK11	ASC
1.45521	0	NEK6	ASC
-1.34766	0	NELL1	ASC
-1.85802	0	NELL2	ASC
0.645968	0	NEO1	ASC
-1.05465	0	NETO1	ASC
-2.16875	0	NFASC	ASC
1.56059	0	NFAT5	ASC
0.827178	0	NFATC1	ASC
1.68898	0	NFIA	ASC
1.23283	0	NFIB	ASC
-0.797385	0	NGEF	ASC
2.77354	0	NHSL1	ASC
1.10438	0	NINL	ASC
-3.2342	0	NKAIN2	ASC
3.27342	0	NKAIN3	ASC
-3.43426	0	NLGN1	ASC
-1.79159	0	NLK	ASC
1.07292	0	NMD3	ASC
-1.22173	0	NMNAT2	ASC
-1.07098	0	NOS1AP	ASC
0.837794	0	NOTCH1	ASC
1.53652	0	NOTCH2	ASC
-1.28144	0	NOVA1	ASC
1.12671	0	NPAS2	ASC
1.77938	0	NPAS3	ASC
1.85141	0	NPL	ASC
1.23002	0	NR2F1-AS1	ASC
-1.17147	0	NR3C1	ASC
0.878417	0	NR3C2	ASC
0.960194	0	NRBP2	ASC
1.04721	0	NRCAM	ASC
-2.41256	0	NRG1	ASC
1.72927	0	NRG3	ASC
1.21688	0	NRXN1	ASC
-3.86846	0	NRXN3	ASC
1.2514	0	NT5C2	ASC
1.05503	0	NTM	ASC
0.84885	0	NTNG2	ASC
2.1092	0	NTRK2	ASC
1.06866	0	NTRK3	ASC
-0.838218	0	NUAK1	ASC
0.898731	0	NUDT3	ASC
0.840733	0	NUMB	ASC
1.21212	0	NWD1	ASC
-0.817064	0	NYAP2	ASC
0.829197	0	OAF	ASC
3.63413	0	OBI1-AS1	ASC
1.38515	0	OGFRL1	ASC
1.12417	0	OLFM2	ASC
-1.51952	0	OLFM3	ASC
-3.96415	0	OPCML	ASC
2.47034	0	OPHN1	ASC
-1.54986	0	OSBP2	ASC
1.36734	0	OSBPL11	ASC
1.05999	0	OSMR	ASC
1.1854	0	OSMR-DT	ASC
-1.43183	0	OTUD7A	ASC
0.794719	0	OTUD7B	ASC
-2.39512	0	OXR1	ASC
-1.54935	0	P2RX7	ASC
1.08009	0	PACS1	ASC
-1.37794	0	PAK3	ASC
-1.02342	0	PAK5	ASC
2.12965	0	PALLD	ASC
1.19461	0	PALM	ASC
-2.70064	0	PALM2AKAP2	ASC
2.53575	0	PAMR1	ASC
0.964878	0	PANTR1	ASC
2.20631	0	PAPLN	ASC
3.40283	0	PARD3	ASC
2.60455	0	PARD3B	ASC
1.53067	0	PAX6	ASC
1.40731	0	PBXIP1	ASC
0.900098	0	PC	ASC
-2.21235	0	PCDH15	ASC
1.64424	0	PCDHGA2	ASC
-2.10942	0	PCLO	ASC
-1.28262	0	PCSK2	ASC
1.60488	0	PCSK5	ASC
-2.55785	0	PCSK6	ASC
-1.57774	0	PDE10A	ASC
-2.58826	0	PDE1A	ASC
-2.93779	0	PDE1C	ASC
-0.686008	0	PDE2A	ASC
1.0655	0	PDE3A	ASC
-2.46685	0	PDE4B	ASC
-0.644512	0	PDE4D	ASC
0.896199	0	PDE4DIP	ASC
1.73702	0	PDE7B	ASC
-2.45099	0	PDE8A	ASC
0.817691	0	PDE9A	ASC
1.08648	0	PDGFRB	ASC
1.50782	0	PDLIM5	ASC
-1.61734	0	PDZD2	ASC
-0.902014	0	PEG3	ASC
0.821776	0	PELI2	ASC
0.882227	0	PER2	ASC
0.951248	0	PER3	ASC
-3.14724	0	PEX5L	ASC
0.836475	0	PFKFB2	ASC
1.40908	0	PFKFB3	ASC
1.57185	0	PFKP	ASC
-0.829548	0	PGBD5	ASC
-1.29018	0	PHACTR1	ASC
2.56228	0	PHF21B	ASC
0.977628	0	PHKA1	ASC
-1.47608	0	PHLDB1	ASC
-1.53551	0	PHLPP1	ASC
1.16284	0	PHYHD1	ASC
-1.61161	0	PICALM	ASC
0.90743	0	PIEZO1	ASC
-2.27324	0	PIEZO2	ASC
1.19072	0	PIK3C2A	ASC
-2.81079	0	PIP4K2A	ASC
3.98319	0	PITPNC1	ASC
1.10702	0	PKIA	ASC
-2.67797	0	PKP4	ASC
-0.379795	0	PLCB1	ASC
1.74268	0	PLCE1	ASC
1.40353	0	PLCG1	ASC
1.17608	0	PLCH1	ASC
-3.14846	0	PLCL1	ASC
-0.970119	0	PLCL2	ASC
-2.28481	0	PLD1	ASC
-1.56136	0	PLD5	ASC
2.32408	0	PLEC	ASC
-1.23953	0	PLEKHA1	ASC
1.18345	0	PLEKHA5	ASC
1.7763	0	PLEKHA7	ASC
1.26519	0	PLEKHG1	ASC
-2.68826	0	PLEKHH1	ASC
1.25112	0	PLIN5	ASC
1.31401	0	PLOD2	ASC
-2.99326	0	PLP1	ASC
2.00481	0	PLPP3	ASC
-1.77251	0	PLPPR1	ASC
2.27805	0	PLSCR4	ASC
-2.31405	0	PLXDC2	ASC
0.978401	0	PLXNA2	ASC
-1.3879	0	PLXNA4	ASC
1.35387	0	PLXNB1	ASC
1.35458	0	PNPLA7	ASC
-2.15827	0	POLR2F	ASC
0.876642	0	PON2	ASC
1.13456	0	PPARA	ASC
1.58795	0	PPFIA1	ASC
-1.27521	0	PPFIA2	ASC
-1.32926	0	PPFIBP1	ASC
-2.06928	0	PPM1H	ASC
-1.79672	0	PPP1R16B	ASC
0.925649	0	PPP1R1B	ASC
0.853131	0	PPP1R42	ASC
2.41257	0	PPP1R9A-AS1	ASC
0.799604	0	PRCP	ASC
3.25942	0	PRDM16	ASC
0.931773	0	PRDM5	ASC
0.867715	0	PRDX6	ASC
0.836756	0	PRDX6-AS1	ASC
2.1978	0	PREX2	ASC
-0.820273	0	PRICKLE1	ASC
-1.65939	0	PRKACB	ASC
2.64979	0	PRKCA	ASC
-1.96481	0	PRKCB	ASC
-0.919551	0	PRKCZ	ASC
1.54897	0	PRKD1	ASC
2.50116	0	PRKG1	ASC
-1.82398	0	PRR5L	ASC
0.937607	0	PRRT2	ASC
1.60485	0	PRRX1	ASC
-2.71717	0	PRUNE2	ASC
1.98641	0	PSD2	ASC
0.680638	0	PSD3	ASC
-1.64761	0	PSEN1	ASC
0.776487	0	PTAR1	ASC
-1.53195	0	PTBP2	ASC
1.35918	0	PTCHD1	ASC
-1.14357	0	PTK2	ASC
1.23751	0	PTPN9	ASC
-3.84749	0	PTPRD	ASC
-2.65735	0	PTPRK	ASC
0.610007	0	PTPRM	ASC
-2.60735	0	PTPRN2	ASC
-1.0643	0	PTPRO	ASC
-0.868052	0	PTPRR	ASC
-2.3934	0	PTPRT	ASC
1.60569	0	PTPRZ1	ASC
1.2025	0	PTTG1IP	ASC
-1.82283	0	PWRN1	ASC
-2.35046	0	PXK	ASC
-1.54868	0	QDPR	ASC
-1.33453	0	QKI	ASC
-1.82392	0	R3HDM1	ASC
0.880754	0	RAB31	ASC
-0.851223	0	RAB3C	ASC
-1.17018	0	RABGAP1L	ASC
0.136272	0	RAD51B	ASC
0.818699	0	RALGAPA2	ASC
-3.16496	0	RALYL	ASC
1.29231	0	RAMP1	ASC
2.82189	0	RANBP3L	ASC
-0.731386	0	RAP1GAP	ASC
-0.846615	0	RAP1GAP2	ASC
0.803343	0	RAPGEF3	ASC
-1.5765	0	RAPGEF4	ASC
-2.79464	0	RAPGEF5	ASC
-1.45551	0	RAPGEF6	ASC
-1.43887	0	RASAL2	ASC
-1.34442	0	RASGRF1	ASC
-2.28826	0	RASGRF2	ASC
1.06522	0	RASSF8	ASC
1.00089	0	RAVER2	ASC
-3.9755	0	RBFOX1	ASC
-2.28169	0	RBFOX3	ASC
0.835946	0	RBM28	ASC
1.8136	0	RBMS3	ASC
1.03069	0	RBPMS	ASC
-1.84862	0	RCAN2	ASC
1.41992	0	REPS1	ASC
-1.58287	0	REPS2	ASC
1.1952	0	RERG	ASC
-1.59078	0	RETREG1	ASC
1.22195	0	REV3L	ASC
-1.66852	0	RFFL	ASC
-0.220253	0	RFTN2	ASC
2.05538	0	RFX2	ASC
1.11857	0	RFX3	ASC
0.612284	0	RFX3-DT	ASC
3.49659	0	RFX4	ASC
0.665316	0	RGL3	ASC
1.73146	0	RGMA	ASC
3.54517	0	RGS20	ASC
-1.70392	0	RGS7	ASC
1.10374	0	RGS9	ASC
0.843719	0	RHEB	ASC
1.84851	0	RHOBTB3	ASC
1.11309	0	RHOJ	ASC
0.911064	0	RHPN1	ASC
0.784562	0	RHPN2	ASC
-1.16455	0	RIMBP2	ASC
1.06953	0	RIMKLB	ASC
-2.83346	0	RIMS2	ASC
1.29915	0	RIN2	ASC
1.70196	0	RIPK2-DT	ASC
-1.63618	0	RNF130	ASC
-1.77835	0	RNF144A	ASC
1.16777	0	RNF182	ASC
2.15337	0	RNF19A	ASC
1.38926	0	RNF213	ASC
-3.08666	0	RNF220	ASC
-2.24085	0	ROBO1	ASC
-2.89146	0	ROBO2	ASC
2.49358	0	RORA	ASC
1.02186	0	RORB	ASC
2.08478	0	RPS6KA2	ASC
0.939415	0	RREB1	ASC
-1.34653	0	RTN1	ASC
-2.19199	0	RTN4	ASC
1.02104	0	RUFY3	ASC
-0.808275	0	RUNDC3B	ASC
1.11337	0	RXRA	ASC
-1.76884	0	RYBP	ASC
-2.90835	0	RYR2	ASC
4.35538	0	RYR3	ASC
0.775113	0	SALL3	ASC
-2.65748	0	SAMD12	ASC
2.03588	0	SAMD4A	ASC
0.730736	0	SAMD9L	ASC
1.35052	0	SASH1	ASC
-0.860809	0	SATB1-AS1	ASC
-1.00937	0	SATB2	ASC
1.90555	0	SCARA3	ASC
0.850811	0	SCG3	ASC
-1.43052	0	SCN1A	ASC
-1.61834	0	SCN2A	ASC
-1.12744	0	SCN3A	ASC
-1.20557	0	SCN8A	ASC
0.904284	0	SCRN1	ASC
1.21086	0	SDC2	ASC
0.925349	0	SDC4	ASC
1.0737	0	SEC14L1	ASC
1.10537	0	SEC14L2	ASC
-1.48087	0	SEC14L5	ASC
1.10919	0	SEMA4B	ASC
-1.98912	0	SEPTIN7	ASC
0.993984	0	SEPTIN9	ASC
1.35406	0	SERPINE2	ASC
-1.08075	0	SERPINI1	ASC
1.21061	0	SERPINI2	ASC
1.02499	0	SESN3	ASC
-1.23976	0	SETBP1	ASC
-1.48726	0	SEZ6L	ASC
0.875127	0	SFMBT2	ASC
2.9067	0	SFXN5	ASC
-2.1755	0	SGCZ	ASC
-2.0323	0	SGK1	ASC
-0.908889	0	SGSM1	ASC
0.704381	0	SH3BP2	ASC
-2.16486	0	SH3D19	ASC
-1.37238	0	SH3GL2	ASC
-2.75937	0	SH3GL3	ASC
-1.23063	0	SH3KBP1	ASC
-1.22002	0	SH3PXD2A	ASC
1.25403	0	SH3PXD2B	ASC
-1.91043	0	SH3TC2	ASC
-1.57882	0	SH3TC2-DT	ASC
-1.17759	0	SHANK2	ASC
1.49716	0	SHISA6	ASC
-1.95214	0	SHISA9	ASC
2.34684	0	SHROOM3	ASC
-2.42767	0	SHROOM4	ASC
-2.8822	0	SHTN1	ASC
-1.67697	0	SIK3	ASC
-1.53878	0	SILC1	ASC
0.817393	0	SIRPA	ASC
-2.53457	0	SLAIN1	ASC
-1.79948	0	SLC12A2	ASC
2.64075	0	SLC14A1	ASC
1.509	0	SLC15A2	ASC
-0.802855	0	SLC16A7	ASC
1.55631	0	SLC16A9	ASC
0.754078	0	SLC18B1	ASC
4.93406	0	SLC1A2	ASC
2.72084	0	SLC1A3	ASC
0.994895	0	SLC1A4	ASC
-1.21964	0	SLC22A23	ASC
-3.34738	0	SLC24A2	ASC
0.622497	0	SLC24A3	ASC
2.12833	0	SLC25A18	ASC
0.826873	0	SLC25A33	ASC
0.827351	0	SLC25A48	ASC
-1.59729	0	SLC2A13	ASC
-1.723	0	SLC35F3	ASC
0.906603	0	SLC35G2	ASC
1.51891	0	SLC38A4-AS1	ASC
0.656274	0	SLC39A11	ASC
1.57021	0	SLC39A12	ASC
-2.99331	0	SLC44A1	ASC
1.05485	0	SLC44A3	ASC
1.85743	0	SLC44A3-AS1	ASC
-1.3421	0	SLC44A5	ASC
-1.93509	0	SLC4A10	ASC
3.25457	0	SLC4A4	ASC
-1.51763	0	SLC4A8	ASC
-2.50869	0	SLC5A11	ASC
1.13579	0	SLC6A11	ASC
2.24946	0	SLC7A11	ASC
1.38073	0	SLC7A2	ASC
-2.56374	0	SLC8A1	ASC
-0.799831	0	SLC8A2	ASC
0.986542	0	SLC9C2	ASC
-2.03107	0	SLCO1A2	ASC
1.49135	0	SLCO1C1	ASC
-2.48038	0	SLCO3A1	ASC
-0.873236	0	SLIT1	ASC
-1.32397	0	SLIT2	ASC
-0.887604	0	SLIT3	ASC
1.17353	0	SMAD1	ASC
0.900787	0	SMARCA2	ASC
0.780572	0	SMOX	ASC
-1.68029	0	SNAP25	ASC
-1.26212	0	SNAP91	ASC
-1.2233	0	SNCA	ASC
1.15887	0	SNCAIP	ASC
1.53975	0	SNED1	ASC
-2.28809	0	SNHG14	ASC
-1.28384	0	SNRPN	ASC
1.31227	0	SNTA1	ASC
1.04494	0	SNTB1	ASC
-3.1739	0	SNTG1	ASC
1.13044	0	SON	ASC
3.42903	0	SORBS1	ASC
-1.62473	0	SORBS2	ASC
-1.53582	0	SORCS1	ASC
0.178952	0	SORCS2	ASC
-1.20097	0	SORCS3	ASC
-1.7147	0	SORT1	ASC
1.00343	0	SOX2	ASC
-2.12419	0	SOX2-OT	ASC
2.61821	0	SOX5	ASC
1.57027	0	SOX6	ASC
1.47512	0	SOX9	ASC
1.02133	0	SPAG1	ASC
2.85053	0	SPARCL1	ASC
0.91657	0	SPIRE1	ASC
-2.72129	0	SPOCK1	ASC
-3.21208	0	SPOCK3	ASC
2.794	0	SPON1	ASC
1.01764	0	SPTBN1	ASC
-0.986054	0	SPTBN4	ASC
-1.8836	0	SRCIN1	ASC
0.684291	0	SRGAP1	ASC
0.775478	0	SRP14-DT	ASC
-1.31417	0	SRPK2	ASC
-1.01956	0	SRRM3	ASC
-1.39211	0	SRRM4	ASC
-2.15178	0	SSH2	ASC
-3.27552	0	ST18	ASC
-1.68618	0	ST6GALNAC5	ASC
0.907263	0	ST7	ASC
-0.7571	0	ST8SIA5	ASC
0.89975	0	STARD3	ASC
0.806186	0	STAT3	ASC
0.857856	0	STK17B	ASC
0.539844	0	STK3	ASC
2.53201	0	STK33	ASC
-1.5313	0	STK39	ASC
0.573562	0	STOM	ASC
2.62136	0	STON2	ASC
1.74836	0	STOX1	ASC
-1.54992	0	STOX2	ASC
-1.01389	0	STXBP1	ASC
1.04578	0	STXBP5	ASC
-0.963136	0	STXBP5-AS1	ASC
-2.74489	0	STXBP5L	ASC
1.44074	0	SUCLG2-DT	ASC
0.816216	0	SUGCT	ASC
-0.834966	0	SUSD4	ASC
-1.32086	0	SV2B	ASC
-1.82959	0	SYN2	ASC
-2.14792	0	SYN3	ASC
-2.12637	0	SYNDIG1	ASC
1.68122	0	SYNE1	ASC
-2.14053	0	SYNJ2	ASC
-1.10504	0	SYNPR	ASC
-1.065	0	SYP	ASC
-3.65008	0	SYT1	ASC
-1.50762	0	SYT14	ASC
-1.16027	0	SYT16	ASC
1.88034	0	SYT17	ASC
-0.835528	0	SYT7	ASC
2.22579	0	SYTL4	ASC
2.50634	0	TAB2	ASC
-1.57234	0	TAFA1	ASC
-2.38699	0	TAFA2	ASC
1.07801	0	TAFA5	ASC
-1.94045	0	TANC2	ASC
-1.3782	0	TARS3	ASC
-1.17054	0	TAS2R14	ASC
-0.952799	0	TBC1D5	ASC
1.1437	0	TBL1X	ASC
-2.10403	0	TCF12	ASC
1.54032	0	TCF7L1	ASC
2.22976	0	TCF7L2	ASC
1.66395	0	TEAD1	ASC
0.988057	0	TEX9	ASC
-2.68217	0	TF	ASC
1.46376	0	TGFB2	ASC
1.43581	0	TGFBR3	ASC
0.968427	0	THBS3-AS1	ASC
0.953836	0	THBS4	ASC
0.874117	0	THSD7A	ASC
1.19922	0	TIMP3	ASC
1.17338	0	TLE1	ASC
1.01867	0	TLR4	ASC
0.984637	0	TMC1	ASC
-2.84493	0	TMEFF2	ASC
-2.10235	0	TMEM132D	ASC
-2.5674	0	TMEM144	ASC
1.25558	0	TMEM164	ASC
-2.22818	0	TMEM165	ASC
0.862744	0	TMEM91	ASC
1.12266	0	TMTC1	ASC
-2.30165	0	TMTC2	ASC
1.96232	0	TNC	ASC
2.48005	0	TNIK	ASC
-2.59041	0	TNR	ASC
1.1472	0	TNRC6A	ASC
-1.04978	0	TNRC6C	ASC
1.15674	0	TNS3	ASC
0.788268	0	TOB2	ASC
0.739505	0	TOGARAM2	ASC
0.800764	0	TOX	ASC
1.18951	0	TP53BP2	ASC
0.958181	0	TPCN1	ASC
-1.3284	0	TPD52	ASC
3.04887	0	TPD52L1	ASC
-1.0806	0	TPPP	ASC
1.47725	0	TPST1	ASC
0.930829	0	TRAF3IP2	ASC
2.04319	0	TRAK1	ASC
-1.14427	0	TRHDE	ASC
-2.22408	0	TRIM2	ASC
-1.11531	0	TRMT11	ASC
3.17087	0	TRPM3	ASC
2.40659	0	TRPS1	ASC
-1.68664	0	TSPAN5	ASC
-0.762047	0	TSPYL2	ASC
1.34369	0	TTC28	ASC
-0.908161	0	TTC3	ASC
-2.06306	0	TTLL11	ASC
-3.04026	0	TTLL7	ASC
1.47661	0	TTYH1	ASC
0.789852	0	TULP3	ASC
-2.00952	0	TULP4	ASC
-2.21675	0	UBE2E2	ASC
0.888381	0	UBR4	ASC
0.714974	0	UBR5	ASC
0.961975	0	UFL1-AS1	ASC
-2.31248	0	UGT8	ASC
0.981431	0	ULK4	ASC
-0.935751	0	UNC13A	ASC
-0.972393	0	UNC13C	ASC
-2.74461	0	UNC5C	ASC
-2.05699	0	UNC5D	ASC
-1.48289	0	UNC79	ASC
0.726543	0	USP38-DT	ASC
0.735225	0	USP53	ASC
1.77506	0	UTRN	ASC
-1.62044	0	UVRAG	ASC
1.60081	0	VAV3	ASC
0.819673	0	VCAN	ASC
0.94958	0	VCL	ASC
0.695475	0	VIM	ASC
-2.2924	0	VRK2	ASC
0.93278	0	VSIR	ASC
-1.0168	0	VSNL1	ASC
-0.978955	0	VSTM2B	ASC
-0.916833	0	WASF1	ASC
1.32085	0	WASF3	ASC
0.788224	0	WBP2NL	ASC
2.36024	0	WDR49	ASC
0.752482	0	WFS1	ASC
2.45363	0	WLS	ASC
2.3049	0	WWC1	ASC
0.651811	0	WWOX	ASC
0.975227	0	WWTR1	ASC
0.993709	0	XAF1	ASC
-2.09516	0	XKR4	ASC
-1.09907	0	XKR6	ASC
-1.52079	0	XYLT1	ASC
1.81656	0	YAP1	ASC
-1.52172	0	YPEL2	ASC
0.480305	0	ZBTB20	ASC
-1.55052	0	ZC3H12B	ASC
1.21468	0	ZC3H12C	ASC
-1.36775	0	ZDHHC11B	ASC
-1.21619	0	ZDHHC14	ASC
-1.99779	0	ZDHHC20	ASC
-2.68967	0	ZEB2	ASC
0.872157	0	ZFAND5	ASC
1.22913	0	ZFHX3	ASC
0.815713	0	ZFHX4	ASC
1.55559	0	ZFP36L1	ASC
0.778479	0	ZHX2	ASC
2.21914	0	ZHX3	ASC
1.37107	0	ZMAT1	ASC
-1.36003	0	ZMAT4	ASC
1.32544	0	ZMIZ1	ASC
0.969698	0	ZNF117	ASC
1.02778	0	ZNF334	ASC
-1.85268	0	ZNF385B	ASC
1.56014	0	ZNF423	ASC
0.871112	0	ZNF438	ASC
0.631585	0	ZNF462	ASC
1.69431	0	ZNF516	ASC
1.13137	0	ZNF521	ASC
-2.82994	0	ZNF536	ASC
-1.41603	0	ZNF638	ASC
1.1529	0	ZNF663P	ASC
-1.3723	0	ZNF704	ASC
-1.31323	0	ZNF804A	ASC
2.8149	0	ZNF98	ASC
2.83425	0	ZNRF3	ASC
-0.635089	0	BCL11A	ASC
-0.532597	0	JPH4	ASC
-0.709941	0	PCDH7	ASC
-0.674537	0	ABCA10	ASC
0.679801	0	RHOB	ASC
0.803345	0	CTXND1	ASC
2.85388	0	A2M	END
4.99605	0	ABCB1	END
2.55254	0	ABCG2	END
3.62079	0	ADAMTS9	END
-2.55933	0	ADGRB3	END
2.84996	0	ADGRF5	END
4.39693	0	ANO2	END
2.97945	0	ARHGAP29	END
3.15967	0	ARL15	END
4.82589	0	ATP10A	END
-2.64528	0	CADM2	END
2.85681	0	CFH	END
3.64588	0	COBLL1	END
3.65335	0	CRIM1	END
2.18825	0	DOCK9	END
2.81941	0	EBF1	END
3.47026	0	ELOVL7	END
2.73117	0	EMCN	END
2.91707	0	ENSG00000250863	END
2.22526	0	ENSG00000287338	END
4.36486	0	EPAS1	END
3.24232	0	ERG	END
3.01605	0	ESYT2	END
3.86035	0	FLI1	END
5.37659	0	FLT1	END
3.37615	0	GALNT18	END
2.9667	0	HERC2P3	END
4.21045	0	HERC2P3.1	END
2.78995	0	IL4R	END
2.92265	0	ITGA1	END
2.91576	0	LEF1	END
4.54717	0	MECOM	END
2.99113	0	MRTFB	END
2.79862	0	MYH9	END
2.44057	0	NOSTRIN	END
2.48823	0	NOTCH4	END
3.00071	0	NXN	END
3.31766	0	PECAM1	END
3.18149	0	PIK3R3	END
2.99453	0	PLEKHG1	END
3.10546	0	PODXL	END
3.49398	0	PRKCH	END
3.10498	0	PTPRB	END
3.00727	0	PTPRG	END
2.89365	0	RPGR	END
2.8124	0	SEC14L1	END
3.06515	0	SLC1A1	END
2.79377	0	SLC2A1	END
2.81421	0	SLC7A1	END
2.95159	0	SLC7A5	END
2.87041	0	SLCO4A1	END
3.03186	0	ST6GALNAC3	END
2.84376	0	ST8SIA6	END
3.87105	0	SYNE2	END
3.04821	0	TACC1	END
3.10761	0	TBC1D4	END
2.47957	0	TGM2	END
4.15928	0	THSD4	END
3.05867	0	UTRN	END
4.39019	0	VWF	END
-2.61136	0	DLG2	END
0.838574	0	AACS	EX
-1.21983	0	AASS	EX
-1.79565	0	AATK	EX
0.929164	0	ABCA10	EX
-2.11277	0	ABCA2	EX
0.830838	0	ABCA5	EX
-2.91298	0	ABCA8	EX
0.76502	0	ABCC8	EX
-0.910592	0	ABHD17B	EX
-0.405025	0	ABLIM1	EX
1.65517	0	ABLIM2	EX
-1.0364	0	ABTB2	EX
-1.02946	0	ACACB	EX
-1.78685	0	ACER3	EX
-0.805351	0	ACSL1	EX
-0.899223	0	ACSS2	EX
1.5077	0	ACTN1	EX
-1.19416	0	ACYP2	EX
-1.24837	0	ADAM10	EX
0.512451	0	ADAM11	EX
-1.09183	0	ADAM12	EX
1.1417	0	ADAM22	EX
1.90174	0	ADAM23	EX
1.51455	0	ADAM7-AS1	EX
-0.966694	0	ADAMTS14	EX
0.600651	0	ADAMTS16	EX
-0.823563	0	ADAMTS17	EX
-1.49652	0	ADAMTS18	EX
0.731472	0	ADAMTS19	EX
0.686125	0	ADAMTS2	EX
0.612162	0	ADAMTS3	EX
1.48182	0	ADAMTSL1	EX
-1.00391	0	ADAMTSL3	EX
-3.13438	0	ADARB2	EX
1.47084	0	ADCY1	EX
-0.157078	0	ADCY2	EX
-0.558217	0	ADCY8	EX
0.925592	0	ADCY9	EX
-0.866986	0	ADD1	EX
1.67384	0	ADD2	EX
-1.13414	0	ADD3	EX
0.851636	0	ADGRB1	EX
0.645765	0	ADGRB2	EX
1.26243	0	ADGRB3	EX
1.05356	0	ADGRL1	EX
2.08207	0	ADGRL2	EX
0.913804	0	ADGRL3	EX
-2.43557	0	ADGRV1	EX
-0.628079	0	ADHFE1	EX
-1.88008	0	ADIPOR2	EX
1.4135	0	AEBP2	EX
-0.423629	0	AFDN	EX
2.02468	0	AFF3	EX
-1.10826	0	AGA-DT	EX
-1.92841	0	AGAP1	EX
0.963792	0	AGAP2	EX
2.94045	0	AGBL4	EX
-0.928109	0	AGO2	EX
-1.25813	0	AGPAT4	EX
-0.619372	0	AHCYL1	EX
-0.69147	0	AHCYL2	EX
0.946522	0	AHI1	EX
-0.481106	0	AHSA2P	EX
-1.28958	0	AIDAP2	EX
0.976971	0	AJAP1	EX
-0.749311	0	AK3	EX
-1.07281	0	AKAP6	EX
-2.79135	0	ALCAM	EX
-1.19449	0	ALK	EX
-0.832578	0	ALOX12-AS1	EX
0.922217	0	ALOX12P2.1	EX
-1.25294	0	AMD1	EX
-1.68378	0	AMER2	EX
0.957506	0	AMMECR1	EX
1.83487	0	AMPH	EX
-1.11964	0	AMZ2	EX
-1.2061	0	ANK3	EX
-1.70577	0	ANKIB1	EX
-0.961863	0	ANKRD12	EX
-0.800829	0	ANKRD17-DT	EX
-1.24406	0	ANKRD18A	EX
0.810545	0	ANKRD18B	EX
1.37864	0	ANKRD24	EX
-0.9975	0	ANKRD28	EX
1.21837	0	ANKRD30BL	EX
1.14716	0	ANKRD33B	EX
1.26334	0	ANKRD34C-AS1	EX
0.678171	0	ANKRD36	EX
-1.742	0	ANKRD44	EX
1.75477	0	ANKS1B	EX
-2.39559	0	ANLN	EX
1.43558	0	ANO3	EX
-2.91172	0	ANO4	EX
1.09877	0	ANO5	EX
-1.12158	0	ANXA4	EX
-1.4388	0	AOPEP	EX
0.883176	0	AP1G2	EX
-1.39228	0	AP3B1	EX
1.10993	0	AP3B2	EX
0.966747	0	APBA2	EX
-2.57481	0	APBB2	EX
-0.808974	0	APC	EX
-0.982121	0	APLP1	EX
0.94724	0	AQP4-AS1	EX
-2.20531	0	ARAP2	EX
-0.682444	0	ARHGAP1	EX
-1.30185	0	ARHGAP22	EX
-1.86229	0	ARHGAP23	EX
-1.75554	0	ARHGAP24	EX
1.0893	0	ARHGAP26	EX
1.76354	0	ARHGAP32	EX
1.5322	0	ARHGAP44	EX
-0.994919	0	ARHGAP5	EX
-1.94566	0	ARHGEF10	EX
0.757896	0	ARHGEF28	EX
-0.985491	0	ARHGEF37	EX
-0.769663	0	ARHGEF4	EX
-0.820185	0	ARID1A	EX
-1.10719	0	ARID2	EX
0.996564	0	ARL15	EX
1.32108	0	ARMC9	EX
0.915866	0	ARNTL2	EX
2.95441	0	ARPP21	EX
3.10742	0	ASIC2	EX
-2.332	0	ASPA	EX
1.14908	0	ASTN1	EX
0.913045	0	ASXL3	EX
-0.656777	0	ATAD2B	EX
0.766015	0	ATCAY	EX
-1.11593	0	ATF7	EX
-0.739234	0	ATF7IP	EX
0.737225	0	ATF7IP2	EX
-1.91683	0	ATG4C	EX
-1.1093	0	ATM	EX
-2.65576	0	ATP10B	EX
-1.38307	0	ATP11A	EX
-1.04302	0	ATP13A4	EX
-1.2957	0	ATP1A2	EX
1.35935	0	ATP1A3	EX
2.20177	0	ATP2B1	EX
1.94133	0	ATP2B2	EX
-1.80654	0	ATP8A1	EX
1.89206	0	ATP8A2	EX
0.794089	0	ATP8B1	EX
2.40075	0	ATRNL1	EX
-0.881168	0	AUTS2	EX
0.667662	0	B3GALT1	EX
0.918131	0	B4GALNT3	EX
-0.930125	0	BACH1	EX
-1.52504	0	BACH2	EX
0.985956	0	BAIAP2	EX
1.62361	0	BASP1	EX
2.00102	0	BASP1-AS1	EX
-2.07877	0	BAZ2B	EX
-0.728241	0	BBS2	EX
-0.686963	0	BBS9	EX
-1.52819	0	BBX	EX
-3.12343	0	BCAS1	EX
-0.780652	0	BCKDHB	EX
1.17796	0	BCL11A	EX
-1.25259	0	BCL2	EX
-0.994514	0	BCL6	EX
-0.844424	0	BDNF-AS	EX
1.20971	0	BDP1	EX
0.928911	0	BICDL1	EX
-1.39477	0	BIN1	EX
1.68514	0	BMPER	EX
1.31084	0	BRINP1	EX
1.241	0	BRINP2	EX
0.880146	0	BRINP3	EX
0.758681	0	BRSK2	EX
1.53092	0	BSN	EX
-1.22159	0	BTBD3	EX
0.607675	0	BTBD9	EX
-3.87668	0	C10orf90	EX
1.14768	0	C11orf80	EX
-1.40734	0	C12orf76	EX
-2.07038	0	C1QTNF3-AMACR	EX
-0.679745	0	C1orf198	EX
-1.14762	0	C21orf62-AS1	EX
-0.869128	0	C21orf91	EX
0.952695	0	C4orf50	EX
-2.05419	0	C5orf64	EX
0.394607	0	C8orf86	EX
0.658495	0	CA10	EX
1.0287	0	CA11	EX
-1.1846	0	CA2	EX
1.83486	0	CABP1	EX
1.90782	0	CACNA1A	EX
2.52131	0	CACNA1B	EX
2.58352	0	CACNA1C	EX
1.27351	0	CACNA1D	EX
1.98954	0	CACNA1E	EX
0.772926	0	CACNA1I	EX
2.52311	0	CACNA2D3	EX
0.836517	0	CACNB2	EX
1.77339	0	CACNB4	EX
1.10331	0	CACNG2	EX
1.39892	0	CACNG3	EX
1.44647	0	CACNG8	EX
-1.2246	0	CADM1	EX
0.163867	0	CADM2	EX
2.07545	0	CADPS	EX
2.96345	0	CADPS2	EX
-0.956194	0	CALD1	EX
0.904725	0	CALM3	EX
0.982364	0	CALN1	EX
2.09681	0	CAMK1D	EX
2.4023	0	CAMK2A	EX
1.29354	0	CAMK2B	EX
1.55629	0	CAMK4	EX
0.902691	0	CAMKK1	EX
0.738155	0	CAMKK2	EX
-1.32536	0	CAMKMT	EX
1.02493	0	CAP2	EX
-1.35612	0	CAPN3	EX
0.898195	0	CARMIL1	EX
-1.21691	0	CARNS1	EX
2.10736	0	CASC15	EX
-1.04529	0	CBFB	EX
2.99587	0	CBLN2	EX
-1.22666	0	CCDC122	EX
0.43274	0	CCDC144NL-AS1	EX
0.915448	0	CCDC171	EX
-1.15244	0	CCDC18-AS1	EX
1.78031	0	CCDC3	EX
0.879289	0	CCDC30	EX
-1.42984	0	CCDC54-AS1	EX
0.987218	0	CCDC57	EX
1.50116	0	CCDC85A	EX
-1.5933	0	CCDC88A	EX
-1.63749	0	CCNH	EX
-1.33167	0	CCP110	EX
1.42055	0	CCPG1	EX
2.33093	0	CCSER1	EX
-1.95726	0	CD22	EX
-1.15775	0	CD55	EX
-1.58368	0	CDC14B	EX
-0.902851	0	CDC42BPA	EX
1.65683	0	CDH10	EX
2.59045	0	CDH12	EX
2.85677	0	CDH18	EX
-1.88834	0	CDH19	EX
-3.31657	0	CDH20	EX
1.19912	0	CDH22	EX
-0.662457	0	CDH4	EX
1.29525	0	CDH8	EX
1.05404	0	CDH9	EX
1.54843	0	CDK14	EX
-2.14447	0	CDK18	EX
-2.32764	0	CDK19	EX
1.32671	0	CDKL5	EX
0.670957	0	CDON	EX
0.794213	0	CDYL2	EX
-1.83809	0	CECR2	EX
2.69246	0	CELF2	EX
2.143	0	CELF4	EX
1.21176	0	CELF5	EX
0.703127	0	CEMIP	EX
0.783321	0	CEP112	EX
1.14379	0	CEP126	EX
-0.746229	0	CEP350	EX
-2.19087	0	CERCAM	EX
1.345	0	CERS6	EX
0.862232	0	CFAP221	EX
0.736325	0	CFAP299	EX
1.34957	0	CFAP46	EX
-0.96065	0	CFLAR	EX
0.906153	0	CHD3	EX
2.27362	0	CHD5	EX
-2.10198	0	CHD7	EX
0.811008	0	CHGA	EX
-1.1742	0	CHKA	EX
0.867845	0	CHL1	EX
1.96974	0	CHN1	EX
-2.02362	0	CHN2	EX
2.60972	0	CHRM3	EX
-1.68905	0	CHRM5	EX
-1.50829	0	CHST11	EX
-0.888015	0	CHST3	EX
2.33381	0	CHSY3	EX
2.11871	0	CIT	EX
-1.68658	0	CLASP2	EX
-2.18794	0	CLDN11	EX
-1.38617	0	CLDND1	EX
-1.75771	0	CLIC4	EX
-0.879944	0	CLIP4	EX
-0.63873	0	CLK1	EX
-3.09137	0	CLMN	EX
1.0182	0	CLSTN1	EX
3.00223	0	CLSTN2	EX
0.86472	0	CLSTN3	EX
-0.835191	0	CLU	EX
1.09699	0	CLVS2	EX
0.487603	0	CMAHP	EX
-2.43712	0	CNDP1	EX
2.69515	0	CNKSR2	EX
-1.16709	0	CNKSR3	EX
0.802746	0	CNNM1	EX
-0.810541	0	CNOT2	EX
-1.80985	0	CNP	EX
1.11207	0	CNTN1	EX
-2.43035	0	CNTN2	EX
1.55178	0	CNTN3	EX
1.80578	0	CNTN4	EX
1.38889	0	CNTN5	EX
1.41161	0	CNTNAP2	EX
-2.68281	0	CNTNAP4	EX
1.76582	0	CNTNAP5	EX
-1.2974	0	COBL	EX
-1.04039	0	COL16A1	EX
0.907769	0	COL19A1	EX
0.904923	0	COL24A1	EX
1.12162	0	COL26A1	EX
-2.96816	0	COL4A5	EX
0.847154	0	COL5A2	EX
-2.04988	0	COLGALT2	EX
1.30525	0	COPG2IT1	EX
-1.81273	0	CPB2-AS1	EX
-1.81933	0	CPEB2	EX
1.1486	0	CPLX2	EX
-1.91723	0	CPM	EX
-1.30608	0	CPNE2	EX
2.25916	0	CPNE4	EX
0.880005	0	CPNE5	EX
0.661702	0	CPNE9	EX
-2.43692	0	CPQ	EX
-0.591712	0	CRACD	EX
2.2005	0	CRACDL	EX
-1.79095	0	CRADD	EX
-1.17241	0	CRB1	EX
-0.903099	0	CREB3L2	EX
-2.97857	0	CREB5	EX
0.753532	0	CREG2	EX
0.937532	0	CRPPA	EX
-0.68491	0	CRYAB	EX
-1.20049	0	CRYBG3	EX
0.465415	0	CRYM	EX
2.4145	0	CSMD1	EX
0.716871	0	CSMD2	EX
1.4805	0	CSMD3	EX
1.33504	0	CSRNP3	EX
-0.945812	0	CSRP1	EX
-0.804791	0	CTBP2	EX
-1.22535	0	CTNNA1	EX
0.704207	0	CTNNA2	EX
-4.99866	0	CTNNA3	EX
0.797411	0	CTNNAL1	EX
-1.08876	0	CTTNBP2	EX
-1.39101	0	CUEDC1	EX
1.54587	0	CUX2	EX
0.728541	0	CYP1B1-AS1	EX
-1.1406	0	CYP27A1	EX
-1.28507	0	CYP2J2	EX
-1.5277	0	CYP2U1-AS1	EX
-1.10747	0	CYP7B1	EX
-1.22539	0	CYTH1	EX
-3.01417	0	DAAM2	EX
0.598817	0	DAB1	EX
0.794429	0	DACH1	EX
1.14482	0	DANT2	EX
-1.47858	0	DAPK2	EX
1.29943	0	DCC	EX
2.35943	0	DCLK1	EX
-1.51085	0	DDX17	EX
-0.633537	0	DENND2A	EX
0.24559	0	DENND3	EX
-1.44096	0	DENND5A	EX
-1.32173	0	DEPTOR	EX
1.42052	0	DGCR5	EX
2.29085	0	DGKB	EX
-0.926576	0	DGKD	EX
2.11415	0	DGKI	EX
0.971541	0	DGKZ	EX
-1.59157	0	DICER1	EX
-2.67056	0	DIP2B	EX
-1.67441	0	DIP2C	EX
0.915806	0	DIRAS2	EX
1.17482	0	DIRC3	EX
2.03747	0	DIRC3-AS1	EX
-1.69926	0	DISC1	EX
-1.04737	0	DIXDC1	EX
-1.79837	0	DLC1	EX
-1.99152	0	DLEU2	EX
-1.44694	0	DLG1	EX
-0.137566	0	DLG2	EX
1.92858	0	DLGAP1	EX
0.864165	0	DLGAP1-AS4	EX
3.24956	0	DLGAP2	EX
0.746077	0	DLGAP3	EX
0.963106	0	DLGAP4	EX
0.68052	0	DMD	EX
1.06527	0	DMTN	EX
1.03276	0	DNAH14	EX
1.57648	0	DNAH6	EX
-2.12189	0	DNAJC6	EX
-1.46241	0	DNER	EX
1.80259	0	DNM1	EX
-2.87347	0	DNM3	EX
-3.05504	0	DOCK1	EX
-4.34533	0	DOCK10	EX
0.263715	0	DOCK3	EX
-1.56075	0	DOCK4	EX
-3.83069	0	DOCK5	EX
-1.5723	0	DOCK9	EX
1.02526	0	DOK6	EX
0.704482	0	DOP1B	EX
-1.15029	0	DPF3	EX
-1.05214	0	DPH6	EX
0.858793	0	DPP10	EX
0.598593	0	DPP6	EX
1.29666	0	DPY19L2P1	EX
-1.20404	0	DPYD	EX
-0.79494	0	DPYSL2	EX
-1.83858	0	DPYSL5	EX
0.679119	0	DRP2	EX
0.94644	0	DSCAM	EX
-1.6863	0	DSCAML1	EX
-2.09055	0	DST	EX
-0.979637	0	DTNA	EX
-1.26951	0	DUSP16	EX
1.28224	0	DYNC1I1	EX
0.962768	0	DYNC2I1	EX
-3.11482	0	EDIL3	EX
-1.24483	0	EEPD1	EX
-1.30323	0	EFHC1	EX
-1.57059	0	EFHD1	EX
2.52282	0	EFNA5	EX
-1.16279	0	EGFR	EX
-0.727636	0	EGLN3	EX
-0.956306	0	EIF1B-AS1	EX
0.868957	0	ELAPOR1	EX
-1.75668	0	ELAPOR2	EX
1.10621	0	ELAVL4	EX
-1.50333	0	ELF1	EX
-1.60637	0	ELF2	EX
-3.48973	0	ELMO1	EX
0.770132	0	ELMOD1	EX
-1.00997	0	ELOVL5	EX
-0.571768	0	EMC2	EX
1.50198	0	EML6	EX
-0.875025	0	ENAH	EX
1.00456	0	ENC1	EX
-0.789613	0	ENDOD1	EX
-1.73669	0	ENOSF1	EX
-0.943808	0	ENOX1	EX
-1.60477	0	ENOX2	EX
-3.36661	0	ENPP2	EX
-0.863186	0	ENPP6	EX
1.59424	0	ENSG00000214265	EX
1.02844	0	ENSG00000224819	EX
0.913282	0	ENSG00000224905	EX
2.57869	0	ENSG00000225689	EX
-3.02666	0	ENSG00000226994	EX
-3.47501	0	ENSG00000227088	EX
-1.09783	0	ENSG00000227486	EX
-0.882002	0	ENSG00000227757	EX
2.65984	0	ENSG00000228566	EX
-2.47047	0	ENSG00000228793	EX
0.729347	0	ENSG00000229151	EX
0.972403	0	ENSG00000229321	EX
1.49033	0	ENSG00000229425	EX
2.29431	0	ENSG00000229618	EX
-1.18868	0	ENSG00000230490	EX
1.17206	0	ENSG00000231533	EX
0.527841	0	ENSG00000232006	EX
1.64745	0	ENSG00000233290	EX
1.69689	0	ENSG00000233928	EX
0.444736	0	ENSG00000234929	EX
[truncated: 27,174 more rows]
