# Supplementary material for: Single-nucleus multi-omics identifies shared and distinct pathways in Pick’s and Alzheimer’s disease
Source: Sci Adv. 2025 Nov 12;11(46):eads7973. doi: 10.1126/sciadv.ads7973 (PMC12609060; doi:10.1126/sciadv.ads7973)
Supplement: Supplementary file 2 — Tables S1 to S5 [file sciadv.ads7973_tables_s1_to_s5.zip › ads7973_table_s3.xlsx]

## Sheet: Info
Tab	Information
tableS3A	snATAC-seq overlapped SuSIE fine-mapped credible sets (PIP > 0.95) + overlapped with Xiong et al., 2023
tableS3B	a complete list of SuSIE fine-mapped credible sets (PIP > 0.95)
tableS3C	GWAS gene enrichment analysis in PiD DGE

## Sheet: tableS3A
X	GeneName	Lead_SNPs	Credible_Set	FTD_2014	AD_2022	Overlapped_celltypes_in_ThisStudy	lof.pLI	lof.oe_ci.upper	Overlapped_celltypes_in_Xiong2023Cell
CS104	ABCA1	rs1800978	rs12686004, rs2244278, rs2777795	0	0.762732	ASC,EX,INH,MG,ODC,OPC	0.0064707	1.282	MG,OPC,ASC,INH
CS175	ABCA7	rs12151021	rs3795065	0	1	ASC,EX,INH,MG,ODC,OPC,PER.END	5.84e-06	1.676	EX,MG,ASC,OPC,INH,ODC
CS169	ABI3	rs616338	rs616338	0	1	MG	2.11e-05	1.462	MG
CS172	ACE	rs4277405	rs4292, rs4311	0	0.511846	ASC,EX,INH,MG,OPC	1.45e-12	0.981	INH,EX,OPC
CS137	ADAM10	rs442495	rs11854073, rs4775087, rs12439457, rs7163162, rs347117, rs2555356, rs442495, rs383902, rs596379, rs650366, rs17190727, rs1648532, rs610877	0	0.932518	ASC,EX,INH,MG,ODC,PER.END	0.36041	1.812	ODC,MG
CS20	ADAM17	rs72777026	rs2298763, rs13034620, rs12992105, rs12992796, rs10495564, rs34337416, rs17525614, rs1880439, rs10179642, rs35933838, rs13033880, rs62119380	0	0.920905	ASC,MG,ODC,OPC,PER.END	0.090639	1.017	MG,OPC,EX
CS21	ADAM17	rs72777026	rs10169262, rs11685612, rs62118844, rs11692768, rs56005407, rs28568480, rs56130210, rs16867025, rs4516401, rs11693161	0	0.67163	ASC,EX,INH	0.090639	1.017	EX,INH
CS205	ADAMTS1	rs2830489	rs7276338, rs2830489, rs2830500, rs2830520, rs11702792, rs4816294, rs2830524, rs2830535	0	0.55679	ASC,EX,INH,MG,ODC,OPC,PER.END	1	0.338	EX,ODC,ASC,PER.END
CS106	ANK3	rs7068231	rs723212, rs10994096, rs10761424, rs10761425, rs10761426, rs7096706, rs6479689, rs7068231, rs7085274	0	0.855492	EX,INH,MG,ODC	0.62008	1.117	EX,MG
CS138	APH1B	rs117618017	rs117618017	0	1	ASC,EX,INH,MG,ODC,OPC,PER.END	8.93e-09	1.46	EX,MG,ASC,OPC,PER.END,INH,ODC
CS203	APP	rs2154481	rs2830098	0	1	EX	0.10389	0.712	NA
CS204	APP	rs2154481	rs2154481, rs2830072, rs2830073, rs2830077, rs432766, rs375369, rs1788283, rs467021	0	0.924396	EX,INH,ODC,PER.END	0.10389	0.712	ODC,INH,EX,PER.END
CS34	BIN1	rs6733839	rs6733839	0	1	MG	9.74e-12	0.835	MG,ODC
CS35	BIN1	rs6733839	rs57197795	0	1	ASC,OPC	9.74e-12	0.835	ASC,OPC,ODC,MG
CS36	BIN1	rs6733839	rs730482, rs744373	0	0.99918	MG,ODC	9.74e-12	0.835	MG,ODC
CS199	CASS4	rs6014724	rs7274581, rs16979933	0	0.746439	EX,INH,MG	0.88138	0.571	MG,EX
CS200	CASS4	rs6014724	rs735780, rs6127753	0	0.658893	ASC,EX,PER.END	0.88138	0.571	EX
CS100	CLU	rs11787077, rs867230	rs9331930, rs7812347	0	0.997537	MG,ODC,PER.END	0.10578	1.822	ODC,ASC
CS97	CLU	rs11787077, rs867230	rs17057043	0	1	EX,INH,MG,ODC	0.10578	1.822	NA
CS99	CLU	rs11787077, rs867230	rs11136000, rs11787077	0	0.998423	NA	0.10578	1.822	ASC
CS51	COX7C	rs62374257	rs2452760, rs10068419, rs62374257, rs62375360, rs62375380, rs61367113, rs62375386, rs62375387, rs62375388, rs147024067, rs1353078, rs1845273, rs7737911, rs62375390, rs62375391, rs12523133, rs62375397, rs55695634, rs56363426	0	0.847571	EX,MG	0.6564	1.017	MG
CS12	CR1	rs679515	rs560752, rs506275, rs681461, rs1028400, rs2745969, rs2785632, rs507920, rs649185, rs650470	0	0.823738	ASC,EX,INH,MG,ODC,OPC,PER.END	1.58e-21	0.847	MG,ASC,INH,OPC,EX,ODC,PER.END
CS143	CTSH	rs12592898	rs12592898, rs12148472, rs34843303, rs34593439, rs2289702	0	0.662723	ASC,EX,INH,MG,ODC,OPC,PER.END	7.05e-15	1.335	MG,EX,ASC,ODC,PER.END,OPC,INH
CS144	DOC2A	rs1140239	rs12921753, rs1140239, rs12598856, rs12325539, rs11642430, rs4788218, rs11642740	0	0.731722	ASC,EX,INH,MG,ODC,OPC,PER.END	0.3354	1.847	INH,EX,OPC,ASC,MG,ODC
CS88	EPHA1	rs11771145	rs7791765, rs10808026, rs56402156, rs11762262, rs11763230, rs11767557	0	0.861187	EX,MG,ODC	7.11e-26	0.99	MG
CS89	EPHA1	rs11771145	rs28375232, rs28464813, rs74759356, rs2949738, rs17164309, rs4726625, rs76216678, rs13362832, rs4726626, rs10255417, rs1404638, rs4726629, rs2077838, rs10266402, rs12533151, rs10260451, rs10268326, rs1525122, rs11763888	0	0.769555	ASC,EX,MG,ODC,OPC,PER.END	7.11e-26	0.99	EX,PER.END
CS130	FERMT2	rs17125924	rs1998777, rs12590862, rs7146179, rs7150808, rs2357944, rs4898767, rs4901301, rs11626419, rs4901302, rs7160285, rs12588482, rs1886785, rs1886786, rs4901303, rs7152229, rs7151643, rs7151474, rs7151491, rs6572866, rs7146915, rs2025633, rs2357945, rs6572867, rs1952088, rs11629431, rs7145392, rs7143400, rs6572868, rs3818453, rs12433747, rs7158645, rs912861, rs7145440, rs55685925, rs4450307, rs7155860…	0	0.805519	ASC,EX,INH,MG,ODC,OPC,PER.END	0.77674	0.686	MG,ASC
CS4	GLDN	rs2446406	rs2445741, rs2446406, rs2470183, rs2445742	0.751958	0	EX,MG	1.62e-06	1.591	EX,MG
CS167	GRN	rs5848	rs5848	0	1	EX	0.0009912	1.226	EX
CS55	HLA-DQA1	rs6605556	rs35472547, rs35118762, rs35525122, rs35265698, rs2760985, rs679242, rs601945, rs6605556, rs6941395, rs9271594, rs1281947, rs2133036, rs3129769	0	0.8012	MG	0.00063922	1.963	MG
CS1	HLA-DRB5	rs9268877	rs9272480	1	0	MG	0.0029403	1.86	MG
CS72	HS3ST5	rs785129	rs785129, rs785130, rs1745581, rs1765045, rs785133, rs813063, rs785139, rs785143, rs796769, rs1359031, rs9374457, rs976271, rs975470, rs9400715, rs12530206, rs1997649, rs9374460, rs1028299	0	0.840019	ASC,EX,ODC	0.37433	0.68	EX,ODC,ASC
CS77	ICA1	rs10952097	rs10952097, rs4725076	0	0.864307	EX,MG	0.0022771	1.343	EX,MG
CS78	ICA1	rs10952097	rs2192341, rs6977682, rs6977755, rs4582462, rs4588760	0	0.614803	NA	0.0022771	1.343	INH,EX
CS79	ICA1	rs10952097	rs73054050, rs4725038, rs12671102, rs12669393, rs12672077, rs10276423, rs6943429	0	0.56088	MG,ODC	0.0022771	1.343	MG
CS43	INPP5D	rs10933431	rs10933431	0	0.99918	MG	0.85511	0.636	MG
CS81	JAZF1	rs1160871	rs2893312, rs4722760, rs67250450, rs4722762	0	0.96435	OPC	0.95019	0.534	EX,OPC
CS145	KAT8	rs889555	rs1549299	0	1	ASC,EX,INH,MG,ODC,OPC,PER.END	0.030641	1.903	EX,MG,PER.END,ASC,INH,OPC,ODC
CS146	KAT8	rs889555	rs28855735, rs7190807, rs9923767, rs9928749, rs9933937, rs9888879, rs9930524, rs9928372, rs9888739, rs8056276, rs9745421, rs6565227, rs6565228, rs11861161, rs34767000, rs11864541	0	0.976461	EX,MG	0.030641	1.903	EX,MG
CS190	KLF16	rs149080927	rs11668832, rs11669766, rs732310, rs12975656, rs11669170, rs4807147, rs4807148, rs11669862, rs11084909, rs10853955, rs11667638, rs11670190, rs11670146, rs35917007, rs34541064, rs12972720, rs12974664, rs11666480	0	0.899786	ASC,EX,INH,MG,ODC,OPC,PER.END	0.0014907	1.928	ODC,ASC,MG,EX,OPC,INH,PER.END
CS194	LILRB2	rs587709	rs34450379, rs12974390, rs12984029	0	0.944931	MG,ODC	3.19e-08	0.92	MG
CS196	LILRB2	rs587709	rs1575699, rs10416697, rs10423364, rs990273, rs8108868, rs4806796, rs4112254, rs1004443, rs3843752	0	0.922964	MG	3.19e-08	0.92	MG
CS151	MAF	rs450674	rs250167, rs30428, rs434626, rs375277, rs390512, rs454665, rs450674, rs399239, rs398465	0	0.798223	MG,ODC	0.10529	1.1	ODC,MG
CS168	MAPT	rs199515	rs1378358, rs538628, rs169201, rs199439, rs199457, rs199456, rs199451, rs199448, rs199447, rs199445, rs199535, rs199534, rs9896243, rs199533, rs199528, rs199525, rs199516, rs199515, rs199514, rs199513, rs199512, rs199509, rs199507, rs199506, rs430685, rs199505, rs70602, rs70600	0	0.766771	ASC,EX,INH,ODC,OPC,PER.END	1.96e-06	0.785	EX,INH
CS33	NCK2	rs143080277	rs143080277	0	1	EX,INH	0.022794	0.732	INH,EX
CS121	PICALM	rs3851179	rs10792832, rs3851179	0	0.975328	MG	0.012788	1.74	MG
CS122	PICALM	rs3851179	rs56295979, rs72962020, rs56157503	0	0.958988	ASC,INH,MG,ODC,OPC,PER.END	0.012788	1.74	ODC,MG,OPC,ASC,PER.END
CS155	PLCG2	rs12446759, rs72824905	rs7342692, rs4888184	0	0.973607	ASC,MG	0.68611	0.714	MG
CS157	PLCG2	rs12446759, rs72824905	rs4485362, rs8056564	0	0.821211	EX	0.68611	0.714	EX
CS158	PLCG2	rs12446759, rs72824905	rs12446759, rs12444183, rs4407053, rs4544235	0	0.779758	MG	0.68611	0.714	MG
CS113	PLEKHA1	rs7908662	rs56029211, rs2901307, rs71486610, rs11200594, rs11200595, rs11200604, rs2421017, rs11200606, rs10788284, rs5013920, rs4146894, rs2421021, rs11200608, rs11200609, rs6585827, rs2421016, rs7097701, rs7079976, rs7908662, rs4612730, rs4311997, rs10887150, rs10887151, rs2292626, rs10510110, rs2280141, rs7072204, rs11200629	0	0.853335	ASC,EX,INH,MG,ODC,OPC,PER.END	0.023173	1.054	EX,INH,ODC,ASC,MG,PER.END,OPC
CS93	PTK2B	rs73223431	rs17057043	0	1	EX,INH,MG,ODC	0.18227	1.591	NA
CS95	PTK2B	rs73223431	rs11136000, rs11787077	0	0.998423	NA	0.18227	1.591	ASC
CS96	PTK2B	rs73223431	rs9331930, rs7812347	0	0.997537	MG,ODC,PER.END	0.18227	1.591	ODC,ASC
CS53	RASGEF1C	rs113706587	rs111274391, rs116347724, rs113706587, rs76792388	0	0.935773	EX,MG,ODC	0.24564	0.695	MG
CS49	RHOH	rs2245466	rs2245466	0	1	MG	0.29316	1.892	MG
CS164	SCIMP	rs7225151	rs7502862, rs73976325, rs113762960	0	0.990723	MG	0.00014247	1.419	MG
CS165	SCIMP	rs7225151	rs79712074, rs116772993, rs147813307, rs138238081, rs79883823, rs146653574, rs140237648, rs141928339	0	0.8615	ASC,EX,INH,MG,ODC,OPC,PER.END	0.00014247	1.419	OPC,EX,ASC,MG,INH,ODC
CS5	SCUBE2	rs10840161	rs10840161, rs11042158, rs10734641, rs10743098	0.919206	0	ASC,MG,ODC,OPC	1.39e-05	1.685	MG
CS103	SHARPIN	rs34173062	rs34173062	0	1	ASC,EX,INH,MG,ODC,OPC,PER.END	0.0082194	1.401	ODC,MG,ASC,EX,PER.END,INH,OPC
CS131	SLC24A4	rs7401792, rs12590654	rs12590654	0	1	EX,INH,MG	0.27347	1.342	MG
CS132	SLC24A4	rs7401792, rs12590654	rs147042536	0	1	EX,MG	0.27347	1.342	MG
CS3	SLC30A8	rs6984249	rs17745149, rs6982713, rs4876696, rs7833193, rs7833734, rs1910895, rs868651, rs7017296, rs7000505, rs11989353, rs35875446, rs6984249, rs11997173, rs10505293, rs12679500, rs7815190, rs1505527, rs7821939, rs6469673, rs11989800, rs57686953, rs16889402, rs1876080, rs7014190	0.810058	0	ASC,INH,ODC	0.45698	1.028	ASC
CS142	SNX1	rs3848143	rs191368, rs4776297, rs2414836, rs332243, rs231274, rs332248, rs332249, rs332233, rs397473, rs443881, rs367059, rs7176404, rs11853292, rs62023395, rs2613106, rs332262, rs332258, rs332256, rs6494463, rs3911083, rs3784382, rs8033686, rs2290117, rs6494464, rs1130603, rs2290121, rs3816385, rs10162981, rs3848143, rs58171107, rs7164156, rs36037221	0	0.842014	ASC,EX,INH,MG,ODC,OPC,PER.END	0.0015157	1.927	ODC,OPC,ASC,MG,PER.END,EX,INH
CS125	SORL1	rs74685827, rs11218343	rs11218343	0	1	NA	6.66e-08	0.545	ASC,MG
CS126	SORL1	rs74685827, rs11218343	rs7127056, rs17125548, rs11828225	0	0.97089	EX	6.66e-08	0.545	EX
CS127	SORL1	rs74685827, rs11218343	rs74685827, rs138337950	0	0.789651	ASC,EX,MG	6.66e-08	0.545	ASC,MG,EX
CS86	SPDYE3	rs7384878	rs7384878, rs2405442, rs1859788	0	0.975212	MG	0.13469	0.881	MG
CS114	SPI1	rs10437655	rs896817, rs11500477, rs10769263, rs1534576, rs10769264, rs10838705, rs61897431, rs11039221, rs7947450, rs11039225, rs10742802, rs2293579, rs10838709, rs12292911, rs4434960, rs7103648, rs7104036	0	0.961112	ASC,EX,INH,MG,ODC,OPC,PER.END	0.80017	0.695	EX,ASC,OPC,MG,INH,ODC,PER.END
CS80	TMEM106B	rs13237518	rs1019309, rs1019307, rs6460895, rs6460896, rs6460897, rs6460898, rs6460899, rs6460900, rs12699324, rs10234805, rs10278257, rs2043539, rs6460901, rs6460902, rs1020006, rs11971133, rs7785189, rs7785087, rs3823612, rs10950391, rs3800847, rs1435527, rs1435525, rs1435524, rs11974304, rs10950392, rs10950393, rs10950394, rs11509137, rs3800843, rs10950395, rs10950396, rs6948844, rs6966757, rs6966915, rs…	0	0.929917	ASC,EX,INH,MG,ODC,OPC,PER.END	0.19494	1.844	ODC,PER.END,INH,ASC,EX,OPC
CS61	TREM2	rs143332484, rs75932628, rs60755019	rs75932628	0	1	MG	1.07e-06	1.315	MG
CS62	TREM2	rs143332484, rs75932628, rs60755019	rs143332484	0	1	MG	1.07e-06	1.315	MG
CS63	TREM2	rs143332484, rs75932628, rs60755019	rs11755124, rs4714447	0	0.985997	MG	1.07e-06	1.315	MG
CS64	TREM2	rs143332484, rs75932628, rs60755019	rs77579690, rs12664332	0	0.499016	ASC,EX,INH	1.07e-06	1.315	NA
CS65	TREM2	rs143332484, rs75932628, rs60755019	rs9394764, rs9357347, rs3800342, rs9394766, rs9394767	0	0.724287	MG	1.07e-06	1.315	MG
CS107	TSPAN14	rs6586028	rs10749609, rs7097656, rs7922621, rs7910643, rs7900536, rs6586028, rs7896832, rs1902660, rs9633740, rs7080009, rs1870138, rs1870137, rs1870148, rs1878036	0	0.832215	ASC,EX,INH,MG,ODC,OPC,PER.END	0.003794	0.981	MG,EX,ASC,INH,ODC
CS74	UMAD1	rs6943429	rs10952097, rs4725076	0	0.864307	EX,MG	0.225	1.435	EX,MG
CS75	UMAD1	rs6943429	rs12539902, rs3823833, rs12540548, rs12537262, rs2882042, rs12702705, rs10952094, rs10952096, rs12702706, rs4720769, rs3807825, rs3807824, rs3757520, rs3757519, rs3823828, rs2348900, rs2348901, rs2348902, rs2348903, rs3823821, rs3779366, rs12671374	0	0.869354	EX,MG	0.225	1.435	MG,EX,INH
CS76	UMAD1	rs6943429	rs73054050, rs12671102, rs12669393, rs12672077, rs10276423, rs6943429	0	0.582937	MG,ODC	0.225	1.435	MG
CS6	ZFHX3	rs12934137	rs7184882, rs7194049, rs7190215, rs7190217, rs7200284, rs7190760, rs11648520, rs11645352, rs4888637, rs12934137, rs4243139, rs2639320, rs2452444, rs2467442, rs2729615	0.675533	0	ASC,EX,INH,MG,ODC,OPC	0.021627	1.342	ASC,ODC,OPC,EX,INH

## Sheet: tableS3B
	*NOTE	This is the full output from all identified finemapped credible sets from FTD and AD GWAS
		Credible Sets (causal SNPs) with cumulative posterior inclusion probability (PIP) > 95%
		Lead SNPs were reported in the corresponding GWAS paper, and all SNPs within a 1MB window centered around lead SNP were calculated for LD and fine-mapped to find the causal SNP
Number	X	GeneName	Lead_SNPs	Credible_Set	FTD_2014 r2	AD_2022 r2
1	CS1	HLA-DRB5	rs9268877	rs9272480	1	0
2	CS2	HLA-DRB5	rs9268877	rs9268852, rs9268863, rs9268877, rs9268881, rs9268883, rs9268888, rs9268912	0.992479	0
3	CS3	SLC30A8	rs6984249	rs17745149, rs6982713, rs4876696, rs7833193, rs7833734, rs1910895, rs868651, rs7017296, rs7000505, rs11989353, rs35875446, rs6984249, rs11997173, rs10505293, rs12679500, rs7815190, rs1505527, rs7821939, rs6469673, rs11989800, rs57686953, rs16889402, rs1876080, rs7014190	0.810058	0
4	CS4	GLDN	rs2446406	rs2445741, rs2446406, rs2470183, rs2445742	0.751958	0
5	CS5	SCUBE2	rs10840161	rs10840161, rs11042158, rs10734641, rs10743098	0.919206	0
6	CS6	ZFHX3	rs12934137	rs7184882, rs7194049, rs7190215, rs7190217, rs7200284, rs7190760, rs11648520, rs11645352, rs4888637, rs12934137, rs4243139, rs2639320, rs2452444, rs2467442, rs2729615	0.675533	0
7	CS9	CR1	rs679515	rs10863418	0	1
8	CS10	CR1	rs679515	rs17048010	0	1
9	CS11	CR1	rs679515	rs17047661	0	1
10	CS12	CR1	rs679515	rs560752, rs506275, rs681461, rs1028400, rs2745969, rs2785632, rs507920, rs649185, rs650470	0	0.823738
11	CS20	ADAM17	rs72777026	rs2298763, rs13034620, rs12992105, rs12992796, rs10495564, rs34337416, rs17525614, rs1880439, rs10179642, rs35933838, rs13033880, rs62119380	0	0.920905
12	CS21	ADAM17	rs72777026	rs10169262, rs11685612, rs62118844, rs11692768, rs56005407, rs28568480, rs56130210, rs16867025, rs4516401, rs11693161	0	0.67163
13	CS33	NCK2	rs143080277	rs143080277	0	1
14	CS34	BIN1	rs6733839	rs6733839	0	1
15	CS35	BIN1	rs6733839	rs57197795	0	1
16	CS36	BIN1	rs6733839	rs730482, rs744373	0	0.99918
17	CS43	INPP5D	rs10933431	rs10933431	0	0.99918
18	CS44	INPP5D	rs10933431	rs148527873, rs36165346, rs6741388, rs13385922	0	0.708754
19	CS46	IDUA	rs3822030	rs3822030	0	1
20	CS47	CLNK	rs6846529	rs6448450, rs6448451, rs6846529, rs6448453, rs4635810, rs4613558, rs4622992, rs1506790, rs1876266, rs1001158, rs2904297, rs10015233	0	0.745357
21	CS49	RHOH	rs2245466	rs2245466	0	1
22	CS51	COX7C	rs62374257	rs2452760, rs10068419, rs62374257, rs62375360, rs62375380, rs61367113, rs62375386, rs62375387, rs62375388, rs147024067, rs1353078, rs1845273, rs7737911, rs62375390, rs62375391, rs12523133, rs62375397, rs55695634, rs56363426	0	0.847571
23	CS53	RASGEF1C	rs113706587	rs111274391, rs116347724, rs113706587, rs76792388	0	0.935773
24	CS54	HLA-DQA1	rs6605556	rs9501646	0	1
25	CS55	HLA-DQA1	rs6605556	rs35472547, rs35118762, rs35525122, rs35265698, rs2760985, rs679242, rs601945, rs6605556, rs6941395, rs9271594, rs1281947, rs2133036, rs3129769	0	0.8012
26	CS56	UNC5CL	rs10947943	rs75932628	0	1
27	CS57	UNC5CL	rs10947943	rs143332484	0	1
28	CS58	UNC5CL	rs10947943	rs11755124, rs4714447	0	0.985997
29	CS59	UNC5CL	rs10947943	rs9394764, rs9357347, rs9394766, rs9394767	0	0.9201
30	CS60	UNC5CL	rs10947943	rs77579690, rs12664332	0	0.499016
31	CS61	TREM2	rs143332484, rs75932628, rs60755019	rs75932628	0	1
32	CS62	TREM2	rs143332484, rs75932628, rs60755019	rs143332484	0	1
33	CS63	TREM2	rs143332484, rs75932628, rs60755019	rs11755124, rs4714447	0	0.985997
34	CS64	TREM2	rs143332484, rs75932628, rs60755019	rs77579690, rs12664332	0	0.499016
35	CS65	TREM2	rs143332484, rs75932628, rs60755019	rs9394764, rs9357347, rs3800342, rs9394766, rs9394767	0	0.724287
36	CS69	CD2AP	rs7767350, rs1385742	rs9381563	0	1
37	CS70	CD2AP	rs7767350	rs1931827, rs9395258, rs9349404	0	0.924493
38	CS72	HS3ST5	rs785129	rs785129, rs785130, rs1745581, rs1765045, rs785133, rs813063, rs785139, rs785143, rs796769, rs1359031, rs9374457, rs976271, rs975470, rs9400715, rs12530206, rs1997649, rs9374460, rs1028299	0	0.840019
39	CS73	UMAD1	rs6943429	rs6977755, rs4582462, rs4588760	0	0.992742
40	CS74	UMAD1	rs6943429	rs10952097, rs4725076	0	0.864307
41	CS75	UMAD1	rs6943429	rs12539902, rs3823833, rs12540548, rs12537262, rs2882042, rs12702705, rs10952094, rs10952096, rs12702706, rs4720769, rs3807825, rs3807824, rs3757520, rs3757519, rs3823828, rs2348900, rs2348901, rs2348902, rs2348903, rs3823821, rs3779366, rs12671374	0	0.869354
42	CS76	UMAD1	rs6943429	rs73054050, rs12671102, rs12669393, rs12672077, rs10276423, rs6943429	0	0.582937
43	CS77	ICA1	rs10952097	rs10952097, rs4725076	0	0.864307
44	CS78	ICA1	rs10952097	rs2192341, rs6977682, rs6977755, rs4582462, rs4588760	0	0.614803
45	CS79	ICA1	rs10952097	rs73054050, rs4725038, rs12671102, rs12669393, rs12672077, rs10276423, rs6943429	0	0.56088
46	CS80	TMEM106B	rs13237518	rs1019309, rs1019307, rs6460895, rs6460896, rs6460897, rs6460898, rs6460899, rs6460900, rs12699324, rs10234805, rs10278257, rs2043539, rs6460901, rs6460902, rs1020006, rs11971133, rs7785189, rs7785087, rs3823612, rs10950391, rs3800847, rs1435527, rs1435525, rs1435524, rs11974304, rs10950392, rs10950393, rs10950394, rs11509137, rs3800843, rs10950395, rs10950396, rs6948844, rs6966757, rs6966915, rs…	0	0.929917
47	CS81	JAZF1	rs1160871	rs2893312, rs4722760, rs67250450, rs4722762	0	0.96435
48	CS86	SPDYE3	rs7384878	rs7384878, rs2405442, rs1859788	0	0.975212
49	CS87	EPHA1	rs11771145	rs10265814, rs10226151, rs7805776	0	0.996969
50	CS88	EPHA1	rs11771145	rs7791765, rs10808026, rs56402156, rs11762262, rs11763230, rs11767557	0	0.861187
51	CS89	EPHA1	rs11771145	rs28375232, rs28464813, rs74759356, rs2949738, rs17164309, rs4726625, rs76216678, rs13362832, rs4726626, rs10255417, rs1404638, rs4726629, rs2077838, rs10266402, rs12533151, rs10260451, rs10268326, rs1525122, rs11763888	0	0.769555
52	CS93	PTK2B	rs73223431	rs17057043	0	1
53	CS94	PTK2B	rs73223431	rs13260543	0	1
54	CS95	PTK2B	rs73223431	rs11136000, rs11787077	0	0.998423
55	CS96	PTK2B	rs73223431	rs9331930, rs7812347	0	0.997537
56	CS97	CLU	rs11787077, rs867230	rs17057043	0	1
57	CS98	CLU	rs11787077	rs13260543	0	1
58	CS99	CLU	rs11787077, rs867230	rs11136000, rs11787077	0	0.998423
59	CS100	CLU	rs11787077, rs867230	rs9331930, rs7812347	0	0.997537
60	CS103	SHARPIN	rs34173062	rs34173062	0	1
61	CS104	ABCA1	rs1800978	rs12686004, rs2244278, rs2777795	0	0.762732
62	CS105	USP6NL	rs7912495	rs7912495	0	1
63	CS106	ANK3	rs7068231	rs723212, rs10994096, rs10761424, rs10761425, rs10761426, rs7096706, rs6479689, rs7068231, rs7085274	0	0.855492
64	CS107	TSPAN14	rs6586028	rs10749609, rs7097656, rs7922621, rs7910643, rs7900536, rs6586028, rs7896832, rs1902660, rs9633740, rs7080009, rs1870138, rs1870137, rs1870148, rs1878036	0	0.832215
65	CS113	PLEKHA1	rs7908662	rs56029211, rs2901307, rs71486610, rs11200594, rs11200595, rs11200604, rs2421017, rs11200606, rs10788284, rs5013920, rs4146894, rs2421021, rs11200608, rs11200609, rs6585827, rs2421016, rs7097701, rs7079976, rs7908662, rs4612730, rs4311997, rs10887150, rs10887151, rs2292626, rs10510110, rs2280141, rs7072204, rs11200629	0	0.853335
66	CS114	SPI1	rs10437655	rs896817, rs11500477, rs10769263, rs1534576, rs10769264, rs10838705, rs61897431, rs11039221, rs7947450, rs11039225, rs10742802, rs2293579, rs10838709, rs12292911, rs4434960, rs7103648, rs7104036	0	0.961112
67	CS117	MS4A4A	rs1582763	rs1582763	0	1
68	CS118	MS4A4A	rs1582763	rs1290426, rs485333, rs562028	0	0.991165
69	CS121	PICALM	rs3851179	rs10792832, rs3851179	0	0.975328
70	CS122	PICALM	rs3851179	rs56295979, rs72962020, rs56157503	0	0.958988
71	CS125	SORL1	rs74685827, rs11218343	rs11218343	0	1
72	CS126	SORL1	rs74685827, rs11218343	rs7127056, rs17125548, rs11828225	0	0.97089
73	CS127	SORL1	rs74685827, rs11218343	rs74685827, rs138337950	0	0.789651
74	CS130	FERMT2	rs17125924	rs1998777, rs12590862, rs7146179, rs7150808, rs2357944, rs4898767, rs4901301, rs11626419, rs4901302, rs7160285, rs12588482, rs1886785, rs1886786, rs4901303, rs7152229, rs7151643, rs7151474, rs7151491, rs6572866, rs7146915, rs2025633, rs2357945, rs6572867, rs1952088, rs11629431, rs7145392, rs7143400, rs6572868, rs3818453, rs12433747, rs7158645, rs912861, rs7145440, rs55685925, rs4450307, rs7155860…	0	0.805519
75	CS131	SLC24A4	rs7401792, rs12590654	rs12590654	0	1
76	CS132	SLC24A4	rs7401792, rs12590654	rs147042536	0	1
77	CS133	IGH gene cluster	rs7157106, rs10131280	rs1407, rs8009444, rs7153315, rs74093831, rs28577986, rs12434433	0	0.895944
78	CS136	ADAM10	rs602602	rs593742, rs507801, rs572107, rs602602	0	0.838219
79	CS137	ADAM10	rs442495	rs11854073, rs4775087, rs12439457, rs7163162, rs347117, rs2555356, rs442495, rs383902, rs596379, rs650366, rs17190727, rs1648532, rs610877	0	0.932518
80	CS138	APH1B	rs117618017	rs117618017	0	1
81	CS139	APH1B	rs117618017	rs16946801	0	1
82	CS141	SNX1	rs3848143	rs540589, rs12908220	0	0.977917
83	CS142	SNX1	rs3848143	rs191368, rs4776297, rs2414836, rs332243, rs231274, rs332248, rs332249, rs332233, rs397473, rs443881, rs367059, rs7176404, rs11853292, rs62023395, rs2613106, rs332262, rs332258, rs332256, rs6494463, rs3911083, rs3784382, rs8033686, rs2290117, rs6494464, rs1130603, rs2290121, rs3816385, rs10162981, rs3848143, rs58171107, rs7164156, rs36037221	0	0.842014
84	CS143	CTSH	rs12592898	rs12592898, rs12148472, rs34843303, rs34593439, rs2289702	0	0.662723
85	CS144	DOC2A	rs1140239	rs12921753, rs1140239, rs12598856, rs12325539, rs11642430, rs4788218, rs11642740	0	0.731722
86	CS145	KAT8	rs889555	rs1549299	0	1
87	CS146	KAT8	rs889555	rs28855735, rs7190807, rs9923767, rs9928749, rs9933937, rs9888879, rs9930524, rs9928372, rs9888739, rs8056276, rs9745421, rs6565227, rs6565228, rs11861161, rs34767000, rs11864541	0	0.976461
88	CS151	MAF	rs450674	rs250167, rs30428, rs434626, rs375277, rs390512, rs454665, rs450674, rs399239, rs398465	0	0.798223
89	CS152	PLCG2	rs12446759, rs72824905	rs72824905	0	1
90	CS153	PLCG2	rs12446759, rs72824905	rs118054858	0	1
91	CS154	PLCG2	rs12446759, rs72824905	rs3935743	0	1
92	CS155	PLCG2	rs12446759, rs72824905	rs7342692, rs4888184	0	0.973607
93	CS156	PLCG2	rs12446759, rs72824905	rs147330136, rs11548656	0	0.941484
94	CS157	PLCG2	rs12446759, rs72824905	rs4485362, rs8056564	0	0.821211
95	CS158	PLCG2	rs12446759, rs72824905	rs12446759, rs12444183, rs4407053, rs4544235	0	0.779758
96	CS162	PRDM7	rs56407236	rs56407236	0	1
97	CS164	SCIMP	rs7225151	rs7502862, rs73976325, rs113762960	0	0.990723
98	CS165	SCIMP	rs7225151	rs79712074, rs116772993, rs147813307, rs138238081, rs79883823, rs146653574, rs140237648, rs141928339	0	0.8615
99	CS167	GRN	rs5848	rs5848	0	1
100	CS168	MAPT	rs199515	rs1378358, rs538628, rs169201, rs199439, rs199457, rs199456, rs199451, rs199448, rs199447, rs199445, rs199535, rs199534, rs9896243, rs199533, rs199528, rs199525, rs199516, rs199515, rs199514, rs199513, rs199512, rs199509, rs199507, rs199506, rs430685, rs199505, rs70602, rs70600	0	0.766771
101	CS169	ABI3	rs616338	rs616338	0	1
102	CS172	ACE	rs4277405	rs4292, rs4311	0	0.511846
103	CS173	ABCA7	rs12151021	rs12151021	0	1
104	CS174	ABCA7	rs12151021	rs4147919	0	1
105	CS175	ABCA7	rs12151021	rs3795065	0	1
106	CS176	ABCA7	rs12151021	rs11671157	0	1
107	CS177	ABCA7	rs12151021	rs200538373	0	1
108	CS178	ABCA7	rs12151021	rs7251375	0	1
109	CS179	ABCA7	rs12151021	rs76957023	0	1
110	CS180	ABCA7	rs12151021	rs73505232, rs73505237	0	0.995379
111	CS181	ABCA7	rs12151021	rs7258818, rs7259077	0	0.975895
112	CS190	KLF16	rs149080927	rs11668832, rs11669766, rs732310, rs12975656, rs11669170, rs4807147, rs4807148, rs11669862, rs11084909, rs10853955, rs11667638, rs11670190, rs11670146, rs35917007, rs34541064, rs12972720, rs12974664, rs11666480	0	0.899786
113	CS193	LILRB2	rs587709	rs9676790	0	1
114	CS194	LILRB2	rs587709	rs34450379, rs12974390, rs12984029	0	0.944931
115	CS195	LILRB2	rs587709	rs10427127, rs2098953	0	0.821546
116	CS196	LILRB2	rs587709	rs1575699, rs10416697, rs10423364, rs990273, rs8108868, rs4806796, rs4112254, rs1004443, rs3843752	0	0.922964
117	CS198	CASS4	rs6014724	rs6069736, rs6014724	0	0.78831
118	CS199	CASS4	rs6014724	rs7274581, rs16979933	0	0.746439
119	CS200	CASS4	rs6014724	rs735780, rs6127753	0	0.658893
120	CS203	APP	rs2154481	rs2830098	0	1
121	CS204	APP	rs2154481	rs2154481, rs2830072, rs2830073, rs2830077, rs432766, rs375369, rs1788283, rs467021	0	0.924396
122	CS205	ADAMTS1	rs2830489	rs7276338, rs2830489, rs2830500, rs2830520, rs11702792, rs4816294, rs2830524, rs2830535	0	0.55679

## Sheet: tableS3C
	In AD GWAS Genes	Not in AD GWAS Genes
In PiD Genes	PiD_overlap	PiD_only
Not in PiD Genes	GWAS_only	background_genes
> print(fisher_result)
Fisher's Exact Test for Count Data
data: contingency_table
p-value < 2.2e-16
alternative hypothesis: true odds ratio is not equal to 1
95 percent confidence interval:
8402.051 Inf
sample estimates:
odds ratio
