# Supplementary material for: Single-nucleus multi-omics identifies shared and distinct pathways in Pick’s and Alzheimer’s disease
Source: Sci Adv. 2025 Nov 12;11(46):eads7973. doi: 10.1126/sciadv.ads7973 (PMC12609060; doi:10.1126/sciadv.ads7973)
Supplement: Supplementary file 2 — Tables S1 to S5 [file sciadv.ads7973_tables_s1_to_s5.zip › ads7973_table_s4.xlsx]

## Sheet: Info
Tab	Information
tableS4A	DGE - MAST glm PiD vs Control
tableS4B	DGE - MAST glm AD vs Control

## Sheet: tableS4A
avg_log2FC	p_val_adj	gene	group	snRNA -- PiD (ident1) vs Control (ident2)
3.50151	3.15057e-31	ENSG00000228793	ODC
3.41409	1.50743e-06	PDZRN4	ASC
2.95869	0.0263813	TMEM163	MG
2.33588	4.4129e-59	KCNMB4	ODC
2.26078	1.45521e-08	FKBP5	ODC
2.12526	0.0115056	ACSL1	MG
2.11422	2.35605e-53	DGKB	ASC
1.93263	0.000361116	KCNMA1	MG
1.89833	1.54276e-09	ENSG00000290441	MG
1.83878	0.0147236	KCNAB1	ODC
1.78486	1.50128e-05	ZBTB16	ODC
1.74013	6.51074e-07	EPCAM-DT	ODC
1.73459	6.53179e-07	RNF150	MG
1.67839	0.00301456	NEAT1	MG
1.6729	7.44537e-42	ENSG00000259616	ASC
1.61136	6.09849e-05	SRRM2	INH
1.60655	0.0045726	SHISA6	ASC
1.57864	0.000107825	OTUD7B	ASC
1.57034	1.47876e-30	ENSG00000253154	ODC
1.56789	5.38438e-10	LRP1B	ODC
1.52233	2.29846e-62	PTPRM	ODC
1.50386	1.328e-05	AATK	ODC
1.47509	6.00553e-11	MRAS	ASC
1.47231	1.13639e-07	CNTNAP2	ODC
1.44035	1.2908e-21	TACC1	ODC
1.43912	3.46482e-36	MT-RNR2	EX
1.43805	7.64057e-47	RIMS1	ASC
1.41414	9.90015e-06	CACNA1A	MG
1.38007	0.000906131	HSP90AA1	ASC
1.37577	0.026502	KCNN2	OPC
1.36903	1.11501e-34	ABCA6	ODC
1.36255	1.72001e-05	GRID2	ODC
1.35623	2.40657e-07	EFHC1	ODC
1.33943	1.41134e-24	SEM1	ODC
1.33739	5.07607e-21	SRRM2	EX
1.33482	0.00663804	SOX10	ODC
1.32175	3.20949e-10	LUCAT1	ODC
1.31911	1.52097e-27	CTNNA2	ODC
1.30697	0.00224961	TTN	EX
1.29009	0.00153726	SAMD4A	ASC
1.28823	9.04381e-46	BBS9	ODC
1.2844	4.13909e-11	CPB1	ODC
1.27475	2.63633e-31	MACF1	ODC
1.2688	2.24721e-46	MT-RNR1	ASC
1.26665	5.38727e-09	IKZF2	ODC
1.26512	9.47439e-25	LINC01411	ASC
1.26296	0.000310122	CDH23	ASC
1.25432	0.00379289	KCND3	ASC
1.24001	1.82688e-18	SVIP	ODC
1.23841	6.46238e-42	MT-ND5	ASC
1.23508	2.05635e-20	NFASC	ODC
1.23229	1.03362e-10	MT-RNR1	EX
1.23011	4.10813e-22	PLEC	ASC
1.22572	0.0201594	COL27A1	ASC
1.22047	0.000981513	ANKRD18A	ODC
1.21731	0.000113521	SGK1	ODC
1.21138	4.7844e-23	ABCA2	ODC
1.20825	1.16845e-05	PACRG-AS3	ODC
1.20304	3.29142e-47	CCP110	ODC
1.20034	3.14567e-05	ENSG00000272865	ASC
1.19194	3.29193e-09	BAALC	ODC
1.17441	9.01971e-32	MAPT	ODC
1.15849	3.25943e-07	BCL2	ODC
1.15569	0.00901434	MT-CO1	EX
1.14995	0.0323604	KCTD3	ASC
1.14841	0.000135334	SILC1	ODC
1.13064	2.50291e-05	BIN1	ODC
1.12547	0.00288995	LUC7L3	EX
1.11731	0.0038753	HIPK3	ASC
1.11025	9.48921e-52	TUBB4A	ODC
1.10776	0.00435395	CEP290	INH
1.1047	2.54157e-07	DST	OPC
1.10436	4.57302e-62	PRUNE2	ODC
1.10268	5.36078e-08	SYNE1	INH
1.10124	7.92125e-47	MT-ND4	ASC
1.10007	2.8169e-13	ZNF652	ODC
1.09675	1.1217e-21	SYN3	INH
1.08645	0.00129411	SEC14L1	ASC
1.08514	9.69043e-09	ADARB2	ODC
1.07716	1.064e-31	INPP5A	ODC
1.07216	0.00606192	ADARB2	ASC
1.06882	0.00100237	ENSG00000286749	ODC
1.06241	7.8357e-33	SYNM	ASC
1.05892	1.0035e-10	ARHGEF10	ASC
1.05691	1.25322e-09	ZNF804A	MG
1.05464	1.11165e-13	EFHD1	ODC
1.0473	8.58355e-06	NEAT1	ASC
1.04589	0.0261973	ENSG00000285837	OPC
1.04373	0.000122919	DIPK2B	ODC
1.04313	1.85505e-11	OLMALINC	ODC
1.04226	0.034923	ENSG00000288696	ASC
1.03868	3.21888e-06	FOXP1	MG
1.03849	0.00218572	DYSF	ODC
1.02974	2.56687e-41	KIF6	ODC
1.02971	0.00434417	ADIPOR2	ODC
1.01917	3.78703e-56	AMER2	ODC
1.01819	3.93869e-07	PTPRJ	ODC
1.01597	8.46694e-06	CFAP46	ASC
1.01038	9.98706e-06	HDAC2-AS2	ODC
1.00912	2.0268e-18	KLHL3	ODC
1.00629	3.3667e-08	RTKN	ODC
1.00354	1.44264e-14	CFAP54	ASC
0.998295	0.0119658	LINC01117	OPC
0.99663	6.38002e-07	C2CD2	ASC
0.996513	5.59825e-21	ENSG00000275830	ASC
0.988052	1.66695e-19	QDPR	ODC
0.987633	2.32744e-15	LAMA2	ODC
0.98715	2.01737e-18	ARMC3	ASC
0.986284	2.21354e-14	NDRG1	ODC
0.985416	1.283e-11	AIDAP2	ODC
0.984905	1.30438e-11	SLC20A2	ASC
0.981142	2.59428e-11	ENSG00000260788	ODC
0.968474	2.71897e-05	PRKX	ODC
0.960594	1.04941e-57	MT-CO1	ASC
0.959173	2.37e-09	ENSG00000249335	ASC
0.953166	0.0454911	FCHSD2	ODC
0.951446	7.38692e-05	DIP2C	ODC
0.947019	4.37263e-07	RFTN1	ASC
0.943324	4.41395e-24	NCAM2	ODC
0.93907	1.14106e-13	CSMD2	ODC
0.937952	1.49706e-15	FAM107A	ASC
0.921633	4.59184e-32	TPPP	ODC
0.919094	3.16491e-08	CLMN	ODC
0.915301	1.64836e-10	KCNT1	EX
0.910608	6.9035e-18	NDUFAF6	ODC
0.908549	0.000645507	PACRG	ASC
0.893745	1.47985e-18	DLEU1	ODC
0.885631	3.9165e-06	ERBB3	ODC
0.883868	8.30393e-17	NDRG2	ODC
0.882525	1.1686e-24	SGCZ	ODC
0.879961	0.000551267	CFAP47	ASC
0.878291	1.71584e-16	P2RX7	ODC
0.875421	1.01926e-16	ADAM12	ODC
0.874615	1.4286e-07	TCP10L	ASC
0.86908	1.99043e-05	L3MBTL4	ODC
0.866134	2.76062e-35	BOD1L1	ODC
0.856541	0.0148673	DST	ODC
0.856459	2.81813e-14	ENSG00000248752	ODC
0.855795	3.78872e-25	HP1BP3	ODC
0.85547	3.53047e-100	ATG16L1	EX
0.845783	1.41886e-16	RAB40B	ODC
0.8443	1.70518e-18	CHORDC1	ODC
0.843959	7.11137e-25	SPEN	ODC
0.840219	9.19535e-15	APOLD1	ODC
0.839143	4.5377e-99	SRRM2	ODC
0.837422	5.61112e-25	ABCG1	ODC
0.834733	7.6147e-24	SEPTIN8	ODC
0.829052	0.00198792	ENSG00000260071	ODC
0.827894	3.64403e-07	MT-CYB	EX
0.827413	0.00159116	SLC2A13	MG
0.824348	8.80273e-23	RGCC	ODC
0.821079	5.83679e-07	SYNE1	ASC
0.819982	8.0913e-13	CERCAM	ODC
0.81709	1.05674e-05	TXNIP	ODC
0.814617	5.10485e-24	BBS2	ODC
0.814013	2.23627e-17	RALGDS	ODC
0.813911	7.10196e-14	CBLN2	EX
0.8126	8.73742e-11	SPSB1	ODC
0.809421	0.000387196	MAPT-AS1	ODC
0.806554	1.62311e-09	MT-ND1	EX
0.805496	0.00577946	FRY	ODC
0.803175	1.24427e-06	DGKG	ASC
0.800045	4.22788e-06	SCRN1	ASC
0.799363	2.04964e-26	OTUD7A	ODC
0.799138	9.98432e-06	NEAT1	ODC
0.799056	4.22175e-07	PKD2L2-DT	ODC
0.797592	4.68584e-11	SEPTIN4	ODC
0.793394	0.000389282	GPRC5B	ASC
0.792791	2.07685e-10	SLC38A9	ODC
0.790127	3.42565e-14	PTTG1IP	ASC
0.78997	0.00650893	PTCHD1	ASC
0.788799	0.00959008	HOPX	ASC
0.787794	3.09479e-09	FGL1	ASC
0.784313	0.000119857	USP54	OPC
0.783507	4.5964e-12	ERBIN	ODC
0.782854	0.000883762	LINC-PINT	EX
0.775257	0.00870471	ENSG00000287134	ASC
0.772927	4.18522e-10	DPYD	MG
0.772909	1.3212e-19	ALDH3A2	ODC
0.772172	1.50219e-18	ITGB8	ODC
0.769376	1.30776e-13	RFTN2	ODC
0.767033	9.80376e-14	HTRA1	ODC
0.764826	0.0200441	HSPH1	ASC
0.763134	3.73966e-08	MDGA2	ODC
0.760827	5.85517e-17	RGS20	ASC
0.756182	3.33261e-05	MAL	ODC
0.756139	3.92305e-16	PTMA	ODC
0.756126	9.94187e-11	SNX30	ODC
0.754077	8.17819e-08	C12orf76	ODC
0.753577	5.83576e-09	SUN2	ODC
0.752597	1.21468e-09	NDE1	ODC
0.747511	1.05579e-21	ADAMTS2	EX
0.744163	7.77846e-06	LINC00601	ODC
0.742716	0.000137987	CLEC16A	ASC
0.740734	2.35923e-24	FNIP2	ODC
0.739041	1.0508e-09	LINC00862	ODC
0.738452	5.91242e-05	ADGRL3	ODC
0.737537	1.31912e-08	MT-ATP6	EX
0.735945	5.89653e-23	MATN2	ODC
0.735663	2.6456e-19	ABCC5	ODC
0.731758	8.20066e-11	ADARB2	INH
0.727914	9.88484e-05	H2AC6	ODC
0.724044	0.0245219	SCARA3	ASC
0.723643	4.34663e-05	KAT2B	ODC
0.719134	3.40725e-12	RPL31P46	ODC
0.718369	0.0402802	NCOA7	ODC
0.716936	6.00832e-07	HAPLN2	ODC
0.715069	0.000122884	CDK11A	EX
0.714141	5.66547e-08	CFAP46	EX
0.713766	2.68774e-05	BAHCC1	ODC
0.712673	2.01313e-10	CLU	ASC
0.712187	1.85644e-36	SLC38A2	ODC
0.710604	0.0136412	SYTL4	ASC
0.709127	1.33752e-05	ENOX2	ODC
0.704971	9.0012e-07	ENSG00000262223	ODC
0.703283	2.86781e-08	MYRF	ODC
0.702676	0.0226996	SLC22A23	ODC
0.702651	5.85384e-13	HSPA2	ODC
0.700862	1.22467e-05	RPGR	ASC
0.700486	1.53164e-25	LINC00320	ODC
0.700347	5.03685e-13	ITM2C	ASC
0.698086	6.30415e-13	RNU4-2	ODC
0.698027	0.00189005	LRRC1	ODC
0.695665	1.3331e-07	ABHD17B	ODC
0.692909	8.28278e-05	RAP1GAP	EX
0.692084	0.000130695	BAZ1A	ODC
0.690445	8.57009e-10	BCL2L1	ODC
0.689907	0.0319912	ENSG00000270207	ASC
0.686613	2.06183e-11	TAPT1-AS1	ODC
0.684715	0.000129072	DST	INH
0.684268	6.57356e-35	CLK1	ODC
0.682665	7.66285e-11	HS6ST1	ASC
0.682158	1.24561e-07	PCA3	ODC
0.679909	7.63925e-05	FOXP1	ASC
0.679224	3.00676e-16	KIF1A	EX
0.679148	9.44237e-29	PHF3	ODC
0.678728	1.69853e-06	TTYH2	ODC
0.677751	6.76574e-06	RGS12	INH
0.676954	5.02664e-05	ZHX2	ODC
0.675885	0.000395827	MYO9A	ASC
0.673605	1.71479e-06	HSP90AA1	ODC
0.672463	5.69485e-41	MT-CYB	ASC
0.672113	0.000190397	LRP2BP	ODC
0.670393	3.80844e-09	CHD7	ODC
0.669253	0.000324319	ADAMTS14	ODC
0.667658	7.6753e-95	ITPR2	ODC
0.666064	6.38809e-12	RASGEF1B	ASC
0.665604	1.57425e-10	MAT2A	ODC
0.66528	1.06983e-05	TSC22D3	ODC
0.66381	4.84842e-14	SNX19	ODC
0.658697	0.00073593	SERPINA3	ASC
0.658302	0.0166152	SLC14A1	ASC
0.655996	5.89319e-06	EVA1C	ODC
0.655356	9.60378e-15	RRAGC-DT	ODC
0.654509	0.0280741	ENSG00000286125	INH
0.654335	2.19787e-07	BASP1-AS1	INH
0.643406	8.03599e-32	VPS13C	ODC
0.64308	0.00114138	ENSG00000291065	ASC
0.643038	2.44223e-14	RIF1	ODC
0.642616	2.19681e-05	RGL1	ASC
0.640062	5.7934e-15	TOB2	ODC
0.639124	1.79697e-12	PDE7A	ODC
0.638186	0.0215049	KCTD3	OPC
0.635532	9.31684e-05	SPOCK2	ASC
0.632321	1.46788e-12	MAP1A	EX
0.626588	0.0104832	ZCCHC24	ODC
0.626403	0.0226454	MT-RNR2	INH
0.626261	1.43323e-23	CCDC144BP	EX
0.62626	4.46162e-23	FAM53B	ODC
0.625391	2.9547e-33	PAPOLA	ODC
0.623835	6.42975e-05	PBXIP1	ASC
0.622848	3.63139e-33	PRRC2C	ODC
0.622561	2.77888e-08	CES4A	ODC
0.622503	4.42464e-23	XPO1	ODC
0.621123	3.81046e-16	CABLES1	ASC
0.619433	0.0408025	LAMA3	INH
0.618551	2.26863e-15	LAMP2	ODC
0.616616	4.42543e-11	ARHGAP21	INH
0.613193	0.00146566	DOCK1	ODC
0.6106	2.79205e-36	SON	ODC
0.607602	0.0435318	CALD1	ASC
0.604979	3.75239e-14	ANLN	ODC
0.603349	1.55003e-16	TLE4	ODC
0.603332	8.24608e-06	GALNT9	EX
0.602906	0.00163481	PTPN13	ODC
0.602302	9.47553e-06	MAG	ODC
0.601637	1.33602e-07	PACS2	ODC
0.599347	3.38756e-35	MAP1B	ASC
0.597224	3.13412e-06	HIP1	ODC
0.595739	3.4635e-248	CADM2	ODC
0.595371	2.75669e-09	NTRK3	ASC
0.594386	1.39943e-10	AKAP9	ODC
0.593335	3.70826e-06	ARGLU1	EX
0.591034	0.00123997	BCL6	ODC
0.590357	0.000195952	GAB1	EX
0.588655	3.21345e-17	MIB1	ODC
0.587591	2.38748e-14	AGO2	ODC
0.587046	1.85578e-07	MT-CO3	EX
0.583927	2.0339e-08	SYNE3	ODC
0.582576	4.9586e-16	CADM3	ASC
0.578661	0.0416368	SMAD1	ASC
0.578138	7.5553e-13	CYREN	ODC
0.577629	6.25506e-13	ANKRD20A11P	INH
0.575679	0.00408365	RPS10P7	ODC
0.575444	3.97217e-10	BEST1	ODC
0.574285	0.000123444	CEP97	ODC
0.574114	1.20352e-25	CEP290	ODC
0.572976	2.83248e-36	MAP1A	ASC
0.572616	4.75953e-15	CDKL1	ODC
0.568608	0.00203903	LDLRAP1	ODC
0.567117	1.69703e-14	RASA3	ODC
0.566969	8.55136e-11	CDH20	ASC
0.566466	2.32515e-20	CPQ	ODC
0.565328	1.61103e-13	ENSG00000261329	ODC
0.564736	4.56341e-06	PCGF3-AS1	ODC
0.564581	0.00155673	ENSG00000286992	ODC
0.56424	8.6539e-09	ENSG00000286558	ODC
0.564211	0.0012658	CLIP1	EX
0.563624	0.000736629	ENSG00000283913	ASC
0.560254	4.55873e-09	CEP290	EX
0.555923	1.16973e-09	KIF13A	EX
0.55474	0.000163875	LRRC63	ODC
0.553069	1.11595e-47	ENSG00000285218	ODC
0.552487	0.0170107	CHST3	ASC
0.551524	0.00455081	ENSG00000286896	ODC
0.551405	4.15804e-32	ZC3H11A	ODC
0.551256	0.00019962	ENAH	ASC
0.550423	3.68298e-09	ZDHHC20	ODC
0.547479	3.79228e-07	ARHGAP1	ODC
0.544431	0.0126151	TRIP11	INH
0.542846	7.1298e-06	PDK4	ODC
0.541416	0.0269121	GPT2	ASC
0.541168	3.56535e-47	MPHOSPH8	ODC
0.540896	8.06119e-11	ACTN4	ASC
0.540739	7.3426e-08	ENSG00000285367	INH
0.540559	3.2752e-21	CPB2-AS1	ODC
0.540259	1.08173e-14	PTGES3	ODC
0.540189	2.43267e-06	RBFOX3	EX
0.539963	6.18787e-31	RASSF4	ODC
0.53808	3.98105e-11	FANCC	ODC
0.537059	3.0987e-12	MYO18A	ODC
0.534638	0.0011892	NUMA1	INH
0.534506	0.043849	BOK	ODC
0.534349	3.45282e-13	GANC	ODC
0.532969	8.07771e-09	CA2	ODC
0.532789	1.05268e-05	SLC44A3-AS1	ASC
0.53274	2.65199e-12	CHST3	ODC
0.530307	1.30721e-08	TPPP	EX
0.529107	2.08565e-07	GDAP1	EX
0.528775	5.06468e-13	FGF1	ODC
0.527153	9.26387e-05	ATG16L1	OPC
0.526645	0.00513658	PLEKHG5	EX
0.523656	0.00905285	LGI3	ODC
0.522795	1.01593e-08	CREB3L2	ODC
0.522139	5.83483e-08	CEP128	ODC
0.521975	2.23591e-08	CGGBP1	ODC
0.52132	3.61632e-06	ZNF397	ODC
0.521019	2.99121e-08	PTPN11	ODC
0.51961	1.7706e-11	L3MBTL2-AS1	ODC
0.5193	0.00685818	DEPP1	ASC
0.518079	0.00600319	MCTP1	MG
0.514487	1.67394e-10	GUSBP18	ODC
0.512902	0.00102294	ENSG00000237356	ODC
0.512825	2.54898e-14	SPATA13	ODC
0.509835	1.12382e-12	INF2	ODC
0.50905	9.9047e-07	CPOX	ODC
0.508731	1.83659e-12	ATP1A1-AS1	ODC
0.507883	0.0155604	TXNIP	ASC
0.507647	0.00150528	LINC00632	EX
0.50714	0.000521413	TMC6	ODC
0.507085	9.54534e-16	B3GAT1	ODC
0.50542	0.00597386	ELAVL3	EX
0.504746	1.62124e-21	ATM	ODC
0.504384	1.87349e-18	LSS	ODC
0.503984	3.2196e-12	ENSG00000285635	ODC
0.503334	8.47212e-08	SNED1	EX
0.503218	5.30847e-18	FMNL3	ODC
0.50174	0.000544513	AMPD3	ODC
0.500343	8.21953e-05	TMOD1	INH
0.499589	7.29056e-07	PLEKHH2	ODC
0.497715	0.000531738	TCP10L	EX
0.497148	0.00171488	GNAO1	ODC
0.496482	0.00784282	ZFHX2	ASC
0.496354	4.18945e-05	CADM2	ASC
0.49624	7.66184e-07	SLC6A15	ODC
0.496097	0.000519595	SH3PXD2B	ASC
0.49599	8.14521e-10	IVNS1ABP	ODC
0.49596	3.66161e-10	GIT1	ODC
0.494078	1.23202e-14	KMT2A	ODC
0.494007	7.14689e-15	EZH1	ODC
0.492557	0.00541389	ENSG00000248710	ODC
0.491973	0.0276376	SIRPA	MG
0.491483	0.00035232	ENSG00000284686	ODC
0.491368	6.68536e-13	PAK2	ODC
0.491283	0.00202878	KIF1A	INH
0.491046	1.57013e-13	IFT80	ODC
0.490582	1.7847e-16	LAMA2	EX
0.489996	1.43507e-06	KNDC1	EX
0.489696	6.93591e-26	CREBRF	ODC
0.489483	0.00242862	ZNF708	ODC
0.488915	0.0351811	KCNMB3	ASC
0.488881	0.0243266	FAM114A1	ODC
0.488616	1.03775e-32	MT-RNR1	ODC
0.488576	2.24893e-14	ARHGEF2	ODC
0.486593	3.31543e-06	CD22	ODC
0.486449	5.70632e-19	RALGAPA2	ODC
0.484842	0.0107909	KIAA0319	ASC
0.483936	0.00782383	AHNAK	ASC
0.483284	2.75172e-05	AKAP12	ASC
0.483132	0.000993427	BCAR3	ASC
0.482989	4.94865e-11	JAKMIP3	ODC
0.482023	1.1959e-16	RAPGEF3	ODC
0.48187	2.74614e-05	NPC1	ODC
0.48173	7.45048e-06	RHOBTB1	ODC
0.481038	0.000132824	EXOSC10	ASC
0.480207	1.64627e-05	NT5C2	ASC
0.479467	1.14923e-21	DUBR	EX
0.479405	4.47351e-27	ENSG00000287306	ODC
0.478227	3.63743e-07	MAGEC3	ODC
0.477455	0.0305336	ENSG00000242593	EX
0.477147	0.00511784	IFI16	ODC
0.476239	2.34615e-07	ADGRB1	EX
0.476065	1.20758e-06	MT-CO2	EX
0.474726	0.0253497	PRMT2	ASC
0.474248	0.000192489	ENSG00000286757	ASC
0.473209	1.6094e-14	ENSG00000274422	ODC
0.472357	0.000760176	MED12L	ASC
0.471932	0.000248604	ARHGAP29	ASC
0.47155	1.02818e-06	CDH19	ODC
0.471418	0.0349915	ENSG00000242861	ODC
0.471211	9.62726e-28	SF3B1	ODC
0.471201	0.00921492	ENSG00000254746	INH
0.470715	1.43565e-10	SEMA4B	ODC
0.468313	0.000432454	HTATIP2	ODC
0.467841	2.55015e-05	NPL	ASC
0.467715	1.34168e-15	TRIP11	ODC
0.467621	4.15651e-09	ANKRD23	ODC
0.465945	0.000239988	ATRX	INH
0.464598	8.31637e-20	HSP90AB1	ODC
0.464347	0.00051935	FLRT1	ODC
0.46392	1.67912e-77	MT-RNR2	ASC
0.463758	6.72724e-19	FAT3	ASC
0.462804	1.64923e-06	ANKRD20A11P	EX
0.462793	0.00780356	NCOR2	INH
0.462045	0.0116829	ZMYND8	INH
0.459964	2.31089e-12	MIDEAS	ODC
0.458509	1.61866e-14	DIXDC1	ODC
0.457156	0.0187772	AKAP9	EX
0.456902	3.41149e-27	CDK5RAP2	EX
0.456462	0.00217571	PPP1R42	ASC
0.455956	0.000218245	LRP6	ODC
0.455282	1.25673e-43	AK5	EX
0.455202	1.94227e-05	LIPE	ODC
0.454685	0.012978	ZNF281	ODC
0.454681	1.83266e-27	MT-ND1	ASC
0.453672	0.000390582	MXI1	ODC
0.453571	6.43305e-06	UNC80	ASC
0.452627	5.92547e-06	CORO7	ODC
0.450701	0.00171512	MT-ND2	EX
0.450316	1.73277e-09	BICC1	ASC
0.45006	8.03283e-10	ARHGAP23	ODC
0.449868	2.36902e-16	ZNF706	ODC
0.449282	2.80952e-12	TANC1	ODC
0.448527	0.00114083	THOC2	INH
0.448241	5.07288e-06	PTP4A2	ODC
0.446791	2.14903e-09	NOL8	ODC
0.446264	4.48108e-07	ENSG00000290548	ODC
0.446146	0.0150485	DNAH6	EX
0.446017	5.90697e-13	LARP7	ODC
0.445833	2.00764e-14	SUGT1	ODC
0.445441	6.03767e-16	FANCB	ODC
0.44491	0.0054017	CNTN3	ODC
0.444019	1.17262e-11	GOLGB1	EX
0.443925	5.09755e-18	CAP2	ASC
0.443856	6.14004e-13	CYB5R4	ODC
0.443712	0.000271851	GRIA1	OPC
0.442981	0.0321903	NEK6	ASC
0.442099	0.000705834	ITSN2	INH
0.441813	7.65469e-15	MEG3	INH
0.438739	4.82321e-08	TPD52	ODC
0.438405	0.0374072	OPRD1	INH
0.437932	6.84477e-05	HMGB1	ODC
0.436764	0.00301667	ZNF365	ODC
0.436651	1.00974e-09	SIPA1L1	ASC
0.435711	0.000379303	CLDN11	ODC
0.435201	0.000140119	MCF2L	EX
0.434463	6.84602e-10	TARS3	ODC
0.43397	7.98693e-41	PNISR	ODC
0.433689	0.000671004	NCAPD2	ODC
0.433006	3.12882e-10	CNOT2	ODC
0.43298	0.000123128	DOCK5	OPC
0.432959	1.8434e-12	KLF13	ODC
0.432879	6.02116e-05	C1orf112	ODC
0.431446	2.01419e-16	THRA	ODC
0.431089	0.0293079	TAFA4	ODC
0.428675	5.69277e-14	CBX7	ODC
0.42761	0.00767325	AKT3	ASC
0.42715	5.971e-18	RAB11FIP4	ODC
0.426689	4.99368e-12	MYO9B	ODC
0.426686	0.000125873	SH3BP4	ODC
0.426486	0.0128661	TSHZ2	INH
0.426409	1.06205e-12	PPFIBP2	ODC
0.426231	3.33413e-05	TMOD2	ASC
0.426169	0.0398772	SHPRH	INH
0.425685	0.0230707	CEP126	EX
0.424319	3.58892e-10	ZBBX	ASC
0.423837	1.16283e-06	PLXNB3	ODC
0.422623	8.34502e-06	MID1IP1	ODC
0.421941	0.022065	ENSG00000273507	ODC
0.420963	8.64071e-27	LHFPL3	ODC
0.420294	7.72062e-21	MT-ATP6	ASC
0.41991	7.0613e-09	ATG13	ODC
0.418601	5.67808e-10	LUZP2	ODC
0.418534	2.70931e-08	PI4K2B	ODC
0.417709	0.00164886	DISC1FP1	ODC
0.416293	0.00635372	SEPTIN8	ASC
0.415714	1.19568e-05	LIFR	ASC
0.415586	0.00262368	LGR6	ASC
0.414979	0.000617304	ZBTB44	ODC
0.414804	1.33592e-10	ENSG00000259675	ASC
0.414282	0.0168467	GNAS	ASC
0.413268	2.23625e-12	STIP1	ODC
0.413238	2.34338e-21	KMT2C	ODC
0.41321	0.0189063	ASXL1	MG
0.413195	6.7035e-22	XRRA1	ODC
0.412929	1.99665e-09	CBR1	ODC
0.41283	1.47354e-12	AMD1	ODC
0.412667	0.000636048	ENSG00000274322	EX
0.412206	8.01328e-10	WWP1	ODC
0.412069	0.031369	GFAP	INH
0.41205	7.04349e-12	GPRC5B	ODC
0.411815	3.00797e-18	FLG-AS1	ASC
0.411701	1.06482e-30	LINC00499	ASC
0.411614	8.41159e-17	CXXC5	ODC
0.410849	7.56304e-05	TFEB	ODC
0.410703	3.74374e-13	CBFB	ODC
0.408334	1.46222e-05	DDR1	ASC
0.408199	2.91586e-07	VEZF1	ODC
0.407794	1.10027e-20	CHD4	ODC
0.407655	5.70156e-05	SLC5A4-AS1	INH
0.406813	7.43069e-07	HPN-AS1	ODC
0.406425	5.53338e-16	PALM2AKAP2	ODC
0.405962	8.65955e-27	MT-ND2	ASC
0.405953	1.3175e-08	KIAA0930	ODC
0.405505	4.32434e-32	GPC5	ODC
0.405476	0.000126644	CEP126	ASC
0.405119	1.97103e-07	ZDHHC11	ODC
0.404986	4.41157e-11	NHS	ASC
0.403424	1.80413e-07	LGI4	EX
0.402675	3.00086e-05	CUEDC1	ODC
0.401405	0.0164497	THBS2	ODC
0.400184	7.94004e-08	PRIMA1	ODC
0.399902	2.54421e-23	STARD9	ODC
0.399538	2.05987e-22	TRRAP	ODC
0.399157	9.93594e-07	FLNA	ASC
0.39904	4.72262e-14	KLF3	ODC
0.398738	2.87416e-11	DKK3	ASC
0.398611	0.00058144	TBCD	ODC
0.398154	0.00830197	ARPP21	INH
0.397508	3.21932e-05	LRRC8C-DT	ODC
0.39712	1.0761e-23	SFSWAP	ODC
0.396611	8.96644e-11	KLF9	ODC
0.396438	2.83696e-09	ZDHHC11B	ODC
0.396377	5.18228e-28	TPR	ODC
0.396118	4.21061e-06	SH3RF1	ODC
0.395316	2.09953e-08	C5	ODC
0.395239	1.43266e-09	PTPRN2	EX
0.393984	1.47002e-06	FCHO1	ODC
0.392433	6.62086e-40	STAG1	ODC
0.392363	2.55662e-05	CORO1C	ODC
0.392224	0.000909443	PSAP	ASC
0.392007	0.00308525	MEG3	ASC
0.391968	0.00181097	FAM169A	ASC
0.391843	6.1001e-12	FARP1	ASC
0.391441	4.83476e-05	ANKRD42-DT	ODC
0.391216	7.71692e-05	ENSG00000285851	ODC
0.391197	3.95484e-06	TRIM59	ODC
0.390166	9.86073e-08	LINC01094	ASC
0.388404	1.04819e-11	TPP2	ODC
0.386979	5.8949e-09	C9orf85	ODC
0.386548	0.0014214	MYO9B	ASC
0.386444	1.44188e-06	EXOSC10	EX
0.386166	0.000109901	KIAA0232	ASC
0.38616	7.41029e-09	ST6GAL1	ASC
0.385815	0.0039164	APIP	ASC
0.385772	0.0441445	MIR29B2CHG	EX
0.38565	7.5622e-26	FXR1	ODC
0.385387	0.00855509	EFNA1	ODC
0.385242	0.0110247	RRAGC-DT	EX
0.385181	4.2676e-10	CCDC144CP	ODC
0.385039	2.02042e-09	ZNF189	EX
0.384644	3.56096e-05	CCDC82	INH
0.384274	0.00124777	KLF15	ODC
0.383951	0.000892991	ZFC3H1	EX
0.38371	5.38578e-05	ZC3H13	EX
0.383667	0.0209556	PHF19	ODC
0.382788	0.0333176	C3orf70	ASC
0.382447	0.000164597	PRR18	ODC
0.382366	2.63752e-09	CPNE2	ODC
0.382192	0.043699	PRR5	ASC
0.382154	3.13518e-06	PLCG1	EX
0.382021	1.48182e-06	IL1R1	ASC
0.38137	5.81101e-10	SLC4A8	EX
0.381112	6.16977e-08	ABCA9	ODC
0.38106	8.57529e-09	SHB	ODC
0.380865	4.61492e-12	REEP3	ODC
0.380782	1.9737e-05	PAIP2B	ODC
0.380559	2.63009e-09	VPS35L	ODC
0.380309	3.15216e-19	GRB10	ODC
0.379477	5.77918e-07	FAM177A1	ODC
0.37768	1.16017e-10	PPM1K	ODC
0.376978	1.70582e-05	ENSG00000225689	OPC
0.37383	0.00970179	KCNQ1OT1	ODC
0.373711	1.3194e-22	ITSN2	ODC
0.373515	3.4445e-09	FAXDC2	ODC
0.373438	8.35074e-09	CTTN	EX
0.373091	0.00874563	RIF1	INH
0.372948	1.66675e-17	PGAP1	ODC
0.372208	5.8543e-05	HCFC1	ASC
0.371876	7.63755e-05	TFDP2	EX
0.371565	6.97195e-06	PHLDB1	ODC
0.371511	0.00112689	LRRFIP1	EX
0.371406	0.00116635	ENSG00000273184	ASC
0.371102	0.00326127	NEAT1	INH
0.370985	2.25587e-05	MFAP3L	ODC
0.369046	0.000249002	NCKAP5	INH
0.369038	0.000387436	ENSG00000287806	ODC
0.368693	2.11467e-05	SPECC1	EX
0.368625	0.0116521	RPS27L	ODC
0.368116	0.0072761	SH3PXD2A	EX
0.367846	6.37819e-05	NFE2L1	ASC
0.367594	8.63071e-07	PLCG1	INH
0.36756	6.51957e-05	MIR219A2HG	ODC
0.367558	0.000594713	MYO5C	ASC
0.367238	3.572e-10	TRANK1	EX
0.366047	2.77384e-32	MT-CO3	ASC
0.365655	0.0034477	LINC-PINT	ODC
0.365314	0.00203645	UGDH-AS1	ODC
0.365279	1.20705e-07	ZNF24	ODC
0.364885	3.18511e-10	PROX1	ODC
0.364789	6.19604e-05	SOGA3	EX
0.364543	0.0305493	SYT9-AS1	ODC
0.363805	0.00464944	WHRN	ODC
0.363551	0.000342282	LINC02934	ASC
0.363129	0.000220611	PPP1R1B	ASC
0.363061	0.00211682	PARVA	ASC
0.363006	6.60035e-08	TJP2	ODC
0.362987	2.07429e-05	YLPM1	EX
0.362729	1.58725e-14	TPD52L1	ASC
0.362183	0.000968978	ARID5B	ODC
0.362037	2.38387e-11	ZCCHC2	ODC
0.361738	0.000204367	ENSG00000291177	ODC
0.360452	0.00203746	STXBP6	ODC
0.360195	4.22781e-06	LINC00923	INH
0.359719	3.99945e-09	TMBIM6	ASC
0.359151	1.15628e-26	GRIA1	ASC
0.35909	0.0192642	PTPRT	EX
0.358692	5.99243e-05	RBM19	EX
0.358557	1.72555e-10	ATP1B1	ODC
0.357121	4.49553e-05	TMEM202-AS1	ODC
0.356857	9.42801e-13	CNTLN	ODC
0.356563	4.47215e-11	RUFY3	ODC
0.355441	1.45197e-17	SIRPA	EX
0.355062	6.23662e-07	ZKSCAN1	ASC
0.354418	4.30599e-09	PPM1D	ODC
0.354389	1.19577e-08	TMC7	ODC
0.352352	3.54283e-10	NUFIP2	ODC
0.352188	0.00262955	BCL2	ASC
0.351752	4.37244e-05	BBIP1	ODC
0.351655	5.1183e-05	NOX4	ODC
0.350484	0.0340035	CCDC146	ASC
0.350236	3.05665e-09	USP32	ODC
0.35018	0.000523723	HDAC11	ODC
0.349949	0.0032674	SOD2	ASC
0.349891	0.00017007	SHISA9	OPC
0.349124	8.1005e-11	RBM48	ODC
0.348739	2.2313e-17	DNAJB6	ODC
0.347757	0.0107709	PRNP	ASC
0.347553	0.00146286	CD59	ASC
0.34736	1.71145e-05	BCAR1	ODC
0.347256	0.000237283	BCAM	ASC
0.346754	0.0111528	PLAAT3	ODC
0.346584	1.87768e-17	PCMTD2	ODC
0.346554	3.3326e-22	TBC1D8	ODC
0.345546	0.00755171	SMC4	ODC
0.345527	1.06277e-09	PCDH10	ODC
0.345423	1.26057e-10	CSRP1	ODC
0.345392	3.47815e-10	ZBTB40	ODC
0.344637	1.04498e-18	RBM48	EX
0.343518	5.52662e-07	TATDN3	ODC
0.343126	2.04151e-11	WWP2	ODC
0.342324	1.08824e-05	DLG1	ODC
0.342053	4.01281e-07	GTF2F2	ODC
0.341723	2.9677e-32	ZNF37BP	ODC
0.341475	1.60993e-06	MPRIP	EX
0.341099	3.88325e-09	SRPRB	ODC
0.340704	2.0509e-22	RYR3	ASC
0.339454	1.33395e-06	ACTB	ODC
0.339291	0.0156148	CDC42EP1	ODC
0.339002	4.00416e-16	CALM1	ASC
0.338396	6.6004e-37	IRAG1	ASC
0.338271	1.12857e-08	HIBADH	ODC
0.337506	1.22882e-16	TOGARAM1	ODC
0.336999	3.46182e-16	KANSL1L	ODC
0.33588	0.000465368	DNAJA1	ODC
0.335665	0.00229442	GUSBP2.1	ODC
0.335426	5.73743e-05	TGOLN2	ASC
0.334903	5.20896e-11	LRMDA	OPC
0.334289	1.70067e-08	CYP4F24P	ASC
0.334227	2.23876e-13	KCNIP4	ASC
0.333913	1.25402e-51	CAMK2D	ODC
0.333797	0.0189264	GFOD1	EX
0.333378	0.00511555	FRK	ODC
0.33301	4.16053e-06	MAPKBP1	EX
0.332469	1.31345e-13	SPOCK3	EX
0.331818	5.43816e-12	ENSG00000282943	ODC
0.331747	0.0178075	LACC1	ODC
0.331475	1.4564e-20	MATN2	ASC
0.330628	8.89677e-10	TMEM63A	ODC
0.330596	0.00110971	ENSG00000284959	ODC
0.330454	0.000129593	GAK	EX
0.3299	4.32974e-13	FAN1	ODC
0.329439	9.62466e-14	SRP19	ODC
0.32786	2.92157e-25	KIZ	ODC
0.327341	4.89191e-18	LARS1	ODC
0.326881	0.0387224	NEFH	INH
0.326543	7.68944e-09	ZNF493	ODC
0.326386	3.11271e-13	DCTN1	EX
0.326355	5.69196e-15	DGKD	ASC
0.325976	0.00706232	CARS1	ASC
0.325947	8.26736e-13	FAM214A	ODC
0.325838	1.65731e-07	RNF216	ODC
0.325526	1.62145e-71	SFPQ	EX
0.324088	2.33006e-05	SGK3	ODC
0.323301	0.00294134	SH3GLB1	ASC
0.323248	1.98675e-16	RNF169	ODC
0.32306	2.9507e-14	DCBLD2	ODC
0.322967	0.000753051	CD9	ODC
0.321947	1.60627e-06	NCOR2	EX
0.321431	5.00887e-11	PDZD2	ODC
0.321267	6.00297e-34	ACIN1	ODC
0.321139	0.00923743	DNAJB1	ODC
0.320897	0.0162663	RASGEF1A	ASC
0.320761	2.18409e-18	CTNNA1	ODC
0.320066	9.55827e-16	ZFHX4	ODC
0.320029	0.0413263	SFXN5	ASC
0.320016	0.0126956	TSNARE1	EX
0.320015	0.00215646	PPP1R16B	EX
0.319993	1.29453e-09	MFSD6	ODC
0.319859	0.000244464	ELF2	ODC
0.31927	0.000387802	ADAMTS8	ODC
0.319159	4.89547e-08	TRAF1	ODC
0.31906	1.47235e-36	JADE2	ODC
0.319031	0.0170748	EFCAB14	ASC
0.317992	6.10699e-07	VXN	ODC
0.317572	2.39338e-16	SELENOP	ODC
0.31717	0.0240038	LINC02693	EX
0.31698	1.22429e-10	CPPED1	ODC
0.316909	0.00136821	TNRC6C	ODC
0.316496	0.000675823	CFAP161	INH
0.316023	5.0227e-06	ENSG00000286288	ASC
0.31597	0.000436547	TMEM161B-DT	EX
0.315777	5.91665e-08	SRP54-AS1	ODC
0.315164	2.05982e-05	COBL	INH
0.315128	1.00465e-08	CCDC122	ODC
0.314898	2.13433e-07	DOT1L	EX
0.314865	0.00178705	EMC10	EX
0.314605	1.55625e-10	LCORL	ODC
0.314173	5.70773e-16	BNIP3L	ODC
0.313694	0.0303983	MBNL1	ASC
0.313547	1.28805e-40	KCNIP3	ODC
0.312678	1.78774e-09	TPTEP2-CSNK1E	ODC
0.312659	7.18793e-42	TMPRSS5	ODC
0.312593	9.51599e-24	SQSTM1	ODC
0.312493	6.6803e-09	PIR	ODC
0.312479	1.39408e-27	RHOBTB3	ODC
0.312059	0.000728634	JPH3	EX
0.311879	2.97149e-15	BTBD8	ODC
0.311662	0.0030893	ZNF470-DT	ODC
0.311557	6.7636e-18	KMT2D	ODC
0.311359	1.98504e-16	ENSG00000241962	ODC
0.311256	0.0229055	CD81	ASC
0.31115	9.82381e-15	ARHGEF28	EX
0.310988	1.03038e-07	BDP1	ODC
0.310848	3.87888e-05	LINC02210-CRHR1	EX
0.310732	1.10588e-17	ACIN1	EX
0.310451	7.32387e-19	KIAA1328	ODC
0.310005	1.44054e-08	BRCA1	ODC
0.309996	0.000936112	ATP2B4	MG
0.309918	6.39795e-13	HERC2P3.1	ODC
0.309915	0.0255208	NUDT4	ASC
0.309889	0.000179207	TKT	ODC
0.309709	0.00029299	SQSTM1	ASC
0.309655	0.0065894	PTCH1	ASC
0.309558	6.37651e-07	COL11A1	EX
0.309384	0.000409758	KCNJ2	ODC
0.308844	0.000659056	CLASRP	EX
0.308693	1.21398e-08	EIF5B	ODC
0.308532	1.3713e-12	CARS1	ODC
0.308249	5.21003e-07	ENSG00000286895	EX
0.308223	7.49997e-07	ZBTB38	ASC
0.307869	7.95284e-17	PPM1B	ODC
0.307176	0.0230277	TMEM30A-DT	ODC
0.307109	1.27481e-22	RAD21	ODC
0.307036	1.03872e-09	PFKFB3	ODC
0.306847	0.00167534	CFAP44	EX
0.306571	0.00697454	BUB3	ODC
0.306264	9.62238e-12	SOGA1	ODC
0.306059	2.11585e-06	CCDC186	ASC
0.305877	5.38495e-06	PPP2R3C	ODC
0.305676	0.00139332	PLLP	ODC
0.305316	0.0199654	GOLGA4	EX
0.305089	2.60112e-11	ELF1	ODC
0.304734	9.7553e-45	PRRC2B	ODC
0.304468	0.00146153	ARID5B	EX
0.30395	0.00438145	CPNE5	EX
0.303848	4.72304e-12	ERCC6L2	ODC
0.303346	1.11358e-07	SLCO1A2	ODC
0.302836	0.0378651	MET	ODC
0.302493	9.9986e-08	ENSG00000259001	EX
0.302466	1.66208e-11	MGA	ODC
0.302158	2.25484e-07	PMPCB	ODC
0.302059	8.45002e-12	RTTN	ODC
0.301512	0.0341302	HERC2P3.1	OPC
0.301307	1.06538e-06	SREBF1	ODC
0.301271	2.13516e-07	ANXA4	ODC
0.301027	0.0305262	ENSG00000281883	ODC
0.301015	3.70015e-20	TIAM2	ODC
0.30089	1.06938e-05	ST13	ODC
0.300423	0.005512	SPATA6	ODC
0.300237	0.00327126	VWA1	ODC
0.300077	0.000104537	TPR	INH
0.299643	1.04959e-07	ATG16L1	INH
0.299241	3.99298e-06	NIPAL3	ODC
0.29919	2.88232e-14	ENSG00000287149	EX
0.29875	3.12345e-09	NFKB1	ODC
0.298273	1.01578e-16	DDX5	EX
0.298234	6.28986e-16	LINC00342	ODC
0.297995	7.67208e-15	BACH2	ASC
0.297645	0.0475662	CCND3	EX
0.297209	1.32443e-10	PRTFDC1	ODC
0.295944	5.86849e-07	RAB30-DT	ODC
0.295874	7.17458e-05	ABR	EX
0.295772	0.0145559	HSPD1	ODC
0.295473	2.04933e-09	FAM13C	ASC
0.295333	5.59166e-05	ADAMTS19	EX
0.295041	1.17982e-06	SEPTIN7-DT	ODC
0.294771	5.50883e-21	EMSY	ODC
0.293879	8.43026e-06	ITPRID2	ASC
0.293693	2.80728e-10	CORO2B	EX
0.293111	6.68424e-05	HERC3	ASC
0.292901	2.70851e-15	ARL17B	ODC
0.292731	1.84217e-16	RBBP6	ODC
0.29273	0.00835823	PLOD3	ODC
0.292621	3.71558e-09	KCNK1	ODC
0.29227	1.58733e-31	ZNF318	ODC
0.292081	3.52176e-09	ENSG00000286685	ODC
0.291929	0.00925787	SLK	ASC
0.291892	0.0428191	MARCHF6	ASC
0.291729	1.73802e-24	GFAP	ASC
0.291648	4.31851e-14	CELSR2	ODC
0.291267	9.23561e-13	LBR	ODC
0.290786	0.000448869	LINC00877	ODC
0.290712	4.9452e-14	SMC3	ODC
0.290581	0.00200169	NBPF14	ASC
0.290397	5.47026e-18	ENSG00000165121	ODC
0.290315	1.13714e-15	FTH1	ODC
0.290304	1.01685e-10	LHFPL2	ODC
0.289234	0.000486685	OPTN	EX
0.288907	0.0399348	ALMS1	INH
0.288742	7.39812e-07	SLC48A1	ODC
0.288708	0.0423214	FOXK1	ASC
0.288351	2.36605e-09	SETD7	ODC
0.2883	1.6315e-13	FAM219A	ODC
0.288249	0.0287758	AIF1L	ODC
0.287914	3.52751e-12	GOLGB1	ODC
0.287603	0.00446063	NACAD	ODC
0.287592	1.01637e-06	RRBP1	ODC
0.287522	8.11661e-12	TACC1	ASC
0.287261	0.0152229	CACNA1I	EX
0.28724	1.60375e-13	PEA15	ASC
0.28692	0.000151141	GTPBP1	ODC
0.286665	6.14245e-09	PPP4R2	ODC
0.286154	2.09895e-06	SORT1	EX
0.286073	5.02434e-10	AMOTL2	ODC
0.285319	4.40609e-33	CREBBP	ODC
0.284641	0.000100808	GIPC2	ODC
0.284114	8.53359e-06	MAPK8IP3	EX
0.283861	1.23454e-10	ZNF532	INH
0.283824	9.49089e-05	LAMA2	INH
0.28376	4.52764e-09	TJAP1	ODC
0.283621	1.14171e-20	RORA	EX
0.28313	1.79587e-07	CYP20A1	ODC
0.282708	2.56651e-08	DNAH6	ASC
0.28214	1.22599e-11	ATRX	ODC
0.282126	3.02672e-14	APPBP2	ODC
0.281963	1.18056e-14	EVI5L	ODC
0.281776	2.81745e-17	TEX2	ODC
0.281703	2.32702e-07	ZNF471	ODC
0.281064	5.55471e-06	COX19	ODC
0.281064	1.34434e-08	PCLO	ASC
0.280566	2.93879e-05	SLC6A8	ODC
0.280533	4.53595e-31	TRPM3	ASC
0.280453	3.02276e-21	ENSG00000285827	ODC
0.280234	1.46286e-05	DYNC1LI2	ASC
0.280087	8.82282e-06	NFYA	ODC
0.280064	0.000145905	PIP4K2B	ASC
0.280025	4.64824e-09	ZDHHC11	EX
0.279982	0.000891938	TMEM181	ODC
0.279912	0.000425409	ITPKB	ASC
0.279654	2.15138e-16	DNAJC9	ODC
0.279417	0.0059009	ESYT3	ASC
0.27919	0.000234332	KRBA2	ODC
0.278668	0.000958976	ENSG00000285883	EX
0.278488	0.000765429	IQCA1	EX
0.278348	0.000444555	TPST1	ODC
0.277921	7.70999e-17	RSRC2	ODC
0.277397	0.00388572	PEX5L	ODC
0.277379	8.7195e-06	CDK6	ODC
0.277269	3.73926e-08	ZC3H13	ODC
0.276279	0.0301646	NBDY	ODC
0.27603	0.000293863	MRPS22	ODC
0.275972	1.70946e-09	PLEKHG3	ODC
0.275705	3.88362e-19	ROCK1	EX
0.275553	4.04838e-05	DIPK1A	ODC
0.275082	1.13074e-14	GCFC2	ODC
0.274911	1.12868e-42	KTN1	EX
0.274617	0.000116376	REST	ODC
0.274383	0.000672529	MRPS6	ASC
0.274342	0.000150045	ZNF649	ODC
0.273995	9.59603e-07	MNS1	EX
0.273814	2.33345e-05	RGMB	ASC
0.273733	2.77008e-21	PPFIBP1	ODC
0.273685	1.18937e-16	BANP	ODC
0.273467	5.77123e-09	MARCHF1	INH
0.273227	5.9081e-11	ENSG00000258631	EX
0.273088	2.27168e-17	UBE4A	ODC
0.272881	0.00184249	SLC6A11	ASC
0.272873	5.95932e-10	USP16	ODC
0.272853	2.99389e-13	PDE1C	ODC
0.272681	1.74387e-06	SIK2	ODC
0.272622	8.11923e-15	PWWP2A	ODC
0.271496	1.30376e-18	ANKRD36C	ODC
0.270705	8.80476e-11	MT-ND4L	ASC
0.270684	0.0111061	DAPK2	INH
0.270654	0.0108542	LY6E-DT	EX
0.270555	1.59872e-10	ARHGAP17	ODC
0.27039	1.07104e-07	NAV1	ODC
0.270153	2.89116e-06	RADX	ODC
0.270066	6.80396e-28	SPOCK1	ODC
0.269837	0.000255718	PI16	ASC
0.269759	0.00135336	STK33	ASC
0.269738	7.20023e-09	ZMIZ1	EX
0.269127	0.0064482	CCDC144BP	OPC
0.268942	3.80935e-09	BACH2	ODC
0.268931	0.000523711	RAB6B	EX
0.268715	1.41657e-12	FAM133B	ODC
0.268224	0.00352923	ENSG00000268797	EX
0.267842	4.6677e-19	ENSG00000285837	EX
0.267808	5.57495e-09	CEP162	ODC
0.26765	0.00458593	STAT2	ODC
0.267639	6.66312e-07	PRH1	ODC
0.267585	2.98173e-23	ATG16L1	ODC
0.267291	0.00996063	CYP4F24P	OPC
0.266819	0.0390388	RGS3	ODC
0.2665	3.66486e-21	TBC1D15	ODC
0.265861	2.1399e-15	TMCC2	ODC
0.265679	0.0171096	SRPK3	ODC
0.26544	9.2157e-15	SDHA	ODC
0.26536	1.4234e-18	ATG16L1	ASC
0.264597	7.15613e-10	LINC00938	ODC
0.264415	7.17893e-28	UBR4	ODC
0.263638	0.032979	FAM107B	ODC
0.262989	4.24257e-08	NFKBIZ	ODC
0.262877	8.58797e-10	MIA3	ODC
0.262691	1.0882e-06	TYRO3	ASC
0.262668	0.025554	ST3GAL1	ASC
0.262665	0.000588767	MINDY1	ODC
0.262526	7.53027e-05	VSTM2B	EX
0.262479	0.000164	NFIX	EX
0.262353	7.50953e-23	PLEKHA1	EX
0.261808	1.6988e-12	PTPRA	EX
0.26153	2.49803e-08	ENSG00000250237	ASC
0.261123	0.0379152	CCDC152	ODC
0.260971	1.899e-25	PRPF18	ODC
0.260932	0.00080287	KIF13B	ODC
0.260564	0.0325183	PGD	ASC
0.260419	0.0228379	HSPA12A	ASC
0.260047	3.34206e-11	RBM33	EX
0.259512	1.21788e-10	FAM13B	ODC
0.259296	2.99012e-07	PDE4DIPP2	EX
0.258363	2.5649e-12	MPDZ	ASC
0.258179	3.32117e-23	TMF1	ODC
0.257885	0.00908502	ENSG00000273118	EX
0.257674	3.21478e-11	TMEM98	ODC
0.257585	1.93427e-19	EEF2	ASC
0.257224	0.00213965	FUBP1	INH
0.256812	0.000289116	CTSD	ASC
0.256795	0.0273631	CCNJL	INH
0.256067	6.51276e-08	MAP7	EX
0.256039	0.000269211	LINC01285	ODC
0.255671	4.09384e-36	TIAM1	ODC
0.255575	0.000112342	PDCD7	EX
0.25467	1.88162e-09	MIR124-1HG	EX
0.254625	6.18118e-11	IFI44L	MG
0.254359	2.38717e-06	ITPRID2	EX
0.254129	3.09338e-06	MSH6	ODC
0.25372	4.97316e-09	ENSG00000287117	ODC
0.253692	0.000269048	TMEM232	EX
0.253364	8.90884e-07	KIF1A	ASC
0.253363	3.03354e-16	ZBTB37	ODC
0.253092	1.18994e-12	CAPN3	ODC
0.252814	4.09251e-20	MT-CO2	ASC
0.252767	3.6507e-15	BPTF	ODC
0.252756	6.68369e-06	FLCN	ODC
0.25201	1.78491e-06	ENSG00000241962	EX
0.251378	2.51533e-07	HECW1	EX
0.250855	4.59734e-08	SPATA5	ODC
0.250827	0.00789596	PRKCQ-AS1	ODC
0.250726	0.00585443	ZNF208	ODC
0.250239	0.0046068	TTC3	ODC
0.249748	0.0425711	ENSG00000288993	EX
0.249342	7.46162e-18	ATF7IP	ODC
0.249139	0.00552334	KCNC1	EX
0.248664	2.29305e-08	ENSG00000289956	ODC
0.248421	0.028067	GRM3-AS1	ODC
0.248207	4.12419e-06	ENSG00000231533	INH
0.248108	0.000234723	ENSG00000250195	ODC
0.247774	2.02759e-06	FAM102A	ODC
0.247755	4.256e-11	PAN2	ODC
0.247694	8.57241e-24	KAT6A	ODC
0.24761	7.60401e-38	CALM2	ODC
0.247557	7.04428e-09	LINC00963	ODC
0.247485	0.00251909	COL9A3	ODC
0.247455	7.19478e-12	ARFGEF3	ODC
0.247393	0.0281596	FGF17	EX
0.246881	2.25488e-07	ZNF713	ODC
0.246634	0.000180584	KMT2D	EX
0.246584	4.57347e-08	C4orf50	EX
0.246182	7.00971e-09	SETD4	ODC
0.245861	0.000295253	NBR1	ASC
0.245685	1.40112e-09	ARRDC3	ODC
0.245512	1.21761e-09	ZNF135	ODC
0.245053	3.85866e-11	STAG2	ODC
0.245014	1.82822e-05	ZNF415	ODC
0.244894	4.49955e-23	IDS	EX
0.244828	2.73529e-14	POMT2	ODC
0.244762	0.0361411	IFT122	ASC
0.244675	2.87193e-06	SHC2	EX
0.244667	4.54834e-14	SRSF5	EX
0.244585	7.85887e-09	MMP17	EX
0.244171	3.3823e-15	RNF213	EX
0.244069	0.0018094	DDB2	ODC
0.244003	0.00172859	CAMKMT	ODC
0.243968	1.50832e-09	CYP2U1-AS1	ODC
0.243813	2.70612e-12	ENSG00000290931	ODC
0.243716	1.92418e-09	TMOD1	EX
0.243289	0.00105424	GABPA	ODC
0.243192	0.00615075	HDX	ODC
0.243145	2.49807e-07	PHF11	ODC
0.242765	5.07659e-05	TSTD3	ODC
0.242589	7.56563e-09	ENSG00000233757	EX
0.242429	1.34186e-30	NCOR1	ODC
0.242048	1.10641e-09	FUT9	ODC
0.242016	0.00195121	ASPHD1	ODC
0.24198	2.49625e-28	ARHGAP21	EX
0.241377	0.00686928	ZNF480	ODC
0.241279	1.15404e-14	PURB	ODC
0.240914	9.00748e-06	HSPH1	EX
0.240763	3.22724e-05	RERE	EX
0.240634	2.21119e-08	PRKX	ASC
0.24062	6.16281e-20	KIF5A	ASC
0.240364	3.66364e-07	MYLIP	ODC
0.240258	1.79765e-06	ALOX12P2.1	EX
0.240039	3.99368e-15	NUMA1	EX
0.239893	2.06632e-13	CLCN4	ODC
0.239705	0.00129131	EIF5	ODC
0.239267	3.29656e-13	RBBP6	EX
0.238843	2.31338e-21	TMEM260	ODC
0.238808	1.69308e-13	MIPOL1	ODC
0.238538	2.22983e-26	SMG1	ODC
0.237984	5.14584e-21	FDFT1	ODC
0.237884	0.000224129	GLTP	ODC
0.237831	3.36121e-09	NQO2	EX
0.237449	8.77664e-07	ATN1	EX
0.237425	0.000533333	PPP1R21	ODC
0.237305	0.000454124	SLC24A2	EX
0.237233	4.62774e-23	SORT1	ODC
0.236983	8.47395e-13	MECP2	ODC
0.236775	6.84991e-08	MINK1	EX
0.236652	2.97986e-28	CEP350	ODC
0.236537	6.0196e-14	GINM1	ODC
0.236524	6.1188e-05	BRD9	ODC
0.23628	0.000524747	PMS2P4.1	INH
0.235918	2.05931e-17	MDN1	ODC
0.235615	9.45568e-21	ANAPC16	ODC
0.235587	2.0178e-08	ITPR2	EX
0.235475	8.94524e-10	CNTN1	ODC
0.235328	9.70078e-05	CORO6	EX
0.235191	2.88651e-12	EZH1	EX
0.235165	0.00111362	ZNF594-DT	EX
0.235157	7.42688e-07	LYRM2	ODC
0.234832	0.00108217	CNP	ODC
0.234051	0.00527455	FLII	EX
0.233662	2.85352e-16	NFASC	EX
0.233422	8.4499e-11	DNMT1	ODC
0.233257	1.01261e-13	ZBTB7A	ODC
0.232892	7.96993e-11	ENSG00000286125	EX
0.232673	5.80215e-08	SRCIN1	EX
0.232577	0.0142096	COQ8A	ODC
0.232516	0.00818799	ZNF883.1	INH
0.232217	4.61364e-25	CDC42BPA	ODC
0.232187	7.89456e-07	ADGRA1	EX
0.231808	2.35324e-10	PWAR1	EX
0.231311	4.24157e-12	NCOR2	ODC
0.231038	4.07578e-17	HNRNPA3	ODC
0.230903	9.81553e-35	IRS2	ODC
0.230663	3.90154e-22	U2SURP	ODC
0.230261	9.52347e-06	CTIF	EX
0.229849	0.00158844	ZNF891	ODC
0.229774	1.32212e-23	ENSG00000262879	ODC
0.229718	2.45217e-07	PEDS1	ODC
0.229572	5.83844e-15	KCNA2	EX
0.229534	2.6131e-33	ANKRD36	EX
0.229317	1.77136e-19	YTHDC1	ODC
0.22921	3.97614e-24	ME1	ODC
0.229198	0.00295461	SH3PXD2B	ODC
0.229182	5.01451e-17	SLK	ODC
0.228999	0.00159624	APLP2	ASC
0.22877	3.26722e-05	TBC1D16	ASC
0.228095	1.00291e-18	SEL1L	ODC
0.227748	2.6099e-28	KLC1	ODC
0.227674	1.78343e-08	PDS5A	INH
0.227457	2.07119e-06	ENSG00000286615	ODC
0.227433	2.67221e-05	HSP90B1	ODC
0.226933	1.12762e-21	NUB1	ODC
0.226922	6.69042e-29	STXBP5L	EX
0.226837	1.17364e-21	UTP23	ODC
0.226759	0.00636222	ABR	INH
0.226228	0.0426182	SIPA1L3	EX
0.225689	3.75064e-05	LARP6	ODC
0.225599	1.46596e-10	PRPF4B	EX
0.225574	5.78678e-25	DYNC1H1	ODC
0.225048	5.30933e-11	ZGRF1	ODC
0.224935	2.18547e-09	SEMA3B	ASC
0.2243	3.24043e-05	MYO9B	EX
0.224256	6.3342e-15	NALCN	ODC
0.223972	1.02221e-11	SGIP1	ODC
0.223786	1.95639e-09	CADM1	ASC
0.223769	1.63414e-22	SLTM	EX
0.223759	0.00121823	BRD4	ASC
0.223495	5.84033e-06	CKLF	ODC
0.223298	0.0438957	ABCA8	ODC
0.223297	2.85052e-23	KIAA2026	ODC
0.223234	0.0218433	MTFR1	ODC
0.223147	0.000112056	ATP11A	ODC
0.223091	5.46164e-17	CALCOCO1	ODC
0.222836	3.15017e-16	SACS	EX
0.222541	0.0246116	ZNF808	ODC
0.222491	1.51303e-06	DISC1	ODC
0.222436	0.00117426	GRM1	EX
0.222359	2.92711e-22	USP47	EX
0.222189	0.000404578	GARS1	ODC
0.221997	0.0140813	ZNHIT6	ASC
0.221897	2.11294e-07	GFAP	ODC
0.22189	0.0205926	SH3BGRL2	ASC
0.221791	4.52385e-25	PUM3	ODC
0.221708	0.0236876	TJP1	EX
0.221512	4.10803e-08	ANXA1	ASC
0.221333	0.0169326	OXA1L-DT	ODC
0.221177	1.43618e-14	PRR14L	ODC
0.221127	3.45156e-07	GBP2	ASC
0.220948	0.0244409	BAZ2B	INH
0.220735	0.00170055	PTPRO	MG
0.220338	3.06788e-21	DPH6-DT	EX
0.220174	0.000243069	DNAJB4	ODC
0.220025	4.88012e-08	PSMB1	ODC
0.219585	3.84758e-12	ARHGAP24	ODC
0.219515	0.00471647	HDGFL3	ASC
0.219478	0.00283612	DLGAP2	EX
0.219413	0.0322758	ENSG00000260664	EX
0.219405	0.0401579	ENSG00000261543	EX
0.218821	3.07089e-13	RMRP	ASC
0.218585	0.00377035	ENSG00000266844	ODC
0.21845	9.86333e-08	MAD1L1	EX
0.218279	6.35525e-05	ZEB1	EX
0.217967	0.000218079	SAFB2	ODC
0.217473	4.48973e-06	ENSG00000285082	ODC
0.217257	6.30069e-12	ZNF608	ODC
0.21685	1.99134e-05	PSME3IP1	ODC
0.216792	2.8893e-11	ADCY5	ODC
0.216628	3.49159e-05	ENSG00000258162	ODC
0.216413	0.000108412	DOCK10	INH
0.21609	0.0180055	RNPC3	EX
0.215774	2.91455e-11	NEK7	ODC
0.215472	0.030063	ENSG00000259345	EX
0.215406	7.49781e-09	INSR	ODC
0.21466	8.90599e-13	ACSL1	ODC
0.214623	1.74494e-06	CERS4	ODC
0.214076	1.77518e-09	PGLS-DT	ODC
0.213984	2.39613e-07	FAM91A1	ODC
0.213902	2.17403e-16	HNRNPUL1	ODC
0.213754	9.01579e-29	DST	EX
0.213354	2.0303e-22	TRRAP	EX
0.213213	2.04715e-06	SAMD8	ASC
0.213049	2.13772e-08	LMO2	ASC
0.212879	2.14956e-06	DPYS	EX
0.212342	3.15578e-22	ZFC3H1	ODC
0.212298	0.000410737	HPRT1	EX
0.212259	0.00164441	PTGR2	ODC
0.211975	1.75684e-09	ZNF594	ODC
0.211876	1.80477e-10	MAPK6	ODC
0.211575	1.84818e-07	ANKRD23	EX
0.211466	0.0285147	AGAP1	INH
0.211281	0.000442097	CGGBP1	ASC
0.211261	0.00385791	GNAZ	ODC
0.21124	1.28524e-12	SPATS2L	ODC
0.211193	0.0135484	RIT2	EX
0.211178	2.73183e-10	TTC37	EX
0.211105	0.00121492	FAT4	ODC
0.211055	0.00167456	KCNQ5	INH
0.210692	1.36217e-07	TXNRD1	ODC
0.210675	2.70943e-08	SNX25	ODC
0.210588	0.000138564	TCF7L2	ASC
0.210393	7.28914e-19	NRG2	ODC
0.210297	4.8207e-18	AGPAT4	EX
0.210132	7.56439e-09	NRBP2	EX
0.209609	0.00126476	MTMR6	ODC
0.209354	6.08481e-11	SLC22A17	ODC
0.209309	1.6552e-07	ELMO1	ODC
0.20928	8.0405e-16	WDR59	ODC
0.209224	2.72455e-10	ACTN4	ODC
0.209052	2.32626e-10	LINC00551	EX
0.208949	5.95983e-06	PIGT	ODC
0.208893	1.37598e-11	PALS1	ODC
0.208854	7.8922e-06	SPECC1L	EX
0.208704	3.6787e-20	NAA16	ODC
0.20839	0.0149853	HDAC4	EX
0.207994	0.0142872	EVA1C	ASC
0.207625	1.18801e-12	CCDC144BP	ASC
0.207537	1.31733e-10	MBNL2	EX
0.207536	8.96542e-18	INSYN2B	ODC
0.207509	0.00263878	AHNAK2	ASC
0.20749	2.10864e-33	ARMC8	ODC
0.207195	3.18073e-18	MTURN	ASC
0.206978	2.97915e-14	ARAP1	ODC
0.206908	6.18597e-09	PCDHGA2	ODC
0.206404	1.8704e-26	SRRM1	ODC
0.206175	0.000165855	FOXP1	OPC
0.206145	2.29295e-07	FAM200B	ODC
0.205995	2.32986e-06	REXO2	ODC
0.205983	1.47256e-12	SF3B2	ODC
0.205946	1.41932e-06	TRIP11	EX
0.205784	0.0484555	PCDH7	ODC
0.205575	2.37864e-05	TUT7	EX
0.205456	8.72123e-11	DEK	ODC
0.205069	1.00382e-09	IGF1R	EX
0.204739	4.63891e-08	CCDC66	ODC
0.204406	6.25748e-20	MOB2	ODC
0.204381	1.64067e-12	MRPS31	ODC
0.204275	2.71917e-12	PIEZO2	ODC
0.204265	4.50624e-09	MCM8	ODC
0.20392	9.13493e-08	AATF	ODC
0.203918	3.19486e-10	ZNF704	ASC
0.203872	2.29796e-05	IRAK1BP1	EX
0.20381	5.83895e-05	SLC31A2	ODC
0.203202	0.0396819	DET1	ODC
0.203202	3.67635e-07	NECTIN1	EX
0.203118	1.05101e-07	FEZ1	ASC
0.203059	5.46679e-05	AP3D1	ASC
0.202942	0.00922423	OMG	ODC
0.202853	0.0285528	MAP4K4	INH
0.202707	6.69071e-09	GPR37	ODC
0.202657	0.000444395	TOM1L2	ODC
0.202642	5.80081e-19	ANKZF1	ODC
0.202516	3.58842e-07	POU3F3	ODC
0.202462	0.00023951	CLIP2	ASC
0.202431	0.000775334	C1QTNF3-AMACR	ODC
0.201187	1.32514e-09	ZFAND5	ODC
0.200843	0.020079	EP400	EX
0.200814	3.5829e-09	C21orf91	ODC
0.200794	0.045669	PLOD1	ODC
0.20053	0.00740815	TMEM235	ODC
0.200332	3.41784e-07	SIPA1L2	ODC
0.199876	2.49267e-06	LINC00639	ODC
0.199784	3.12409e-26	ZNF365	EX
0.199723	5.8627e-06	ENSG00000259972	EX
0.199576	1.88422e-11	PRPF38B	ODC
0.199536	5.92147e-15	MEF2D	ODC
0.199452	0.00792259	CNTN1	ASC
0.199436	0.00105193	ENSG00000235100	ODC
0.198981	2.90486e-12	ITPKB	ODC
0.198614	3.04055e-11	NUP98	ODC
0.198194	0.0120792	ANKRD36	INH
0.198071	0.00519453	ZNF862	ODC
0.198002	5.34655e-06	CYP27A1	ODC
0.197994	1.64508e-09	TMEM184C	ODC
0.197914	0.0130595	CNTRL	EX
0.197858	1.43002e-05	ZNF439	ODC
0.197848	0.00271103	YJEFN3	ODC
0.19778	0.0271992	ANKRD36B	INH
0.197769	1.95866e-07	ACSS2	ODC
0.197511	9.8816e-09	MTMR4	ODC
0.197291	2.36851e-11	RHOU	ODC
0.196576	4.24827e-20	ARSB	ODC
0.196269	5.50022e-06	GNE	ODC
0.196079	6.56799e-17	FBXL5	ODC
0.196015	5.31878e-19	TRPM7	ODC
0.19596	0.023711	EZH1	INH
0.195936	6.03444e-11	ENDOD1	ODC
0.195759	0.0213098	GRHPR	ODC
0.19568	3.52877e-17	ZNF706	EX
0.195667	0.0286964	GREB1	ASC
0.195211	0.0263115	PCBP1-AS1	INH
0.195189	2.47813e-08	NCOR1	INH
0.195185	2.81005e-18	ZNF528	ODC
0.194647	3.96315e-29	CLIP4	ODC
0.194607	1.56802e-08	FOXJ3	ODC
0.1946	7.75807e-16	MRPL19	ODC
0.194592	0.0267622	YBX1	ODC
0.194205	3.43722e-26	MLYCD	EX
0.194138	9.25959e-08	ACSS3	ASC
0.194086	7.18454e-05	POLK	ODC
0.194073	1.24485e-09	NORAD	ASC
0.194017	3.40104e-05	EVI2A	ODC
0.193991	3.24756e-25	FUBP1	EX
0.193708	2.16195e-12	ZNRD1ASP	ODC
0.193336	2.35959e-10	PIGC	ODC
0.193066	3.174e-09	TMED10	ODC
0.193054	2.72548e-16	UBE4B	ODC
0.192968	0.000215886	ZNF436	ASC
0.192893	4.96281e-19	GFAP	EX
0.192813	0.00107008	FAAH2	ASC
0.192733	5.16108e-06	CCDC34	EX
0.192282	3.29166e-15	POLDIP3	ODC
0.192207	0.00122148	PCDH10-DT	ODC
0.19214	8.06889e-08	HPF1	ODC
0.191956	0.000598344	PDK4-AS1	ODC
0.191858	2.47533e-11	TSPAN15	ODC
0.191829	4.38332e-13	RBM27	ODC
0.191714	2.40104e-08	NINJ2	ODC
0.191703	0.0154691	GPR135	ASC
0.191639	1.23807e-25	SMARCC2	ODC
0.191524	2.79413e-09	BTBD7	ODC
0.191447	2.39173e-05	EVI2B	ODC
0.191334	0.000112597	SERPINI1	ODC
0.191232	7.32529e-17	NXN	EX
0.191207	9.12551e-08	PRUNE2	EX
0.191198	1.36726e-12	FTL	ASC
0.191176	2.43245e-17	ENSG00000280234	EX
0.191161	2.9352e-09	ANKRD11	ODC
0.191062	3.3225e-05	SLC5A4-AS1	OPC
0.190991	6.52441e-09	CALR	ODC
0.19097	8.33129e-05	CDKN1B	ODC
0.190641	2.76856e-08	SMAD5	ODC
0.190521	1.26366e-09	CNDP2	ODC
0.190182	3.26474e-17	AARS1	ODC
0.190138	7.97064e-23	ZBTB38	ODC
0.189836	0.0016561	VCPIP1	ASC
0.189778	5.87033e-05	TMTC4	ODC
0.189506	4.53329e-07	ABCF1	ODC
0.189339	0.000156939	ZFHX2-AS1	EX
0.189212	1.41683e-09	ANKMY1	ODC
0.189209	5.48607e-40	ITPRID2	ODC
0.189179	8.98203e-18	VAPA	ODC
0.18892	0.000560109	RAD21	ASC
0.188835	1.71078e-11	RNF144A	ODC
0.188583	2.53721e-42	RBM5	ODC
0.188279	7.78705e-08	LINC00882	EX
0.188224	1.26429e-19	MIR99AHG	EX
0.187533	4.62333e-09	GKAP1	ODC
0.18728	9.31704e-10	SMC6	ODC
0.187167	2.45131e-07	ENSG00000289474	INH
0.187122	2.99286e-05	APLP1	ODC
0.187033	6.36532e-06	TMEM273	ODC
0.186834	0.00812856	LONRF3	EX
0.18671	9.91476e-10	SLC6A6	ODC
0.186619	7.88226e-07	XPC	ODC
0.186606	5.27091e-06	RUNX1	EX
0.186419	0.00141263	CD109	ASC
0.186241	8.74125e-09	SPOCK1	EX
0.186146	0.0127508	FLRT2	EX
0.186078	0.00820126	SEMA4D	INH
0.18599	7.57466e-08	TIMMDC1	ODC
0.185754	1.15702e-21	U2SURP	EX
0.18575	1.51316e-07	CRYBG3	ODC
0.184894	0.034514	HDGF	ASC
0.184703	1.47208e-09	NIFK-AS1	ODC
0.184556	6.13103e-05	SEMA3B	ODC
0.184394	0.0452875	STK25	ASC
0.184287	0.0262428	SNAP25-AS1	EX
0.184263	6.97856e-18	PNPLA8	ODC
0.184197	2.32294e-06	BPTF	EX
0.183763	0.00153307	TRIM62	ODC
0.183618	3.07358e-21	CROCCP3.1	ODC
0.183609	6.13505e-28	PLXDC2	ODC
0.183512	5.89018e-09	STAT5B	ODC
0.183022	0.0171944	FAM199X	ASC
0.182908	4.23325e-05	MSL2	ODC
0.182328	0.0409431	SPATA2	ASC
0.182192	0.00752488	SERINC1	ASC
0.182116	3.828e-35	CHD2	ODC
0.182072	1.79673e-10	ADD3	ODC
0.18188	0.0442982	SHOC2	ASC
0.181854	9.37393e-10	MYLK-AS1	ODC
0.181777	4.50335e-22	USP8	ODC
0.181769	1.10408e-05	CEP85	ODC
0.181692	0.00707868	SYN3	OPC
0.181465	8.73303e-06	PANTR1	ODC
0.181276	5.26349e-06	ZC3H7A	ODC
0.181248	2.19608e-09	PDE4DIPP2	ASC
0.181178	0.00289776	PWWP3B	EX
0.181166	2.01829e-18	KIF5B	ODC
0.181102	1.75191e-05	CENPJ	ODC
0.180876	0.0117744	CLSTN3	EX
0.180816	2.65978e-11	ATL1	ODC
0.180787	0.0227084	EFNB2	EX
0.180771	1.45562e-14	MORF4L1	ODC
0.180444	2.21871e-06	ZNF559	ODC
0.180418	0.0277741	FAM153A	EX
0.180346	0.0397014	ZC3H7B	ASC
0.180333	5.30777e-10	PLCL1	ODC
0.180134	0.00300824	CPNE2	INH
0.180082	1.61303e-13	RYR2	ODC
0.180048	2.25676e-07	RHOQ	ODC
0.180011	0.00119225	CADM3	EX
0.179581	2.08625e-06	COBL	EX
0.179571	1.35535e-19	LENG8	ODC
0.179263	6.45375e-24	ILF3	ODC
0.179225	1.77585e-19	DDX6	ODC
0.179184	0.0390116	DEK	ASC
0.179006	0.000368911	TRAP1	EX
0.178424	3.37103e-19	ARAP2	ODC
0.178376	1.3561e-07	RPP38	ODC
0.178244	1.44888e-09	MAP7D1	ODC
0.1781	5.65985e-27	SLTM	ODC
0.178074	1.34464e-05	YWHAQ	ODC
0.177935	3.43199e-09	CLDND1	ODC
0.177913	0.00582593	C14orf132	EX
0.177882	1.14633e-08	CCNL1	ODC
0.177847	0.0298643	ADAR	ASC
0.177481	0.0300969	FN3K	ODC
0.17725	0.000484534	NRP1	ASC
0.176917	1.42301e-06	ALG14	ODC
0.176888	2.15211e-05	NOTCH1	ODC
0.176585	3.42901e-44	CCDC82	EX
0.176359	6.77345e-22	GOLGA3	ODC
0.176232	1.38405e-06	CTBP1	EX
0.176204	1.08331e-06	CFAP161	EX
0.1762	8.3385e-11	AK9	ODC
0.175684	0.000122114	MYO18A	EX
0.175367	2.29963e-05	ANKRD12	ODC
0.175345	0.0057904	AKNA	OPC
0.175101	0.0484907	TRMT44	EX
0.174993	0.000349961	BCR	EX
0.174896	1.09062e-08	NXPE3	ODC
0.174886	0.00797334	YAE1	ODC
0.174531	1.01791e-19	AHSA2P	ODC
0.174454	1.52147e-13	CWF19L2	ODC
0.174418	3.4639e-05	CDH23	ODC
0.174375	3.93003e-49	FLG-AS1	EX
0.174236	1.69163e-24	YARS1	ODC
0.174076	1.97964e-05	ANKRD26P3	EX
0.173986	0.0263422	RAB40C	EX
0.173983	0.00387024	CCT4	ODC
0.173978	1.29224e-15	ARID2	ODC
0.173968	1.80827e-05	PPARA	ODC
0.173945	0.0434953	ZNF107	ODC
0.173872	0.000676283	B4GALNT3	EX
0.17378	1.59647e-05	ASIC2	ASC
0.173753	0.0110779	TALDO1	ODC
0.17373	0.0254695	PPP1R15A	ASC
0.173467	0.00131996	ENSG00000260729	ODC
0.173387	1.23742e-24	USP47	ODC
0.173151	2.50766e-08	ZNF253	ODC
0.172981	0.000290369	PNPLA6	ASC
0.172947	0.000228939	ZNF680	EX
0.172772	0.000366565	ENSG00000271860	INH
0.172589	1.52603e-15	SCAF11	ODC
0.172491	6.91242e-11	GREM1	ODC
0.172176	0.0371676	PHACTR3	ODC
0.172053	0.00336932	ARHGEF10	INH
0.172003	8.69579e-10	NUBPL	ODC
0.171944	0.00456535	CCND2	ASC
0.17186	3.66131e-05	MITD1	ODC
0.171752	8.94079e-07	SNRNP48	ODC
0.171697	5.47198e-09	ENSG00000258663	EX
0.171624	0.00249357	AACS	EX
0.171623	9.78871e-09	SIRT2	ODC
0.171438	0.000147365	IPO9-AS1	ODC
0.171188	6.19324e-06	LINC00906	ODC
0.171073	0.00176267	SH3BGR	ODC
0.170825	4.64522e-10	SHOC2	ODC
0.170745	8.40452e-08	ADCK1	ODC
0.170693	7.20449e-20	CLOCK	ODC
0.170625	1.99583e-06	PHF21B	ODC
0.170508	7.51122e-12	EHMT1	EX
0.1702	0.000251806	SLC23A2	EX
0.169822	1.00316e-06	CCDC174	ODC
0.169784	1.1152e-12	CNNM2	ODC
0.169703	7.23839e-22	PHF20	ODC
0.169613	1.50255e-07	GCDH	ODC
0.16939	1.31612e-18	VPS13D	EX
0.169319	2.44307e-15	TCP11L1	ODC
0.169283	3.45575e-05	SOX2	ODC
0.169273	1.6315e-18	PWWP3A	ODC
0.169225	0.0221554	MEGF8	ASC
0.169069	1.5721e-06	ABHD12	ODC
0.168951	1.73985e-06	SLITRK5	EX
0.168765	0.0393889	MARK4	EX
0.168633	3.15074e-14	FAM13A-AS1	ODC
0.168582	4.22105e-05	ENSG00000285673	EX
0.168448	3.42983e-41	ASAP2	ODC
0.16822	0.00334913	SCN3A	EX
0.168156	2.24403e-10	SRGAP3	EX
0.16807	1.114e-05	N6AMT1	ODC
0.167967	2.93483e-15	MTMR2	EX
0.167786	0.000426044	ENSG00000291034	EX
0.167726	0.0221685	ENSG00000284762	ODC
0.167499	0.0257405	URGCP	EX
0.167458	0.0338588	CROCC	ASC
0.167242	2.46498e-09	RANBP2	ODC
0.16722	3.91305e-20	TNRC6B	ODC
0.167087	5.27389e-06	MPHOSPH9	EX
0.167069	4.21532e-15	SP4	ODC
0.166992	0.0119675	TMEM139-AS1	ODC
0.166944	3.57621e-06	PTPN11	ASC
0.166928	0.0164396	GCAWKR	ODC
0.166718	8.21481e-06	ZNF780B	EX
0.166549	1.26211e-05	CEP70	ODC
0.16633	3.64691e-31	TAOK3	EX
0.166101	7.92435e-06	RNF130	ODC
0.165878	8.36477e-06	ZNF337	EX
0.165811	4.40249e-10	RPTOR	EX
0.165629	7.38779e-13	MORF4L2	ODC
0.165583	0.00101728	SUDS3	EX
0.165432	1.85992e-10	UPF2	ODC
0.165348	3.5157e-14	TCHP	ODC
0.165254	2.90338e-26	EPC2	ODC
0.165144	0.000455958	SLC25A53	ODC
0.16512	2.61165e-11	UBE2B	ODC
0.164897	1.46132e-12	TRIM4	ODC
0.164852	1.75994e-18	DYNC1LI2	ODC
0.164621	8.46133e-10	ASPH	ASC
0.164588	0.00015479	PART1	EX
0.164575	5.09329e-30	MARF1	ODC
0.164566	8.01723e-11	HIBCH	ODC
0.164504	0.000512197	CLIC4	ODC
0.164174	0.000911015	EMC1-AS1	ODC
0.164062	0.00136406	ARF3	ASC
0.163952	0.000323507	ENSG00000259628	ODC
0.163831	2.89862e-17	APIP	ODC
0.163813	2.00276e-08	AQP4-AS1	EX
0.163796	0.0222231	NCAM1	ASC
0.163406	1.19988e-10	ZNF638	EX
0.163276	0.000140622	CAMK1D	EX
0.163256	4.77111e-20	PDS5B	ODC
0.16313	8.41341e-17	ENSG00000233757	ODC
0.163036	0.0137273	RDX	ODC
0.163013	7.74636e-10	TUG1	ODC
0.162955	2.05019e-12	HDHD2	ODC
0.162803	4.14107e-29	IARS1	ODC
0.162783	2.61896e-10	STK4	EX
0.16276	0.00241344	CYP1B1-AS1	EX
0.162672	0.00044027	SMC3	EX
0.162463	1.02132e-05	C11orf80	ASC
0.1624	0.00745598	WSCD1	ODC
0.162013	2.36015e-06	MYO10	ODC
0.162001	1.43936e-09	UBQLN1	ODC
0.161963	5.68226e-11	PCGF5	ODC
0.161763	1.81371e-20	MAVS	ODC
0.161727	0.046548	BASP1-AS1	EX
0.161645	0.00940471	EMP1	ASC
0.161333	0.00127084	GABRG1	ASC
0.161276	0.0471166	TUB	EX
0.160919	6.8724e-32	FRMPD4	ASC
0.160459	0.000284841	MT-ND3	EX
0.160455	0.000864964	IDS	ASC
0.160451	5.29939e-16	ATN1	ODC
0.160331	0.0113013	HIPK1	ASC
0.160312	3.19224e-13	EEF1D	ODC
0.160239	0.000795897	NRBP2	ASC
0.160119	0.0224218	HNRNPUL2	ASC
0.159757	1.62271e-09	CERS4	EX
0.159622	2.78551e-08	LINC00500	ASC
0.159563	7.94173e-16	TUBA1A	ODC
0.159283	1.3686e-05	GLIPR1L2	ODC
0.159039	3.95991e-07	FAM20C	ODC
0.158825	4.94531e-05	PCBP1-AS1	EX
0.158785	3.68865e-22	STK38	ODC
0.158747	1.12282e-05	DGCR5	ASC
0.158696	1.84736e-17	PCF11	ODC
0.158599	2.91097e-06	LSM8	ODC
0.158397	0.0138523	RASA2	ASC
0.158323	1.70595e-05	ANKRD40	ASC
0.158249	0.0311189	PAQR8	ODC
0.158112	0.00022983	SEM1	EX
0.157957	1.21321e-06	NBR2	ODC
0.157947	2.97856e-05	EPS15L1	EX
0.157941	1.52534e-07	MAP1B	EX
0.157799	0.0284997	ARNT2-DT	ODC
0.15747	1.79792e-05	POLR2J4	EX
0.157419	0.0133762	ENSG00000272368	ODC
0.157381	0.0010566	TCAIM	ODC
0.157119	0.00360984	MIR181A1HG	ODC
0.157058	1.52085e-19	SP3	ODC
0.156981	8.66796e-44	MPDZ	ODC
0.156833	1.64972e-22	OPCML	EX
0.156697	1.60191e-26	CRBN	ODC
0.156415	0.00685959	CD226	ODC
0.156312	2.88962e-27	FNIP2	EX
0.156302	0.0195446	MT-ATP8	ASC
0.15605	9.54273e-05	BCOR	ODC
0.155879	0.00186157	MEF2C	ASC
0.155739	2.348e-07	ATL3	ODC
0.155659	1.68512e-07	RNF217	ODC
0.155534	0.00165787	MGRN1	EX
0.155492	7.98078e-15	CSPP1	EX
0.155453	0.000956498	CHDH	ASC
0.155361	0.00105711	LINC01234	EX
0.155332	0.000429733	IAH1	ODC
0.155276	0.0069066	SEMA3C	EX
0.155243	4.93586e-13	RHBDL3	ODC
0.155212	3.60785e-13	RUNX2	ODC
0.155169	0.000642132	MMAB	ODC
0.155124	0.000506905	WHAMM	ODC
0.15504	0.0154673	ZNF106	ODC
0.154895	4.75988e-08	IRS2	EX
0.154846	1.5639e-28	BCLAF1	ODC
0.154845	0.000856119	BOD1L1	EX
0.154837	5.29748e-08	MAP7D1	ASC
0.154625	3.59713e-05	PDGFA	ODC
0.154557	1.32062e-40	TSC1	ODC
0.154531	0.00793241	ARPC5	ODC
0.154401	6.67591e-05	STARD7	ODC
0.154384	0.0306586	ARRB1	EX
0.154221	5.27815e-10	ARNTL	EX
0.154184	8.21209e-08	ZNF84	INH
0.154132	0.041052	MAPK8IP3	ASC
0.154031	0.00125051	PRICKLE2	EX
0.153948	1.1299e-06	ZNF347	ODC
0.153833	3.9305e-18	CSNK1E	ODC
0.153725	1.43169e-09	PRIM2	ODC
0.153678	7.69906e-12	DAZAP1	ODC
0.153623	2.64859e-14	FTCD	EX
0.153492	1.25305e-05	MGAT3	EX
0.153314	3.48447e-06	GCA	ODC
0.153205	1.91601e-07	MOB2	EX
0.153182	3.32014e-10	GRAMD1B	EX
0.153178	0.00289135	GCNA	ODC
0.153106	0.0286764	STK40	ASC
0.153095	1.50995e-18	SRSF5	ODC
0.152931	8.74754e-31	APPL2	ODC
0.152892	0.00333101	TENT4B	ASC
0.152882	5.96238e-11	CASTOR3.1	EX
0.152882	1.85752e-24	TTC21B	ODC
0.152869	2.36859e-12	RBL2	ODC
0.152519	8.43672e-15	ZNF160	ODC
0.152504	2.4475e-16	PDS5B	EX
0.152442	4.83385e-06	ITSN1	EX
0.15234	0.000183179	CCDC6	EX
0.152273	1.84802e-05	RABGAP1L	ASC
0.152116	6.83341e-05	COL24A1	ASC
0.152099	0.0193296	PPP2R2D	ASC
0.151652	3.39177e-11	SMC6	EX
0.151588	0.000285864	SPEF2	EX
0.151586	3.95548e-15	KMT2E	ODC
0.151543	1.41919e-19	TLN1	ODC
0.151468	2.73662e-32	RBM33	ODC
0.151443	1.28269e-09	EFCAB2	ODC
0.151297	0.000402896	LINC02241	ODC
0.151161	1.6512e-13	ASCC3	ODC
0.151149	3.07445e-06	MAN2A2	EX
0.151048	0.00708632	NDST1	ASC
0.15069	1.37543e-06	FAIM2	ODC
0.150653	4.57892e-05	DOCK7	ODC
0.150451	0.0489951	ALG1	ODC
0.15033	4.36503e-08	PIK3R4	ODC
0.150328	0.0153698	BVES-AS1	ODC
0.150104	1.95892e-13	RABGEF1	EX
0.150079	0.0234933	CBX5	ASC
0.150037	0.00312107	CDKL1	ASC
0.149925	1.0453e-12	PRPF3	ODC
0.149883	5.10229e-19	C2CD3	ODC
0.149334	3.10388e-23	ICE1	ODC
0.149312	1.80798e-07	SLC25A6	ODC
0.149211	8.91391e-21	DDX3X	ODC
0.149148	4.45165e-14	ZBTB38	EX
0.149128	8.98172e-06	SCARB2	ODC
0.149041	0.000681645	MYT1L	ASC
0.14903	3.88316e-14	NUP214	ODC
0.148965	7.4054e-13	CCDC88A	ODC
0.148866	0.0289047	VPS13A	EX
0.14873	4.86795e-17	ZFR	ODC
0.148672	2.70527e-09	TAB1	ODC
0.148651	3.61721e-07	UBA6-DT	ASC
0.1483	0.0275404	RESF1	EX
0.148005	1.35767e-15	PRPF4B	ODC
0.147985	0.0160308	CEP95	INH
0.147945	1.2229e-06	PEA15	EX
0.14783	1.62653e-30	KIAA0586	ODC
0.14761	4.34746e-22	CNOT3	ODC
0.147579	0.0242944	A2M	ASC
0.14733	0.0223377	PXYLP1	ASC
0.147321	0.0212001	LIPT1	ODC
0.147184	8.57785e-27	ZNF84	EX
0.147155	2.77637e-25	EP300	ODC
0.146928	2.43933e-13	ZNF83	EX
0.146863	1.08705e-10	CTDSP2	ODC
0.14683	8.4341e-21	CNOT1	ODC
0.146815	1.66483e-17	CBX5	ODC
0.146772	1.50555e-07	SLC1A3	EX
0.146743	2.1037e-09	PANTR1	EX
0.14651	2.15455e-05	CETN3	ODC
0.146392	5.04532e-13	DNMT3A	EX
0.146353	1.25089e-05	AHSA1	ODC
0.146237	2.41487e-14	ATP6V0A1	EX
0.146225	0.000129047	CCT3	ODC
0.146215	4.01729e-10	TSHZ2	ASC
0.146017	0.000103852	ENSG00000285667	ODC
0.145913	0.0187545	RAPGEF5	EX
0.145752	0.000118225	ZNF155	ODC
0.145677	0.0277286	ZNRF1	ASC
0.145657	0.0205463	SOCS6	ODC
0.145489	0.0188373	PICK1	EX
0.145325	2.28691e-09	PTCD2	ODC
0.145106	1.99617e-08	DHX34	ODC
0.145041	2.43921e-10	FKBP4	ODC
0.144819	3.02651e-05	GABPB1-AS1	OPC
0.144731	0.000173667	SPECC1L	ODC
0.144527	6.44841e-06	7SK	ASC
0.144403	0.000113922	LINC02150	EX
0.144294	9.22395e-09	CAMK2A	ASC
0.144116	1.42476e-08	NFIX	ODC
0.143823	5.45192e-06	ARHGEF37	ODC
0.143785	0.00341931	INPP4A	EX
0.143682	5.04029e-05	NAMPT	ODC
0.143585	1.95826e-07	GCNT1	ODC
0.143458	1.79523e-07	NETO1-DT	EX
0.14341	1.86624e-05	HSD11B2	EX
0.143304	2.19524e-17	LIMCH1	EX
0.143289	3.77248e-20	GOLGA4	ODC
0.143173	0.0240295	TTC3P1	ODC
0.143062	3.24938e-05	COL12A1	EX
0.14282	5.7109e-10	ZNF704	ODC
0.142798	0.000104815	XNDC1N	ODC
0.14273	1.09272e-05	SATB1	EX
0.14243	0.000207904	PLIN3	ODC
0.142191	3.75878e-06	TATDN1	ODC
0.142174	6.57974e-18	DYNLL2	ODC
0.141977	0.00401295	DLGAP2	ASC
0.141791	2.05186e-39	CALD1	ODC
0.141737	0.000362206	MPHOSPH6	EX
0.141729	0.0182031	SFT2D2	ASC
0.141534	9.61488e-08	VTA1	ODC
0.141533	1.79178e-07	JAM3	EX
0.141487	1.49526e-19	N4BP2L2	ODC
0.141324	0.00238832	PFKL	EX
0.141312	0.0237782	BAZ2A	EX
0.141084	2.31663e-12	ZFP62	ODC
0.141065	0.000663039	MIR3936HG	EX
0.141009	5.73319e-08	BRD8	EX
0.140939	3.96937e-05	CCDC57	EX
0.140933	3.44922e-21	DOCK9	EX
0.140817	6.31444e-14	ZFPM2	ODC
0.140807	1.46071e-08	DEPTOR	ODC
0.140708	6.2614e-05	ADAM11	EX
0.140678	0.00630579	ENSG00000286823	ODC
0.14058	0.0280951	MTATP6P1	EX
0.140464	0.0133915	ZNF680	INH
0.140289	2.67944e-24	ENSG00000242588	ODC
0.14012	2.84969e-06	ZMYM5	EX
0.139915	0.0434783	DDX3Y	ODC
0.139892	1.30063e-16	SBNO1	ODC
0.139865	1.24705e-12	DPP10	ODC
0.139766	1.2802e-14	MIA3	EX
0.139598	0.000432116	MFSD12	ODC
0.139506	2.63657e-05	RALY	ODC
0.139488	2.11675e-15	CHMP3	ODC
0.139477	1.08452e-15	MATR3	ODC
0.139474	3.9411e-06	EGFR	ASC
0.139451	2.80503e-12	NUCKS1	ODC
0.139367	8.3868e-09	ERCC6	ODC
0.139041	8.78904e-05	PRDM16	ASC
0.13869	1.45018e-22	HERC3	ODC
0.13867	3.69199e-11	KHDRBS3	ODC
0.138287	2.18897e-07	DSEL	ODC
0.13826	3.76619e-17	PRR14L	EX
0.138231	0.000155678	CACNA1E	EX
0.138203	0.0063009	SNAP23	INH
0.138071	5.09627e-15	ZC3H11A	EX
0.138044	2.36452e-07	ITGB3BP	ODC
0.137825	4.83001e-05	CCDC13	ODC
0.137645	1.45704e-05	WASHC5	ODC
0.137583	1.34022e-12	SRSF3	ODC
0.137545	0.00268711	PCF11	EX
0.137485	6.38428e-07	RBM28	EX
0.137065	3.65397e-09	DOCK10	ODC
0.136745	1.78367e-07	P3H2	ODC
0.136724	3.28487e-06	LRP11	ODC
0.136699	0.000690456	UBE2E2	EX
0.136584	2.14575e-41	TSGA10	EX
0.136439	5.33303e-05	CHL1-AS2	EX
0.136321	4.2629e-28	ST6GALNAC3	ODC
0.136295	1.00789e-07	LINC01135	EX
0.136088	0.00385773	PPP1R13B	EX
0.136083	2.17481e-05	ANXA6	EX
0.135991	8.13728e-11	TBC1D5	ODC
0.135953	3.66436e-05	CPEB3	ODC
0.135772	4.70824e-10	EIF4G2	ODC
0.13553	8.78734e-23	HNRNPH1	ODC
0.135469	3.63279e-13	PTPRS	ODC
0.135338	0.00893786	SLITRK2	ODC
0.135117	1.25456e-20	XPO7	ODC
0.135096	1.23686e-09	MAPRE3	ODC
0.134885	0.00128402	PRKCQ	ODC
0.134781	6.49845e-07	H1-4	ODC
0.134574	1.47791e-11	ARHGAP22	EX
0.134554	0.000233602	FGGY	ODC
0.134516	0.000160214	COA1	ODC
0.134444	6.62926e-31	RBM28	ODC
0.134409	3.18099e-22	EHBP1	ODC
0.134395	4.70911e-06	ZHX3	ASC
0.134175	0.000113563	CLCN6	ODC
0.134169	4.69023e-07	CDC5L	ODC
0.133997	6.8897e-07	PI4K2B	INH
0.133941	3.75871e-05	SND1	ODC
0.133588	1.1237e-06	LDLR	ODC
0.133532	6.05424e-11	LYST	ODC
0.133482	7.53971e-28	MGA	EX
0.133304	9.02524e-09	MTURN	ODC
0.133224	1.59394e-06	HNRNPDL	EX
0.133211	2.36309e-06	TSGA10	ODC
0.133094	3.00379e-06	IKZF5	ODC
0.13306	5.19395e-08	CDIN1	ODC
0.133057	7.7837e-06	GAB1	INH
0.132917	0.0149791	TMEM132D	OPC
0.132915	0.000224336	LYRM2	ASC
0.132785	0.00201031	AMER2	INH
0.132654	5.27953e-12	MSANTD4	EX
0.132653	7.53674e-05	INO80D	EX
0.132643	0.0070729	PLGRKT	ODC
0.132639	0.0139567	MLH3	INH
0.132546	7.24188e-47	TCF25	ODC
0.132491	4.67773e-17	KLHL24	ODC
0.132444	0.00121095	TMEM14B	EX
0.132434	0.00483238	SCLY	ODC
0.132249	0.00103293	ZNF678	ODC
0.132192	2.93187e-89	MEG3	EX
0.132051	1.34981e-12	ZNF595	EX
0.131975	0.00240613	MAN1A1	EX
0.131972	0.000166205	MAST3	EX
0.131951	0.000109497	NUCB1	ODC
0.131912	2.82892e-08	WBP4	ODC
0.131835	0.016309	MAPK10	ASC
0.131789	0.000730149	DNAJC9	EX
0.131643	5.00235e-18	VPS13C	EX
0.131552	8.4985e-07	RPL31P46	EX
0.131513	7.11254e-06	ENSG00000250075	ODC
0.131509	0.000388647	SPTAN1	ASC
0.131391	0.00390546	TSHZ3	ASC
0.131172	0.000144274	NMT1	ODC
0.131061	3.4159e-17	YY1	ODC
0.130986	7.81649e-24	ERCC6L2-AS1	EX
0.130915	0.000155126	NOLC1	ODC
0.130852	0.000392211	BROX	ODC
0.130695	6.75164e-19	DYNC1H1	EX
0.130389	7.60568e-19	ANKH	EX
0.129963	0.00209663	APBB1	ASC
0.129938	0.000337617	ACAD9	EX
0.129869	0.00100918	INTS4	ODC
0.129822	0.00396227	HM13	EX
0.129815	4.2261e-09	RBM12B	ODC
0.129648	6.21854e-09	SERPINB6	ODC
0.129514	7.87129e-05	PARP2	EX
0.129292	8.61698e-12	WDR20	ODC
0.129057	0.0485503	POC5	ODC
0.129039	0.0129242	SNAI3-AS1	EX
0.129037	0.00704796	PROX1	INH
0.128964	0.00218756	SMARCA1	EX
0.128823	0.000262291	GAL3ST1	ODC
0.128819	4.0769e-14	KLHDC2	ODC
0.128533	6.00104e-06	PTPN5	EX
0.128517	2.36991e-14	WBP2	ODC
0.128432	7.80721e-08	FAM120B	ODC
0.128425	3.15932e-12	ADGRL3	ASC
0.128372	1.94074e-07	KIAA1217	ASC
0.128214	1.58732e-05	LZTFL1	EX
0.128156	0.000159846	CENPP	ODC
0.128103	4.96134e-21	UBXN7	ODC
0.127851	0.00229132	THRA	ASC
0.127847	1.97631e-08	PLEKHA7	ODC
0.127803	0.000125255	CUX1	EX
0.127656	0.00115661	CCT5	ODC
0.127253	0.0112454	KCNH3	EX
0.12725	1.50485e-08	ZBTB1	EX
0.1272	0.000266268	MAP7D1	EX
0.12717	5.62917e-27	HNRNPA2B1	ODC
0.127164	2.01617e-13	GDF1	ODC
0.127027	0.00022273	PSMC2	ODC
0.12698	1.38608e-11	MARK1	ODC
0.12697	0.0052302	NACC2	ODC
0.126845	2.40504e-24	MED28	ODC
0.126734	0.0329196	FAM153B	EX
0.126661	9.26985e-10	MYH10	EX
0.126611	2.60012e-14	KRIT1	ODC
0.126408	1.03094e-18	RB1CC1	ODC
0.126326	0.0157145	USP2	ODC
0.12631	7.36843e-05	LINC01881	ODC
0.126195	1.77675e-06	IL10RB	ODC
0.126122	0.0061753	RAB27B	EX
0.126036	4.34706e-26	CHD1	ODC
0.125939	0.0148695	DGKA	EX
0.125926	0.0315789	GREB1L	EX
0.125907	0.000330272	PRPF3	EX
0.125801	2.34021e-14	KDM5C	ODC
0.125753	1.01204e-10	UBXN4	EX
0.125664	0.0471927	CRHR1	EX
0.125631	1.31126e-05	SRCAP	EX
0.125577	3.30232e-15	UST	ODC
0.125496	0.00576449	SELENON	ASC
0.125445	0.000635165	AK9	EX
0.125396	3.1728e-20	TMPO	ODC
0.125381	0.0104224	LINC03013	ODC
0.125348	3.91883e-14	PRPF39	EX
0.125335	7.52763e-11	TARS1	ODC
0.1253	3.26487e-15	PSIP1	ODC
0.125269	1.34909e-07	LMNA	ODC
0.12506	5.27105e-10	KCTD13	ODC
0.124958	1.78821e-11	EIF4G1	ODC
0.124923	0.000148832	CHD1L	ODC
0.124526	0.047535	CNKSR3	ODC
0.124524	0.0253221	LINC00877	INH
0.12445	0.00379138	RILPL1	EX
0.12442	0.00237526	ZNF649	EX
0.124325	0.0242607	SIM2	ODC
0.124307	1.16192e-10	DTWD1	ODC
0.124229	7.90328e-17	MLLT6	ODC
0.124155	5.05439e-20	COPB1	ODC
0.124034	5.04862e-05	SPNS2	ODC
0.124	7.08882e-16	TUBGCP3	ODC
0.123957	0.0120281	ZMYM5	ODC
0.12388	8.20315e-10	CLK3	ODC
0.123808	4.10026e-11	ELOVL6	EX
0.123804	6.37003e-10	ASCC1	ODC
0.123737	2.18434e-07	DFFA	ODC
0.123727	1.02359e-08	INPP5D	ASC
0.1237	0.000527157	MKNK1	EX
0.123699	0.00499893	RSL1D1-DT	ODC
0.123696	3.95557e-05	ENSG00000274265	ODC
0.123571	1.85847e-08	CHADL	ODC
0.123559	1.25815e-06	DAZAP2	ODC
0.123511	2.81544e-05	SEPSECS	ODC
0.123336	9.47032e-09	SHPRH	EX
0.123195	8.33711e-05	ENSG00000239922	ODC
0.123131	0.000251757	POLA2	ODC
0.123104	8.24506e-06	GLIS1	EX
0.123036	4.28657e-17	GDI1	ODC
0.123029	3.74966e-14	TAX1BP1	ODC
0.122867	0.0170252	ZFP14	ASC
0.122849	2.90756e-12	ZNF761	ODC
0.122744	6.53659e-06	OS9	EX
0.122657	6.55328e-05	CPLX1	EX
0.122635	0.00112711	PXYLP1	EX
0.122629	0.000518949	DDX18	ODC
0.122586	0.00555688	ZNF354B	ODC
0.122558	6.36828e-07	DNAJB2	EX
0.122318	2.48647e-22	PRKDC	ODC
0.122226	1.07334e-14	PKNOX1	ODC
0.122155	0.000347381	TENT4B	ODC
0.122044	9.50094e-08	OXNAD1	ODC
0.122003	2.20404e-06	RPS6KA5	INH
0.121827	2.27221e-10	PPP1R10	ODC
0.121825	1.1333e-06	RIMOC1	ODC
0.1218	0.00952717	MIPOL1	EX
0.121785	4.25936e-08	PKD1L1	EX
0.12158	0.00471431	NOP14-AS1	ODC
0.121573	3.27671e-17	CDC42BPB	ODC
0.121498	5.45616e-10	TPTEP1.1	ODC
0.121443	0.00254573	ENSG00000285942	ODC
0.121386	5.24403e-19	EVI5	EX
0.121363	6.58439e-17	STAG3L5P.1	EX
0.121282	0.00110944	TMEM44-AS1	ODC
0.121229	0.0164347	ENSG00000287917	ODC
0.121164	0.000482708	SYT1	ASC
0.121122	0.000169896	ANK1	EX
0.121078	2.32275e-09	PIBF1	ODC
0.121058	3.59563e-12	UHRF2	ODC
0.121045	0.000227498	DUSP8P5	EX
0.121037	1.22942e-07	NDUFV3	EX
0.121029	0.00699029	COL8A1	ASC
0.121005	0.0046926	NSA2	ODC
0.120929	0.0303308	VEGFD	ODC
0.120916	3.71382e-24	UBE3C	ODC
0.12088	6.9213e-13	RMND5A	ODC
0.120848	1.42631e-22	RBM25	ODC
0.120658	5.88452e-22	SHC2	ODC
0.120594	1.90168e-13	STYXL1	ODC
0.120495	4.40082e-05	FOXK1	ODC
[truncated: 11,607 more rows]

## Sheet: tableS4B
avg_log2FC	p_val_adj	gene	group		snRNA -- AD (ident1) vs Control (ident2)
1.41381	1.15089e-21	TMEM163	MG
1.3452	6.02742e-56	DPYD	MG
1.21092	3.98172e-48	NEAT1	ASC
1.04556	2.92504e-17	TPRG1	MG
1.00628	1.30683e-49	CD163	MG
0.995786	2.31277e-79	CNTNAP3B	ASC
0.935543	0.00195454	RIMS1	ASC
0.857959	9.35496e-24	SHOC1	MG
0.855836	3.18554e-56	FMN1	MG
0.748205	1.1671e-06	HSP90AA1	ASC
0.719734	2.69473e-24	NEAT1	MG
0.718548	7.13265e-21	COLEC12	ASC
0.691493	1.19768e-55	NEAT1	ODC
0.685923	1.24034e-18	SAMD4A	ASC
0.678612	8.93018e-20	ERBIN	ASC
0.669663	0.000666772	FLT1	MG
0.669028	9.86705e-08	DAAM1	ASC
0.640878	1.82582e-11	FOXP1	MG
0.640449	0.00391292	CNTN5	EX
0.636353	1.68416e-07	SCIN	MG
0.631234	8.39012e-05	P4HA1	MG
0.61328	1.60111e-22	CD44	ASC
0.609815	6.54334e-05	XIST	INH
0.608208	1.14372e-05	NPAS2	ASC
0.594215	6.03167e-09	MAP1B	ASC
0.594181	4.60529e-09	IRS2	ASC
0.592816	2.49546e-09	AP001347.1	INH
0.565276	0.00974921	CPEB4	MG
0.563924	1.44923e-06	SEM1	OPC
0.561353	2.02107e-06	LURAP1L-AS1	ODC
0.558941	2.36682e-07	FLRT2	ASC
0.556506	2.12735e-13	F13A1	MG
0.556014	3.46166e-84	HSPA1A	ODC
0.543764	4.83108e-42	ACSL1	MG
0.54104	1.83972e-27	CHORDC1	ODC
0.540039	1.55675e-19	CDKL1	ODC
0.535533	2.94298e-43	MAPRE2	ASC
0.522521	4.59399e-07	STARD13	MG
0.51902	3.16079e-42	PTGES3	ODC
0.513759	0.0207083	CNN3	ASC
0.513415	8.69988e-70	FKBP5	ODC
0.5127	7.09198e-20	DSE	MG
0.510617	0.0181195	MCTP1	MG
0.508643	0.00177538	IL15	MG
0.505112	2.1065e-06	LINC02432	MG
0.502735	0.000159728	RUNX1	MG
0.498388	3.89367e-127	HSP90AA1	ODC
0.495873	0.0139805	MRAS	ASC
0.495824	0.0178967	CREB5	ASC
0.492287	0.0116948	LNCAROD	MG
0.484536	9.79421e-12	RTN4	ASC
0.482334	0.000160772	AGMO	ODC
0.47819	1.0767e-06	VSIG4	MG
0.476911	1.40056e-26	SORBS1	ASC
0.475623	0.000118537	ARAP2	MG
0.474779	1.3362e-09	AL390755.1	ASC
0.474332	0.000106648	RGL1	MG
0.468223	0.0165803	RANBP3L	ASC
0.462907	1.44506e-63	APOLD1	ODC
0.460671	0.00449898	LAMA3	EX
0.457836	6.7337e-12	BCL6	MG
0.457563	7.40191e-05	PCAT1	EX
0.455902	8.49885e-11	BAG3	ASC
0.454688	7.9769e-05	ST8SIA1	ASC
0.452757	2.64791e-14	PTPN9	ASC
0.451178	9.68628e-41	ARHGEF3	ASC
0.447197	0.00110648	HSP90B1	MG
0.445294	4.08989e-38	CD163L1	MG
0.441091	2.90906e-05	MAPK4	ASC
0.440523	3.76797e-19	TPST1	ASC
0.440164	3.63162e-18	IL2RA	INH
0.437049	2.79024e-40	HSPA1B	ODC
0.436686	4.5742e-31	SERPINA3	ASC
0.434738	2.56925e-18	TPD52L1	ASC
0.432248	0.00952042	PAPOLA	ODC
0.427595	2.78796e-18	HSPH1	ODC
0.426437	0.000215434	CEMIP2	MG
0.426009	5.79155e-05	IL2RA	EX
0.423707	0.000151979	AL110292.1	OPC
0.416693	5.05816e-22	SNTG1	EX
0.414562	0.0484425	CAP2	ASC
0.412676	0.0412975	PYGL	MG
0.411156	4.18407e-61	PDE1A	ODC
0.409705	0.000221754	DDR2	ASC
0.406294	0.000613025	CAMK2D	ASC
0.404088	7.93602e-20	DNAH11	OPC
0.403884	7.41325e-18	CTNNA3	OPC
0.403298	7.972e-08	RASA2	MG
0.402592	3.5926e-10	SIPA1L1	MG
0.402167	7.82947e-07	ITPR2	ODC
0.401966	0.00611064	TMEM232	EX
0.398357	1.0061e-22	LRP1B	ASC
0.397068	1.85087e-46	ABCA6	ODC
0.391875	1.33717e-34	BCL6	ASC
0.391593	1.97756e-06	DPH6-DT	OPC
0.391495	3.85309e-72	PRKCA	ODC
0.388332	0.0319892	TMEM132C	ASC
0.385865	5.59834e-09	GABRB1	OPC
0.382591	0.00829994	CADM2	EX
0.380596	1.13165e-14	MAOB	ASC
0.380214	0.0294806	SLAIN1	ASC
0.380169	6.30997e-20	GLIS3	ASC
0.379777	1.59444e-24	PVT1	MG
0.378973	0.0309032	CDH20	OPC
0.376158	9.61468e-11	PTCHD1-AS	ASC
0.375901	4.49142e-11	CHI3L1	ASC
0.370885	3.47147e-06	ANKRD22	MG
0.370655	0.0275418	KDM6A	ODC
0.368814	0.00269043	SOX5	EX
0.368209	5.69403e-09	CNTNAP3	ASC
0.367684	3.39641e-31	XPO1	ODC
0.366181	2.08472e-08	AC139887.2	MG
0.364522	4.9722e-05	FAM110B	MG
0.362604	0.00186504	SNCA	MG
0.362142	8.17479e-08	FRMD4B	MG
0.360723	0.0357768	LINC01098	ODC
0.358485	2.85378e-10	SLC38A2	ODC
0.357835	1.15385e-06	HSP90AB1	ASC
0.357464	9.56055e-17	MSI2	ODC
0.357079	0.000657048	PDE4DIP	ASC
0.351432	1.70459e-14	PTPRE	ASC
0.350792	0.0129127	RNF175	MG
0.350039	3.14476e-23	SH3PXD2B	MG
0.347591	1.54257e-10	ADAM12	ASC
0.346201	2.46688e-06	MIR181A1HG	MG
0.345473	4.8829e-09	KCND2	OPC
0.344875	4.74995e-69	DST	ASC
0.344555	0.00191469	CDH23	ASC
0.344044	2.27488e-15	CACNA1C	ASC
0.34217	8.20465e-21	DNAJC6	ASC
0.34141	9.74425e-13	TMTC1	ASC
0.341168	1.89303e-10	CPNE8	MG
0.34031	3.08062e-25	TBC1D8	MG
0.339605	1.38247e-27	HILPDA	ASC
0.339228	4.83187e-25	PCAT1	INH
0.339208	2.00054e-26	GOLGA4	MG
0.336311	1.72815e-10	THRB	MG
0.335879	3.79662e-76	NUP210L	ODC
0.334692	2.90439e-07	DNER	ASC
0.331808	0.0123088	UGCG	MG
0.331494	4.78275e-27	PCDH9	OPC
0.33147	0.00175195	ITPKB	ASC
0.33106	3.59913e-15	ADAMTS9-AS2	ASC
0.330279	3.45124e-26	ZFPM2	OPC
0.327876	3.94876e-10	KCND3	ASC
0.326702	2.0733e-127	SORBS1	ODC
0.326397	9.61599e-14	TRPS1	MG
0.325449	6.74278e-14	SPATA6	MG
0.325445	0.0499669	KCNQ3	ASC
0.325142	9.99654e-09	ADGRE2	MG
0.32394	4.24478e-24	2024-03-01	MG
0.323733	7.35348e-07	MAPT	OPC
0.323112	0.0175744	RALYL	EX
0.322961	0.000478708	APOLD1	OPC
0.322366	8.31586e-07	DST	OPC
0.32124	9.38624e-41	KAZN	ODC
0.320927	0.00423635	SLC39A11	ASC
0.31799	0.000831985	FXR1	ODC
0.315105	9.1798e-24	PDE8B	ASC
0.314554	4.98846e-14	SPRY4-AS1	ASC
0.313505	0.000124747	EMP1	ASC
0.311317	7.12861e-12	AC092691.1	ASC
0.311188	1.19621e-11	AC098829.1	ASC
0.310159	1.18927e-06	MS4A4A	MG
0.309871	1.18634e-33	CCDC144A	ASC
0.309767	7.53723e-90	RGS7	ODC
0.308259	1.04588e-14	ADAM12	ODC
0.308247	1.40633e-11	AC061708.1	ODC
0.307698	0.0135597	IRAK2	ODC
0.307288	0.00544315	FAS	ASC
0.307281	2.88135e-14	STIP1	ODC
0.306497	5.86561e-14	NCAM2	OPC
0.304432	7.27598e-09	MIB1	ODC
0.304012	7.71397e-18	DGKB	OPC
0.303348	3.69578e-46	DOCK5	MG
0.301438	2.16981e-08	SLC9A9	ASC
0.300725	6.96362e-06	BMERB1	OPC
0.299186	1.51365e-11	UNC5C	ASC
0.299073	0.0099084	TRIO	ASC
0.29869	7.0257e-12	C22orf34	MG
0.297597	2.9411e-10	TMEM98	ODC
0.295041	0.0154371	KLF7	ASC
0.291524	0.00519122	NAV2	ASC
0.290922	1.84151e-17	STAB1	MG
0.290866	5.19143e-32	FKBP5	MG
0.290737	8.15647e-20	ABI3BP	ODC
0.290665	1.66265e-12	ADGRL3	ASC
0.290106	3.75702e-50	EPCAM-DT	ODC
0.289832	0.0151007	ZEB1	EX
0.289674	1.37553e-18	CCDC59	ODC
0.288877	1.49571e-13	ITPRID2	ODC
0.288504	1.18814e-20	ZNF365	ODC
0.287113	2.91008e-16	AC119673.2	EX
0.28442	0.00330667	RXRA	OPC
0.283623	6.66783e-23	FAM20C	ASC
0.283335	2.69012e-10	DNAJB1	ODC
0.282906	8.74125e-06	PRKCA	ASC
0.282881	1.50659e-08	TLE4	ODC
0.282484	4.72754e-10	NUP210L	ASC
0.282269	0.0113373	SHOC1	ASC
0.280939	5.52843e-13	GLRA2	ODC
0.279471	3.32472e-54	SHOC1	ODC
0.279151	1.5844e-23	SYNE1	ASC
0.278059	9.57894e-05	UBASH3B	ASC
0.277145	1.16848e-05	DTNA	MG
0.275678	0.00131801	LONRF3	ASC
0.275471	9.24324e-32	CCDC144A	OPC
0.275353	3.44778e-05	ZNF706	ODC
0.274958	1.82778e-12	EFR3B	ODC
0.274692	7.79409e-22	PSMG4	ASC
0.273222	0.000473127	FAM20C	MG
0.271897	0.00125798	ZNF608	ASC
0.270197	8.41373e-29	SEMA4B	ODC
0.26934	0.0167833	NEK6	ASC
0.269256	0.00217312	PARVB	MG
0.268833	1.80622e-08	CADM2	OPC
0.268305	0.000818968	IQGAP1	MG
0.268232	1.82969e-109	PLCXD1	ODC
0.267895	4.69548e-106	CADM2	ODC
0.26741	0.000620536	FANCC	ODC
0.267204	7.24788e-34	SEM1	ODC
0.266687	3.42465e-05	FIGN	OPC
0.266438	7.91153e-17	OSMR	ASC
0.266398	8.98159e-09	MALAT1	ASC
0.265442	0.000722041	SRGAP1	MG
0.264578	0.0113345	LRP1B	EX
0.261304	1.58903e-48	AC006148.1	ODC
0.261117	1.60263e-06	GRAMD1C	OPC
0.260384	1.67222e-302	AL033523.1	ODC
0.259477	0.0118557	SHOC1	INH
0.258691	2.80886e-110	CDH20	ODC
0.25855	5.31342e-06	LINC00621	MG
0.258323	4.9429e-12	NEO1	ODC
0.258174	1.9739e-05	MOB3B	ASC
0.257981	1.03564e-41	LDB2	ODC
0.257805	0.00623876	APP	ASC
0.257452	0.0161035	AL354740.1	ASC
0.2567	0.00931992	ARAP2	OPC
0.256313	7.84916e-33	PCGF5	ODC
0.256123	0.0496988	LAP3	MG
0.255197	5.98593e-15	MS4A6A	MG
0.255179	0.00788098	KLHL2	MG
0.254447	0.0072115	NRP1	MG
0.254164	3.91174e-05	AC098829.1	OPC
0.253604	1.67345e-30	PLEKHH2	ODC
0.253275	9.16337e-09	STXBP5L	OPC
0.253092	3.34373e-07	SPOCK1	ASC
0.252482	8.84746e-15	SNCA	ODC
0.25206	9.85256e-18	PLCB1	ASC
0.250281	0.000280554	GRM7	OPC
0.249143	9.69939e-37	EFCAB3	ASC
0.247634	2.22577e-10	PIM1	MG
0.245127	8.60627e-14	PARD3	OPC
0.244455	3.91093e-27	CADPS	ASC
0.244121	4.95859e-36	HSP90AB1	ODC
0.243805	7.74644e-56	MACF1	ASC
0.242627	1.92507e-11	EPHA1-AS1	INH
0.242466	1.45295e-08	DNAJA1	ODC
0.242226	1.25738e-06	AP001347.1	EX
0.242206	2.03623e-10	GADD45A	ASC
0.242168	0.000946849	HSPD1	ODC
0.241292	3.26673e-05	ADAMTS9-AS2	OPC
0.240675	0.000207657	UNC5C	OPC
0.240445	8.22994e-63	ADGRB3	ODC
0.239296	3.67018e-20	DTNA	ASC
0.238975	0.0164226	ZHX3	OPC
0.238149	1.74588e-05	SNX31	EX
0.237953	4.61537e-09	OSMR-AS1	ASC
0.237948	9.87778e-07	NTM	ODC
0.237815	3.90772e-13	DGKG	OPC
0.237453	5.4646e-05	CLIP4	ODC
0.237305	0.00146808	MAFB	MG
0.236281	3.55003e-12	NKAIN1	ODC
0.236258	0.0299527	SLC39A11	ODC
0.236196	8.6899e-26	DOCK5	OPC
0.236036	0.000593823	EEPD1	ODC
0.23598	0.00147759	2024-03-01	ASC
0.235124	0.0163281	CEP290	EX
0.233979	0.0114137	VPS13C	ASC
0.233153	0.0029224	NEAT1	OPC
0.232291	9.91065e-79	IL2RA	ODC
0.231394	9.92435e-10	ZDHHC11B	ODC
0.230383	0.0152683	REV3L	ASC
0.230182	0.00646586	SHOC1	OPC
0.228835	1.53096e-05	CTNNA3	INH
0.228277	0.00308419	RETREG1	ASC
0.227433	4.97229e-15	HSPA4L	ODC
0.226442	4.1558e-08	LAMA3	INH
0.226225	0.00319335	NFIB	ASC
0.225137	1.85241e-13	NSF	ODC
0.224923	2.23633e-06	SDCBP	MG
0.22471	0.0412355	MYOF	ASC
0.224634	0.00283354	MKLN1	ODC
0.22363	4.55178e-05	C16orf95	OPC
0.22233	0.00845278	PIP4K2A	INH
0.222326	0.00168015	MEGF9	MG
0.222263	4.45628e-24	DIP2C	ODC
0.221548	8.38999e-07	CPNE8	ASC
0.221196	1.16142e-30	AC093865.1	ODC
0.221066	2.75755e-58	AC119673.2	INH
0.220763	5.95988e-07	COPG2	ODC
0.220507	0.042441	SAMD12	MG
0.220429	1.40546e-06	LIFR	OPC
0.219989	7.78661e-09	MATN2	ASC
0.219356	4.12222e-29	PTPN2	MG
0.218224	9.40357e-07	RASSF8	MG
0.217256	7.84189e-08	NCAM2	ASC
0.216791	1.88818e-08	MAP3K14	ASC
0.215616	3.17068e-06	GAS7	ASC
0.21559	0.00366437	PLSCR1	MG
0.214804	1.11757e-06	FBXO31	OPC
0.214613	6.58775e-11	PKP4	ASC
0.214056	0.00314612	SEM1	INH
0.213349	1.83352e-78	TMPRSS5	ODC
0.212449	4.17707e-12	SLC1A3	MG
0.21179	1.06138e-06	HERC4	ODC
0.211655	7.93265e-14	LIMK2	MG
0.210754	0.00694211	TRHDE	EX
0.208727	4.05774e-30	ZNF638	ODC
0.208686	0.00886418	UGCG	ASC
0.208644	0.00354671	STAT3	ODC
0.208556	0.000224194	JAKMIP3	ODC
0.208549	3.62971e-05	COPA	ODC
0.207087	1.87556e-12	PPM1K	ODC
0.206232	3.25415e-09	AC104806.2	ODC
0.204868	8.79563e-05	CNTNAP2	EX
0.204651	9.79509e-06	SEMA5A	ODC
0.203715	0.0263715	PDE1C	ASC
0.202984	8.36018e-09	PITPNC1	OPC
0.20245	3.3859e-07	AC119673.2	MG
0.202146	5.00953e-53	TENM4	ASC
0.201929	5.51602e-43	CNTN3	ODC
0.201427	1.13034e-33	LRRC1	ODC
0.201408	2.72612e-11	TENM3	ODC
0.200448	9.10416e-07	SLCO1A2	ODC
0.199981	0.000647399	MIR29B2CHG	ODC
0.199608	0.00108199	SMARCA2	ODC
0.199074	0.000551158	DPH6-DT	EX
0.198658	8.58292e-10	EPB41L4B	ODC
0.198386	0.000105728	PHYHIPL	OPC
0.19801	9.13454e-05	ELF2	ODC
0.197716	7.60141e-08	DPY19L2	OPC
0.197687	1.64478e-08	SPEN	ODC
0.197614	9.57313e-05	HP1BP3	ODC
0.197369	1.47615e-23	MAPT	ASC
0.197082	2.32616e-08	ADCY2	ASC
0.195902	1.0435e-19	TTC1	ODC
0.195223	1.43496e-24	DGKG	ASC
0.195073	9.97147e-35	PNISR	ODC
0.194865	2.66633e-21	FKBP5	OPC
0.194592	0.000850922	SLC44A3	ASC
0.19387	2.38343e-05	HIBCH	ODC
0.193691	8.2562e-06	UBXN2B	MG
0.191249	5.2115e-07	LAMA3	ASC
0.191222	0.0320321	TF	OPC
0.190985	0.000208762	AMER2	OPC
0.190114	0.0124172	MEIS2	OPC
0.189739	5.0358e-44	LSS	ODC
0.188762	4.52225e-15	UBE2B	ODC
0.188742	4.66475e-08	HSPA5	ASC
0.188249	9.07527e-15	HDAC4	OPC
0.188125	5.30333e-24	MPHOSPH8	ODC
0.187713	9.55171e-22	HDAC4	ODC
0.187151	0.000240201	MAGI2	OPC
0.18632	6.18979e-33	PREX1	ODC
0.186265	5.84117e-27	ALDH1L1	ASC
0.185835	0.0429079	GRM3	EX
0.185513	4.42171e-08	ARHGAP39	ASC
0.185293	0.00616068	CEP290	INH
0.185161	4.60265e-06	AC016821.1	ODC
0.184485	0.0154596	SGIP1	ASC
0.183861	0.00571548	SEMA3E	OPC
0.183431	9.37133e-06	MBOAT2	ODC
0.183139	1.05734e-27	MAPK10	ODC
0.182966	1.65147e-57	ADGRL3	ODC
0.181544	7.45528e-06	COPG2	OPC
0.181506	1.14318e-11	PAK2	ODC
0.181497	2.43673e-09	SAFB2	ODC
0.18113	2.84556e-05	MAPK10	EX
0.181047	1.95168e-05	AC073050.1	ASC
0.180644	4.70525e-06	SORBS1	OPC
0.180179	0.0241867	MIR31HG	EX
0.180176	1.86485e-81	ADAMTS18	ODC
0.179976	0.000234816	ENPP2	OPC
0.179046	0.00319302	TMEM184B	ASC
0.178325	0.0133716	MAPK1IP1L	ODC
0.177825	4.06701e-35	CC2D2A	ODC
0.177688	1.1197e-13	AL589740.1	ODC
0.177645	0.00796401	CDC42BPA	OPC
0.176839	7.441e-06	NLGN1	OPC
0.176708	0.000116639	PITPNC1	ODC
0.176646	3.32804e-11	SPIRE1	ODC
0.17656	0.00751025	CCP110	ODC
0.176362	0.000851782	RELN	ODC
0.176265	0.012213	ZDHHC11B	INH
0.176227	0.010738	MUC20	INH
0.176048	0.00348109	RNF144B	MG
0.175998	0.00102629	PCDH9	EX
0.175873	4.56104e-09	GTPBP6	ODC
0.175318	6.8038e-71	LRRC63	ODC
0.175143	4.11317e-16	SPRED1	ODC
0.175085	3.91376e-23	RYR3	ASC
0.174463	6.83201e-07	C17orf67	ODC
0.174373	0.0221265	KLF6	ASC
0.174246	9.24105e-11	ANKRD18A	ODC
0.172787	0.000206609	PTEN	MG
0.172554	6.63619e-07	PDE4DIP	ODC
0.172505	0.0289986	ANKRD26	OPC
0.17084	2.64177e-19	SHC2	ODC
0.170362	0.00527136	ZNF483	ODC
0.170133	0.038636	KCNH5	EX
0.168982	1.19256e-35	IGFBP7	ASC
0.16882	3.6652e-48	MALAT1	MG
0.168719	0.000142291	NFKBIZ	ODC
0.167705	1.46282e-46	TNKS	ODC
0.167674	0.00586294	KCNH7	ODC
0.167479	0.000452119	PSTPIP2	MG
0.167473	4.22524e-39	ATP11A	ODC
0.167089	2.78399e-06	TENM3-AS1	ODC
0.166826	0.0403255	NECTIN2	MG
0.166593	1.23329e-08	PHACTR3	ODC
0.166509	6.51336e-08	SORL1	ODC
0.165483	8.44096e-05	SUGT1	ODC
0.165163	1.71768e-11	COL6A6	ODC
0.165029	0.0355637	PPP1CB	ASC
0.165028	0.00703717	ATP11A	MG
0.164751	4.61917e-06	AC106865.2	MG
0.164666	1.34866e-56	CDH12	ODC
0.164397	9.46305e-20	PCDH9	ASC
0.163473	0.0214602	STXBP5	ASC
0.163368	1.01096e-09	QKI	ODC
0.163174	3.35184e-16	PBX3	ODC
0.163075	1.21956e-11	EIF5A2	ODC
0.162606	2.5145e-07	CHKA	ODC
0.162457	0.0430445	CCDC146	ODC
0.162286	0.00163492	MIDN	ASC
0.162262	2.46611e-10	PHF21B	ODC
0.161283	0.0341985	SYT1	EX
0.161224	0.00208253	GRB10	ODC
0.161179	9.9887e-10	PLPP4	ODC
0.161127	1.12116e-05	PACS2	ODC
0.160933	7.23342e-14	BCKDHB	OPC
0.160894	1.56445e-47	NPAS3	ODC
0.16084	7.94218e-06	SSH2	MG
0.160332	0.000479633	PRKD3	MG
0.159773	0.00756124	BCL6	ODC
0.159451	3.12726e-10	TRPM3	ASC
0.159402	0.000249473	GALNT18	ASC
0.158761	5.39421e-05	NAMPT	MG
0.158274	7.91903e-17	DNAH11	ODC
0.157974	7.58989e-05	DTL	INH
0.156654	0.00611454	NBPF1	ODC
0.156285	8.50911e-11	HS3ST3B1	ASC
0.155601	5.53067e-10	NCOA1	OPC
0.155564	1.15197e-12	RAMP1	ODC
0.155504	0.000638078	RPGR	OPC
0.155168	0.00141678	CDC42BPA	ASC
0.15507	1.83094e-05	STX6	ODC
0.154859	0.000248475	HPRT1	ODC
0.153286	0.0326984	RORB	EX
0.153051	6.36401e-11	CPE	ASC
0.152992	3.21278e-13	ZFYVE28	ASC
0.15263	2.61158e-16	MT-ATP6	ODC
0.152336	0.000845293	AC007923.4	ASC
0.152053	2.6837e-09	HAMP	MG
0.151635	0.0291743	HDAC4	MG
0.151563	1.92068e-10	IQGAP1	ODC
0.150269	0.0061914	KMT2E	ODC
0.149528	1.63326e-25	PTPRJ	ODC
0.148917	2.36011e-05	ZFPM2	ODC
0.148831	1.94941e-31	AC119673.2	ASC
0.148709	0.00584371	MT-ND4	ODC
0.148689	2.48257e-28	PLCL1	ODC
0.148575	2.02633e-09	PLCL1	MG
0.14832	2.73683e-07	SPSB1	ODC
0.148113	1.0387e-12	TNIK	ODC
0.148022	7.19827e-16	TLR2	MG
0.147985	0.00038541	AHSA1	ODC
0.147974	8.02423e-14	AP003469.4	ODC
0.147859	3.02984e-11	MEIS2	ODC
0.147727	6.73908e-05	MDGA2	ODC
0.147673	5.53902e-13	QKI	ASC
0.145459	1.64826e-08	BCO2	ODC
0.145408	4.8483e-17	POLE2	ODC
0.145184	0.000642512	SH3TC2	ASC
0.1447	0.0321311	MAN1C1	ASC
0.144372	5.67576e-15	CCDC88A	ODC
0.144286	0.00433112	ST6GAL1	ASC
0.144222	3.47347e-05	CEP290	ASC
0.143405	8.28788e-15	ABHD3	ODC
0.142979	7.88008e-05	MIR4300HG	ODC
0.142909	2.16647e-07	PCF11	ODC
0.142674	9.087e-15	PTPRE	MG
0.142299	9.59941e-35	TBC1D14	MG
0.142171	1.2002e-30	RYR2	ODC
0.141849	1.05834e-07	ELL2	ASC
0.141673	3.0894e-19	VPS13C	ODC
0.140897	0.00332739	DDX5	ODC
0.140731	0.000137492	NDRG1	ASC
0.140651	3.54109e-06	BTN3A2	OPC
0.140489	3.58923e-15	SPATA1	ODC
0.139523	0.00465569	CBFB	ODC
0.139318	1.52046e-65	AFDN	ODC
0.139179	0.0159087	PICALM	ODC
0.138474	5.77846e-05	CASP7	ASC
0.138087	0.00693254	NUP210L	OPC
0.137911	6.87967e-07	DNAJC21	ODC
0.137067	1.17979e-72	NDRG1	ODC
0.136735	3.95143e-05	SNHG5	ODC
0.136587	0.000252027	NDUFAF2	ASC
0.136458	6.8906e-05	FBXO11	ODC
0.136343	1.95617e-10	ALDH2	ODC
0.135929	1.00105e-13	QDPR	ODC
0.135599	0.000387051	FAM185A	ODC
0.135429	0.0380533	MBP	ASC
0.134931	0.000176229	THSD7A	ASC
0.134927	4.51051e-16	NTRK2	ODC
0.134887	3.64207e-14	XYLT1	ODC
0.134513	2.2433e-63	LUC7L3	ODC
0.134255	0.0114818	FGFR1OP2	ODC
0.134044	1.4699e-16	OGA	ODC
0.133954	0.00300421	ALDH3A2	ASC
0.133731	5.23659e-06	LINC01137	ODC
0.133481	0.000173022	GPCPD1	ASC
0.132598	9.34595e-05	NRP1	ASC
0.132109	2.00026e-05	CYP4F26P	ODC
0.132	5.43684e-07	ZDHHC11	ODC
0.131995	6.30396e-07	FAM155A	EX
0.131882	2.23098e-06	NCAM2	ODC
0.131806	8.09648e-06	FAM162A	ASC
0.131661	2.48056e-05	CEP112	ASC
0.131536	2.88213e-67	ZDHHC20	ODC
0.131451	1.57956e-10	DNM3	ODC
0.131422	0.00513903	SMC5	ODC
0.130453	3.4926e-08	UTRN	MG
0.130142	0.000551395	ITSN2	ODC
0.129446	0.00323145	CREB5	MG
0.129444	0.0495271	VRK2	ASC
0.129281	2.26867e-06	PTGDS	OPC
0.129079	2.93093e-05	PPM1E	ASC
0.12796	2.79449e-14	MAPT	ODC
0.127927	5.24909e-12	KIZ	ODC
0.127485	7.72529e-09	NPAS3	OPC
0.127284	6.24528e-05	RYR3	OPC
0.127139	0.00874088	LINC01193	OPC
0.126904	3.15015e-05	LGR5	ODC
0.126218	0.00216464	UMAD1	OPC
0.126216	3.45379e-10	USP54	ODC
0.125871	0.00180448	TLR5	MG
0.125715	1.18058e-05	CENPC	ODC
0.124948	0.0331006	MMD2	INH
0.124925	5.44097e-08	AL683813.1	ODC
0.124696	1.27835e-05	GTF2IRD1	ODC
0.124241	6.03065e-06	NAALAD2	ODC
0.123971	2.19053e-10	CASC4	ODC
0.123768	5.6034e-15	PDE5A	ODC
0.123653	3.09952e-57	PCAT1	ODC
0.122736	0.0144567	ITGA8	OPC
0.122647	7.97546e-25	ATRNL1	OPC
0.122588	1.91566e-05	AL035078.1	INH
0.122446	0.00200699	ACVR1C	ODC
0.121825	0.000181852	JAM2	ODC
0.121807	1.15742e-18	ARRDC3	ODC
0.121487	9.65443e-28	HDAC9	ODC
0.121372	3.69051e-13	JAM3	ODC
0.121321	5.36259e-46	CEP290	ODC
0.121293	0.00200566	RORA	EX
0.121246	1.97375e-20	RYBP	ODC
0.121233	5.08141e-07	HIVEP2	ODC
0.120882	9.06822e-18	FDFT1	ODC
0.120351	1.4476e-16	PEX5L	ASC
0.120291	4.74153e-29	SLC7A14-AS1	ODC
0.120266	0.0158772	GRM8	OPC
0.120036	4.16734e-14	DIP2B	ODC
0.119941	1.23574e-10	FZD6	ODC
0.119706	4.14523e-08	PI16	ODC
0.119057	2.97004e-77	LAMA3	ODC
0.11836	0.00339004	IWS1	ODC
0.117942	0.00531261	PTH1R	ASC
0.117464	2.2276e-05	ACSBG1	ODC
0.117247	0.00506134	ANKRD36C	ASC
0.117053	1.43158e-19	MAP3K8	MG
0.117045	0.000230295	ALCAM	MG
0.116424	1.75941e-28	NPTX2	ODC
0.115571	0.0125037	AC018541.1	INH
0.115228	2.9356e-59	LINC01182	ODC
0.115158	0.000897478	SLC5A11	ODC
0.114453	0.00182303	PEAK1	ODC
0.114105	7.53765e-32	MT3	ODC
0.11322	2.53792e-05	GOLGA4	ODC
0.113137	0.000555815	CAMK2B	OPC
0.112788	5.00248e-07	MLLT3	ODC
0.112641	2.40681e-06	MSMO1	ODC
0.112501	1.25812e-06	CA12	ASC
0.112468	2.00495e-06	TCF4	MG
0.112292	0.0137788	CDH18	INH
0.11229	1.83505e-37	LINC02241	ODC
0.112251	0.0190027	2024-03-03	ASC
0.112128	4.88153e-07	SP110	ODC
0.111217	0.0359018	ARHGAP42	OPC
0.110748	0.0435634	CLSTN2	EX
0.110046	3.57191e-06	SUPT3H	ODC
0.110037	1.00676e-13	PRRC2C	ODC
0.109906	0.0263821	CADM2	INH
0.108536	0.000195251	BAALC-AS1	ODC
0.108144	7.82657e-11	LDLR	ASC
0.107886	0	GRID2	ODC
0.107402	1.62394e-05	HOPX	ASC
0.107393	6.94836e-12	MYO1E	ASC
0.107378	2.41375e-09	LRP4	ODC
0.107286	3.95746e-11	PPP2R2B	ASC
0.106759	0.0145231	NUP210L	INH
0.106756	1.26317e-09	SGCD	ODC
0.106754	0.000680455	ZDHHC9	ASC
0.106744	6.01794e-26	PCAT1	ASC
0.106663	1.63074e-120	DST	ODC
0.106562	0.000124644	KCNIP4	ODC
0.106475	3.31793e-17	SNTG1	OPC
0.106349	1.83378e-14	HMGB1	ODC
0.106031	4.50484e-18	PCSK6	ODC
0.105529	0.00140392	CLMN	INH
0.105428	0.0318487	NRP2	ODC
0.10512	0.0224627	OLA1	MG
0.104581	0.000486406	MID1IP1	ODC
0.10436	0.000219191	CCSER1	INH
0.104165	6.44742e-112	PTPRN2	ODC
0.103838	3.35441e-06	WDR70	ASC
0.103716	0.00330355	FAM171A1	ODC
0.103339	6.72081e-08	TACC1	ODC
0.102985	3.02732e-07	TANK	ASC
0.10276	0.00677851	AC083837.1	ASC
0.102671	3.02051e-36	HIST1H2AC	ODC
0.102577	3.65386e-07	MFAP3L	ODC
0.102234	2.51607e-08	SGSM1	ODC
0.101941	0.00611757	LINC02241	OPC
0.101873	8.05438e-06	MFAP3L	ASC
0.101754	3.97153e-11	TMTC2	OPC
0.100877	0.00307785	EPB41L3	MG
0.10082	6.24258e-05	TBL1X	ASC
0.100815	4.02804e-70	SLC22A23	ODC
0.100742	0.0221462	SRGAP2	ASC
0.100227	0.00382695	COLGALT1	MG
0.100064	1.55637e-11	LRP1B	OPC
0.0998881	0.00014962	POLE2	OPC
0.0996396	4.12605e-09	AC021594.2	MG
0.099633	0.000657632	PXK	MG
0.0995991	0.00112075	SMCHD1	ODC
0.0995892	1.5753e-08	C10orf90	ASC
0.0987382	0.00264276	PDE3B	MG
0.0982406	0.0268948	EIF2S3	ODC
0.0979287	0.00045671	FAM106A	OPC
0.0978082	1.42191e-05	AC139887.2	ASC
0.097643	0.00644047	PDXK	ODC
0.0975035	6.64202e-23	TRPM3	ODC
0.0971122	7.06493e-06	PCAT1	OPC
0.0966847	3.97432e-07	DLG1	ODC
0.0963529	5.68707e-07	C2orf27A	ODC
0.0962705	0.00174021	ZFYVE28	ODC
0.0961749	3.89551e-15	LEPR	ASC
0.0961456	3.36107e-06	IFT172	ODC
0.0960829	1.891e-13	ZFP36	ASC
0.0958435	0.0467776	LINC00476	INH
0.0957056	5.79838e-15	TMTC2	ODC
0.0954792	1.64628e-11	LRP1B	ODC
0.0951958	3.33748e-38	DOCK9	ODC
0.0944592	2.3926e-08	AC245060.5	INH
0.0942811	1.8776e-07	ST3GAL1	ODC
0.0941476	0.0359473	HCLS1	MG
0.0939244	0.0092385	PLIN3	ODC
0.0938745	0.00246582	TSC22D2	ASC
0.0934036	0.0423754	TLL2	ODC
0.093353	1.03663e-09	TOB2	ODC
0.0933059	6.60379e-06	FOSL2	ASC
0.0933057	0.0213289	PHF14	ODC
0.0929222	9.83253e-07	POT1-AS1	ODC
0.0927798	2.42113e-06	AL136119.1	INH
0.0927751	0.000271676	MKNK2	ODC
0.0926298	1.33802e-22	AC091180.5	ODC
0.0925797	0.00401409	MAN1A1	ASC
0.0923132	0.000343727	LHFPL6	ODC
0.0922974	1.36762e-06	LINC00290	ODC
0.0922217	2.53644e-11	CNP	ASC
0.0919625	8.86709e-06	GNAI1	ASC
0.0918811	1.70134e-13	FAM13B	ODC
0.0918666	0.000104729	FHIT	INH
0.0916815	1.92539e-07	KCNIP3	ODC
0.0916606	1.18088e-08	RAPGEF4	ODC
0.0915345	0.0191251	OPCML	EX
0.0911134	0.0193148	TSC22D1	INH
0.0909172	9.59146e-26	PPM1K-DT	ODC
0.0906966	5.30014e-07	ILDR2	ASC
0.0904503	0.00389352	UGGT2	MG
0.0903138	0.00126918	PC	ODC
0.0901337	6.1591e-16	RIMBP2	ASC
0.0898575	4.96591e-08	RPTOR	ODC
0.0895109	1.70258e-08	CPQ	ODC
0.0890558	0.00639943	SLC35F1	EX
0.0888824	3.87036e-09	AC104123.1	ODC
0.0885094	5.00927e-05	FAM13A	ODC
0.0880414	4.08065e-34	AC012414.5	ODC
0.0880145	0.0030868	GPRC5B	ODC
0.0878899	0.0140866	CEP95	ODC
0.0878051	0.000860728	AC013287.1	ASC
0.0873676	0.0173728	CRELD1	ASC
0.0873097	3.00146e-07	MIR100HG	ODC
0.0871955	0.0106239	USP47	ODC
0.0868831	0.00159873	YJEFN3	ODC
0.0865602	2.38733e-09	SLC35E2B	ODC
0.0865243	0.000113024	ZFC3H1	MG
0.0860883	0.000104423	ZBTB8A	ODC
0.0858536	1.46589e-09	PLSCR1	ASC
0.0858414	0.00132247	COMMD9	OPC
0.0853999	0.00669122	LRP2	ODC
0.0849545	0.00317908	GPCPD1	ODC
0.0848521	0.0190579	NPEPPS	ASC
0.0847581	1.07285e-13	ZBED4	ODC
0.0846944	5.41018e-13	SAMHD1	ODC
0.0844853	1.71548e-06	CDKN1A	ASC
0.0844542	1.57762e-09	IL4R	MG
0.0843589	0	MALAT1	ODC
0.0840632	1.58569e-20	U91319.1	OPC
0.08375	1.5442e-06	ZNF160	ODC
0.0834687	0.000318572	EBF4	ODC
0.0834365	1.19819e-05	TAF1D	ODC
0.0833713	3.80653e-07	CORO2B	ODC
0.0828881	3.91188e-06	SCD	ASC
0.0828738	0.00441915	CR1	ODC
0.0827777	4.96337e-25	BCKDHB	ODC
0.0826662	1.26377e-09	OR7C1	ODC
0.0823683	0.00473858	RNF149	MG
0.0820392	3.45034e-08	MAP3K1	OPC
0.0819165	0.000320525	BIN1	ASC
0.0813063	0.037178	HULC	ODC
0.081237	6.02413e-09	SHC4	ODC
0.0806012	1.11336e-107	AC119673.2	ODC
0.0804794	0.0330954	SLC5A4-AS1	EX
0.0802141	0.000605289	AC136431.1	ODC
0.0801994	3.58128e-06	FAM184A	ASC
0.0801252	1.87176e-16	AKAP9	ODC
0.079253	0.00576291	SCRG1	ODC
0.0790898	3.97912e-13	ABCA2	OPC
0.0790468	0.000267442	MAGI2	EX
0.078852	1.43076e-13	AC019197.1	ODC
0.0787319	2.90579e-25	ELMO1	ODC
0.0785814	1.77517e-08	CU633967.1	ASC
0.0785613	1.17627e-06	AC105052.4	ODC
0.0785175	0.000310882	GNAS	INH
0.0784444	0.0152627	LINC02798	ASC
0.0784146	0.000513291	TCF25	ODC
0.077882	1.06132e-09	RBPJ	MG
0.0778766	9.80128e-23	GSDME	ODC
0.0777778	6.72608e-11	LINC01500	ODC
0.0777237	1.21244e-06	CNTLN	ODC
0.0776992	0.000537983	PPM1E	ODC
0.0776916	0.00918559	MTF2	ODC
0.0775234	6.39576e-08	ARHGAP24	ODC
0.0775211	3.62989e-09	LINC02614	ASC
0.0775041	1.98162e-08	LINC01473	ODC
0.0773052	0.000302401	LINC00862	ODC
0.0768733	8.58981e-05	LYPLAL1-AS1	ODC
0.0764242	0.0477394	RBBP6	ODC
0.0760535	2.59002e-07	PDE8B	ODC
0.0760521	0.00529298	PCAT1	MG
0.0758448	0.00401941	SYNE2	ODC
0.0752684	0.0467282	Z93930.2	OPC
0.0749426	2.60505e-07	CSMD2	ODC
0.0749261	1.00997e-07	FLOT2	ASC
0.0746368	2.47971e-06	HSPA12A	ODC
0.0745465	7.2091e-06	PRPF4B	MG
0.074318	0.00458687	ZFAND6	ODC
0.0742197	0.000220447	UBE2K	ODC
0.0742011	4.84467e-06	MRPS31	ODC
0.0740862	0.00030826	NFIA	ODC
0.0740706	1.09907e-12	VPS13B-DT	ODC
0.0740038	8.17263e-20	FAM221A	ODC
0.0738646	0.0089334	PGK1	ASC
0.0738583	0.0251687	OXSR1	ODC
0.0736904	0.0296946	AL451048.1	INH
0.0736552	8.56272e-23	SGMS1	ODC
0.073251	0.00836067	ALOX5	MG
0.0731667	1.80545e-06	CAPN2	ASC
0.0729658	1.74993e-06	SLC41A2	ODC
0.0724198	2.98803e-12	AC066613.2	ODC
0.0722892	0.0380167	MRTFB	ASC
0.0721238	1.68173e-05	CAMK2N1	OPC
0.0720197	0.000124424	PDK1	ASC
0.0719126	0.000344082	LGALS3	ASC
0.071411	2.58916e-19	EIF4G3	ODC
0.0713076	2.74689e-17	KANSL1	ASC
0.0712104	1.1378e-05	RAI1	ODC
0.070934	3.12551e-06	STIM2	ASC
0.0709172	0.0142767	SP110	ASC
0.0708041	2.68706e-16	U2SURP	ODC
0.070594	0.000229469	YBX3	ASC
0.0703968	6.66825e-05	ZBTB44	ODC
0.0702169	1.4096e-10	AC118549.1	ODC
0.0699789	4.4253e-06	DPH6-DT	INH
0.0699172	4.16715e-44	MACF1	ODC
0.0697957	1.34177e-06	VEGFA	ASC
0.0695716	1.87422e-20	CRYAB	ODC
0.0693162	2.09463e-10	EPHA1-AS1	ASC
0.0693141	1.08101e-38	NPAS3	ASC
0.0693122	2.58646e-05	ADAM23	ODC
0.0691968	0.00234328	HELB	ASC
0.0691358	2.66192e-05	ARL6IP1	INH
0.0689097	5.6268e-05	AL050309.1	ASC
0.068854	0.00121928	SLC25A48	ODC
0.0685676	2.02612e-06	FBXO2	ASC
0.0684664	1.22168e-05	CHL1	ASC
0.0684461	3.70224e-10	AC006994.2	ODC
0.0677917	8.85089e-15	LRRC37A3	ODC
0.0673713	5.43848e-06	STARD7	ODC
0.0671131	6.69754e-07	ERC2	ASC
0.0666016	1.05228e-30	MIR99AHG	ODC
0.0665614	1.25819e-05	CC2D2A	OPC
0.0665426	0.00139267	ANKRD17	INH
0.0664646	7.70086e-07	CDK17	ODC
0.0663084	1.75207e-07	SCFD2	MG
0.0661563	0.000267367	CRLF3	ODC
0.0660437	1.17225e-06	SLC38A1	ODC
0.0658232	0.000932528	IFNAR2	ODC
0.0656274	0.00151851	CNTN2	OPC
0.0653876	2.7661e-07	GOLGA8A	OPC
0.065384	0.000314321	PPM1K-DT	OPC
0.0650841	4.59415e-25	BOD1L1	ODC
0.0649898	0.00125046	SORCS2	ODC
0.0649133	7.88279e-07	CXXC4	ODC
0.0648724	6.53952e-39	AL136119.1	ODC
0.0648704	0.0015244	ANKRD26	ODC
0.0648289	5.56838e-08	TTC3	ODC
0.0648185	0.00283956	UBR5	ASC
0.0646479	5.39151e-05	SOCS3	ASC
0.0643511	5.68918e-06	TMEM161B-AS1	ODC
0.0643006	0.0248695	KIF6	INH
0.064132	2.31585e-08	RB1CC1	ODC
0.063857	0.00263553	GPR37	ASC
0.0638381	7.57028e-06	AC245297.3	ODC
0.063728	2.10055e-20	SLC6A8	ODC
0.0637009	2.85155e-10	RPS6KA2	ODC
0.0634755	0.000635144	UBE2V1	ODC
0.0629616	1.85015e-06	KCNJ10	ASC
0.0626416	0.0411934	SLC22A17	ODC
0.0625478	6.3115e-25	GRM7	ASC
0.0619903	0.0248005	RTN3	INH
0.0619885	2.3832e-09	NEO1	ASC
0.0619286	0.000665344	TOM1L2	ODC
0.0616866	1.37765e-08	SVIP	ODC
0.0615763	5.56051e-12	CHD9	ODC
0.0615388	4.71204e-15	CC2D2A	ASC
0.0614741	3.8127e-14	NCAM1	ODC
0.0612458	3.92512e-06	JUND	EX
0.0612238	3.64167e-64	MEG8	ODC
0.0611753	0.00349779	CORO2B	ASC
0.0611244	0.0218549	PCID2	ODC
0.061106	0.00127517	LRPPRC	ODC
0.0610689	1.28905e-55	RNF130	ODC
0.0609572	2.75091e-12	ZMYM2	ODC
0.0604649	2.32634e-09	AL136119.1	ASC
0.060327	8.90547e-18	FAM120B	ODC
0.0603185	0.0219288	KLF6	ODC
0.0600291	0.0100534	C1R	ASC
0.0597676	0.0183582	CCNH	ODC
0.0597368	6.54813e-07	GCM1	INH
0.0596461	6.329e-29	ST3GAL6	ODC
0.059549	2.1519e-06	ZNF708	ODC
0.0594982	0.0118042	GLS	INH
0.0594858	6.85541e-10	EPS15	ODC
0.0594217	0.001806	DDX11	ODC
0.0592416	0.049346	FOXJ3	ODC
0.0591205	0.000335665	AC025682.1	INH
0.0587572	1.083e-19	ERC2	MG
0.0587017	6.70757e-16	GFRA1	ASC
0.0585463	1.21571e-05	AC090945.1	ASC
0.0581562	0.0128354	TNFSF13B	OPC
0.0581001	0.00533942	SS18	ODC
0.0577739	1.09877e-06	MYO9A	ASC
0.0575962	1.06168e-06	AC090945.1	OPC
0.0569156	1.56786e-34	CHST3	ODC
0.0569153	0.00172173	SLC29A3	ODC
0.0568441	0.000280118	TBC1D5	ODC
0.0567956	7.46832e-16	BTBD8	ODC
0.0565584	6.45654e-05	PDLIM5	ASC
0.0564664	2.28699e-08	COLEC12	ODC
0.0562576	0.000310017	DAB1	ODC
0.0561546	0.00104084	LINC02503	ODC
0.0561094	3.73759e-08	RPL22L1	ODC
0.0559636	1.25389e-188	CCDC144A	ODC
0.0557583	0.000149742	HTRA1	ODC
0.055639	2.10533e-13	C7orf61	ODC
0.0556385	1.22369e-05	P4HA1	ODC
0.0555943	4.40759e-23	TAFA5	ODC
0.0554725	1.26738e-15	AC018541.1	ODC
0.0554295	5.68041e-15	KCNQ3	ODC
0.0551974	0.0171773	MORF4L2	EX
0.0550834	3.39496e-07	DNHD1	ODC
0.0549556	9.21236e-06	LINC01410	ASC
0.054831	1.25436e-05	BICC1	ODC
0.0547085	0.000217199	IQCJ-SCHIP1	OPC
0.0546353	0.0061066	AP3B2	ASC
0.0546057	0.000390148	KLRD1	ODC
0.0544854	0.00243379	TRIP11	ODC
0.0544646	0.00024525	GMDS	ASC
0.054069	3.38182e-18	GNG7	ODC
0.0538076	0.00180176	ABAT	ODC
0.0536977	0.000223689	CU633967.1	ODC
0.053365	2.01456e-15	PTCSC2	ODC
0.0533378	6.55899e-05	TATDN1	ODC
0.0532371	3.96954e-06	CACNA1A	ASC
0.0532265	7.37698e-06	ECE1	ODC
0.0532137	0.0339789	HRH2	MG
0.0529408	3.01438e-29	MAP7	ODC
0.052904	0.0222174	YAE1	ODC
0.0526589	0.00120157	TSHZ2	OPC
0.0524634	7.17578e-06	CSMD1	OPC
0.052372	3.09532e-06	PKHD1	EX
0.0523542	2.4034e-06	SNX27	ODC
0.0522582	2.20983e-05	CLCN4	ODC
0.0521145	2.30454e-43	KANSL1	ODC
0.0520977	5.90766e-15	CADM1	ODC
0.0520667	5.21018e-05	BPTF	ODC
0.0519315	7.21049e-05	PABPN1	INH
0.0516353	0.000152289	PTPN12	ODC
0.0515439	0.00688545	AL672310.1	EX
0.0515368	0.000781319	LMOD1	ASC
0.0514841	1.00611e-09	PCM1	ODC
0.0514547	4.65298e-06	MPP6	ODC
0.0511902	1.66098e-05	ZNF644	ODC
0.0508349	0.000489086	CBX5	ODC
0.0508018	9.9018e-07	MT-ND3	MG
0.0507841	0.000450534	BTBD7	ODC
0.050681	5.46474e-10	ACAP2	ASC
0.0506608	5.05458e-31	KLF9	ODC
0.0504601	1.01695e-70	SPATA6	ODC
0.0500753	1.4834e-05	LRP2BP	ODC
0.04996	0.016369	MFAP1	ODC
0.0495766	3.53136e-06	FAM155A	INH
0.0494374	0.0428946	ASH1L	ODC
0.0493649	3.80701e-05	CDH19	ODC
0.0491844	0.000939678	ZNF652	ODC
0.0491425	0.0052009	GPHN	MG
0.0491016	5.75326e-23	DTL	ODC
0.0490427	6.86166e-06	RPS6KA2	OPC
0.0490264	2.3753e-10	CIT	ODC
0.0489974	1.20059e-07	ZFC3H1	ODC
0.0489391	1.65939e-37	PDE8A	ODC
0.048871	0.000726995	AC126121.3	ODC
0.0488002	4.10431e-06	STX3	ODC
0.0486839	0.0294625	GTF2H2	ODC
0.0485763	0.00183842	ADCY10	ODC
0.0485736	0.0116365	GSK3B	ODC
0.048488	6.30913e-34	AL445250.1	ODC
0.0479071	0.0401456	LRP4-AS1	ODC
0.047766	4.19147e-05	CRB2	ODC
0.047682	7.23369e-06	YWHAG	INH
0.0475551	8.32847e-112	SYT14	ODC
0.0475394	3.80183e-05	RALGAPA2	ODC
0.047313	8.42714e-13	NLGN1	ODC
0.0472633	0.00429392	C1QTNF7	OPC
0.0472581	0.0001884	MLLT10	ASC
0.0472292	0.0494413	SYT14	EX
0.047216	1.97092e-06	ARRDC3	ASC
0.047091	0.0113573	ORC4	INH
0.0469007	1.20832e-10	SSH2	ODC
0.0465821	0.00165786	HNRNPDL	ODC
0.0464878	0.000303697	IGSF1	ODC
0.0461827	6.42488e-34	MALAT1	OPC
0.0459204	7.56817e-10	SCAPER	ODC
0.0458512	5.29445e-14	TAFA4	ODC
0.0456742	3.60401e-07	CDC42BPA	ODC
0.0455443	1.09104e-05	CSMD2	ASC
0.0454373	0.0125878	IMMP2L	INH
0.0454227	0.000423252	AC098829.1	ODC
0.0453917	2.1947e-12	ST3GAL6-AS1	ODC
0.045319	6.66201e-06	HMGB2	ODC
0.0452928	4.93473e-05	QDPR	OPC
0.0450988	5.13159e-07	DDX17	OPC
0.0450219	2.66209e-14	ANKRD11	ODC
0.0449433	1.31641e-08	AL136114.1	ODC
0.0449264	0.032646	AC019131.1	ODC
0.0448832	0.00108264	EZH1	ODC
0.0448623	1.20781e-05	MEG8	OPC
0.0445821	0.00047363	HK2	ASC
0.0445673	2.4283e-09	ART3	ODC
0.0435886	2.92247e-08	CTTNBP2	ASC
0.043588	0.00909731	AL162713.2	ODC
0.0434561	0.00186274	INO80D	ODC
0.0434348	3.4591e-05	FAM106A	ASC
0.0433993	2.09039e-28	TMTC4	ODC
0.0430573	0.000106191	CERCAM	OPC
0.0428002	1.85635e-23	RAB3IP	OPC
0.0427952	0.00238099	KCTD20	ODC
0.0425438	0.0426917	RAPGEF4-AS1	ODC
0.0422276	2.65989e-05	SYNJ2	OPC
0.0420243	6.86198e-11	IL1RAPL1	ASC
0.0419761	0.00260302	RCOR3	ODC
0.0415392	2.5604e-07	LRP1	ODC
0.0414214	0.0272023	DCAF6	ODC
0.0412924	4.82148e-24	ATP1B1	ODC
0.0406729	0.000153975	GREB1	ODC
0.0406362	5.4552e-05	PLEKHA7	ASC
0.0406089	1.23258e-05	BTN3A2	ODC
0.040507	2.71015e-06	SCEL	ODC
0.0404417	0.0271451	AFTPH	INH
0.0403388	0.00701074	UBE2R2	ODC
0.0400607	9.53266e-07	LINC01409	ODC
0.0400467	1.11174e-15	RASGRF1	ODC
0.0397059	0.00268343	AC008554.1	ODC
0.0395551	0.000289592	PITPNC1	ASC
0.039501	0.0236984	ANO6	ASC
0.0392651	1.37423e-07	CLVS1	ODC
0.0390548	3.1853e-06	CCDC50	OPC
0.0389194	0.00470985	HSD17B13	ODC
0.0389165	0.000299314	GRAMD2A	ASC
0.0386876	0.000347858	UBC	ODC
0.0384072	4.60794e-06	PDE2A	ODC
0.038377	1.7614e-13	PRPF4B	ODC
0.0381957	0.0457266	FTL	OPC
0.0381747	0.00431403	FAM135A	MG
0.038047	0.0107675	USP49	INH
0.0379814	1.40956e-09	MMP16	ASC
0.0379612	0.0156386	MTMR2	ODC
0.0378475	0.000125886	NAA25	ODC
0.0377854	0.000551778	PUM1	ODC
0.0377505	7.06975e-35	PHLPP1	ODC
0.0377468	4.34819e-29	WWOX	ODC
0.0377127	2.03044e-13	AL035078.1	ODC
0.0375831	3.28546e-07	NDE1	ODC
0.0375076	0.00292173	SIM2	ODC
0.0375026	0.00219033	PHGDH	ODC
0.0374596	0.00795061	PYGB	ODC
0.037414	0.00426038	ATP6V0A1	ODC
0.0372447	0.0302334	NPIPA1	ODC
0.037158	8.11428e-09	WNK1	ODC
0.0368847	0.044884	STEAP1B	ODC
0.0367916	0.00426138	ZCWPW2	ODC
0.0365481	0.00148494	AF165147.1	ODC
0.0364923	0.0147333	AL136119.1	OPC
0.0364739	6.07958e-07	FGF14	OPC
0.0364094	1.75472e-11	MSRA	ASC
0.0362996	2.40865e-05	SPIN1	ODC
0.0358002	4.02466e-16	DHFR	ODC
0.0357966	0.000889218	AL078590.2	ODC
0.0355162	2.31331e-10	LDLR	ODC
0.0354858	0.0341421	ANKRD20A1	INH
0.0350441	1.6471e-09	PTPN2	ODC
0.0349006	0.00325032	MAPKBP1	ODC
0.0347809	0.000228729	ATPSCKMT	ODC
0.0347558	0.0168088	RPS7	ODC
0.0346478	0.00329458	MT-CO3	OPC
0.0345278	0.000133015	ITPKB	ODC
0.0342384	3.46419e-07	LRMDA	ODC
0.03361	0.00508996	GHR	ODC
0.0335967	0.00069315	TAOK3	OPC
0.0333564	0.016427	STK10	ODC
0.0332274	1.58057e-09	AC108169.1	ODC
0.033223	4.21175e-07	MBD4	EX
0.0330383	4.15177e-09	2024-03-01	ODC
0.0327824	1.92873e-05	SLC15A2	ODC
0.0327598	0.00637091	RBBP7	EX
0.032667	6.41698e-14	FP236383.3	ASC
0.0326424	8.97149e-12	SRRM1	ODC
0.0325208	0.0172945	LYPLAL1	ODC
0.0325165	0.0355659	ATP2C1	MG
0.0323668	0.00264674	NAV2	MG
0.0323037	1.96201e-07	BACH1	ODC
0.0323018	0.00261961	RGS7	INH
0.032267	1.70083e-05	AP002026.1	ASC
0.0321083	1.19588e-35	EPHA1-AS1	ODC
0.0318673	0.000668786	ABLIM1	ASC
0.0318105	3.2304e-07	KMT2A	ODC
0.0317845	0.000354167	DTL	ASC
0.0315422	0.00189307	MYO1G	MG
0.0315068	5.59e-05	TMCC2	ASC
0.0314337	0.00112003	ADM	ASC
0.0314117	6.68666e-12	HIST1H2BD	ODC
0.0309964	1.8573e-64	LINC01291	ODC
0.0307868	0.0215982	ABI3BP	ASC
0.0307129	8.543e-05	TYMP	MG
0.0306512	0.00229467	CUL3	ODC
0.0306126	3.88288e-05	LINC02614	OPC
0.03047	0.0284122	CLTC	ODC
0.0302799	0.00531327	PSAT1	ASC
0.0301185	5.69821e-12	CDC14B	ODC
0.030113	0.000802229	NBPF12	EX
0.0300505	0.010816	HAS2-AS1	ODC
0.0299996	5.52552e-20	ARHGAP21	ODC
0.0299656	0.000150328	UBR3	ODC
0.0299554	0.00193197	AC098617.1	ODC
0.0299454	0.000650489	ZCCHC17	ODC
0.0299318	1.04308e-10	GCM1	ODC
0.0299131	0.0233357	CDK18	ODC
0.0294208	1.01324e-30	LAMP2	ODC
0.0291099	2.0169e-11	LINC02511	ODC
0.0290309	0.0133023	ARHGEF10	OPC
0.0289677	0.0179767	PARP8	ODC
0.0289181	0.0108345	ATP13A3	ODC
0.0288297	0.035757	AC104623.1	EX
0.0284646	0.000145904	KCNIP4	OPC
0.0284267	4.67383e-09	NCKAP5	ODC
0.0284211	0.0454374	FYTTD1	ODC
0.0278406	0.0142118	URI1	INH
0.027611	1.91264e-16	PSME4	ODC
0.0275873	8.71272e-11	TCAF2	ASC
0.0272969	4.10392e-11	VPS8	ODC
0.0272812	2.17388e-44	ZBTB16	ODC
0.0272513	0.0012978	SLC5A11	ASC
0.0272296	1.45725e-09	ATXN1	ODC
0.0271184	0.000370597	CA8	ASC
0.0270158	1.67727e-06	RASD1	ASC
0.0268023	6.92423e-06	CASP8AP2	ODC
0.0267102	0.000178201	EPC1	ODC
0.0266675	0.000161694	RESF1	ODC
0.026321	0.0228887	GRAMD1C	ODC
0.0262782	0.0399893	SETX	ODC
0.02623	0.0030389	BACH1	MG
0.0261832	0.00264614	EIF4E	ODC
0.0260146	0.0151969	BTAF1	ODC
0.0258181	3.22378e-08	CSE1L	ODC
0.0257825	1.92199e-08	ASXL1	ODC
0.0257641	0.000367266	EPHX1	ODC
0.0256074	0.00325819	LINC02062	ODC
0.0255532	1.60018e-15	GPHN	ODC
0.0255007	0.0134822	VARS2	INH
0.0254454	0.00259607	RNF10	ASC
0.0252646	2.50597e-38	GRM7	ODC
0.0252451	6.12699e-13	CROCC	ODC
0.0252292	0.0135444	TTC23	ODC
0.0252077	8.84005e-19	ADAMTS14	ODC
0.0251197	0.00109091	INPPL1	ODC
0.0251133	2.01446e-05	ZBED3-AS1	ASC
0.0250326	0.0116296	CDK13	INH
0.0250202	3.73055e-19	DLC1	ASC
0.0250171	0.000881174	KCNMA1	ODC
0.0249645	2.65496e-11	GABBR1	ODC
0.0248432	1.16788e-18	ZHX2	ODC
0.0245424	0.0010397	ALDH1L1	OPC
0.024536	1.92363e-32	FAM171B	ODC
0.0244717	3.78555e-05	GTF2F2	ODC
0.0242517	0.00401925	SPATA20	EX
0.0242438	0.0317204	TBC1D13	INH
0.0242153	3.72834e-07	FAM50A	EX
0.0235958	0.000339318	ZNF763	ODC
0.023487	0.00342179	UBA5	ODC
0.0234653	0.00755782	NME3	INH
0.0233946	0.00719319	NAIP	ASC
0.0233196	1.09093e-11	VSTM2B	ODC
0.0229033	0.010063	LINC01473	ASC
0.0228877	0.000215515	CARMIL1	MG
0.0226917	1.74799e-06	LRRIQ4	ODC
0.0225024	0.00173859	HIST2H2BF	EX
0.0224162	0.0175808	RAP1GAP	ODC
0.022382	1.27419e-07	NPLOC4	ODC
0.0222034	0.0178926	WIPF2	ODC
0.0221465	3.20062e-12	UPP2	ODC
0.0220353	1.34196e-09	KATNAL1	ODC
0.022034	2.60531e-19	ESRRG	MG
0.021998	3.1653e-05	GPHN	OPC
0.0218725	0.00575871	AP005901.6	EX
0.0218589	0.00175103	LINC02224	ODC
0.0218483	8.93704e-08	MAGI2-AS3	ODC
0.0218475	2.28615e-08	MSH4	ODC
0.02179	0.000320427	ANKDD1A	ASC
0.0214408	0.0115515	SMAD4	ODC
0.0214001	0.0014485	AC091180.2	ODC
0.0212097	0.000645636	ODC1	ODC
0.0210735	0.0482927	SESN1	INH
0.0208659	0.0387402	KIF5C	ODC
0.0207617	4.20036e-09	ACSS3	ASC
0.02069	0.000129142	CYB5R2	ODC
0.0206063	7.11187e-18	NDRG2	ODC
0.0205371	0.000726718	CEP128	ODC
0.0205055	3.91648e-29	MCF2L	ODC
0.0204196	0.0014138	PTPN14	OPC
0.0203469	0.00274683	CEP112	OPC
0.0201083	0.0274076	BRSK2	ODC
0.0200948	0.0140754	WAKMAR2	ODC
0.0200188	0.00018803	LINC02223	OPC
0.0199548	0.0136667	B4GALNT4	ODC
0.019943	2.8067e-20	BCAT1	ODC
0.0199328	0.00276507	EHMT1	ASC
0.0196451	0.000768787	ENOX1	ODC
0.0196324	0.0101112	LINC01252	ODC
0.0195257	0.000364762	THNSL2	ODC
0.0194899	0.0010057	RAP1GAP	INH
0.0190826	0.0106236	KCTD15	INH
0.0189813	8.01925e-07	IL2RA	MG
0.0189802	0.0090512	LPGAT1	INH
0.0188159	8.90244e-13	RBM6	ASC
0.0187436	0.00746228	ALDH8A1	INH
0.0187376	0.000452642	KIF1B	ODC
0.0186199	0.00295221	THOC1	ODC
0.0185208	0.00836496	NAP1L1	INH
0.0181006	0.000363121	CLMN	OPC
0.01784	1.41487e-05	ZNF248	ODC
0.0177267	2.85212e-06	AC244131.2	ODC
0.0177133	0.0351947	LDLRAD3	MG
0.0175467	1.11886e-10	GNA14	ODC
0.0174493	0.00056452	SRSF2	ODC
0.0174465	6.52553e-07	PTPN1	MG
0.0174381	4.52733e-05	ATOH8	ODC
0.017252	0.000760999	RARS	ODC
0.0171824	0.00485493	TMEM145	EX
0.0171109	7.69566e-06	AC006059.1	ODC
0.017068	0.0152349	TNFRSF10B	ASC
0.016935	0.000193173	LARP1	ODC
0.0164161	0.00719636	SPCS3	EX
0.0160733	4.41647e-56	SH3RF1	ODC
0.0160115	6.38512e-08	NOL3	ODC
0.0157668	2.9763e-05	PAK1	ODC
0.0157555	0.00479511	SLC25A16	ODC
0.0157527	0.00211528	AC079382.2	ODC
0.0155755	1.88385e-21	EDNRA	ODC
0.0155056	0.00154083	NXPE3	ODC
0.0152398	0.0273781	MIR3659HG	ODC
0.0151727	0.0103472	AC002451.1	ODC
0.0149748	0.0210466	SEMA4C	ODC
0.0146381	0.0121586	SRSF10	ODC
0.0145225	4.0273e-20	DPYSL5	ODC
0.0144519	0.000587604	AL512358.1	ODC
0.0143653	6.44442e-19	CYP51A1	ODC
0.0143538	0.00461648	ZNF407	ODC
0.0143105	0.0097868	LINC02408	INH
0.0141502	0.0294967	CATSPERG	INH
0.0141146	1.51507e-05	NPDC1	INH
0.0139652	1.00022e-07	RFX3-AS1	INH
0.013963	2.82746e-08	CEMIP	ODC
0.0139044	2.21444e-12	CFAP54	ODC
0.01384	1.42873e-12	SOCS6	MG
0.0137845	0.0479116	ALDH1A2	ODC
0.0136058	0.00776828	LINC02742	ODC
0.0134821	0.00984438	NRF1	ASC
0.013422	5.29218e-07	TLCD4	EX
0.013328	0.0419405	IMMT	ODC
0.0132896	0.0178244	PSMB7	ODC
0.0132758	4.48815e-05	LINC01846	ODC
0.0132006	2.4015e-10	HPSE2	ODC
0.013199	0.0104319	ABCA2	INH
0.0130279	8.68701e-20	FAM106A	ODC
0.013006	0.00737164	ACADVL	INH
0.0129774	0.000521748	POLR2D	INH
0.0129586	0.0325872	LINC02136	INH
0.0129529	5.54507e-05	NRG3	ASC
0.012861	1.03433e-09	RFTN2	ODC
0.0126018	0.00953045	NXPE1	ODC
0.0125802	1.24881e-17	AC114798.1	ODC
0.0124577	3.2343e-07	IKZF2	ODC
0.0124251	0.000137604	FBXO15	ODC
0.012391	5.04989e-08	TBC1D1	ODC
0.0123108	1.51804e-12	HIVEP3	ODC
0.0121713	7.39345e-05	AC092757.2	ASC
0.0119956	0.00226184	AC073316.1	ODC
0.011962	8.13833e-15	TFDP2	ODC
0.0119144	0.000982387	PAN3	ODC
0.0118974	1.29557e-10	BBS1	ASC
0.0118386	0.0249332	PSMD13	ODC
0.0116731	0.00155994	TXNL1	ODC
0.0114092	0.0014339	AC012405.1	ASC
0.0113373	0.00017697	ENTPD7	ODC
0.0112442	4.4059e-07	TENT2	ODC
0.0111991	0.0495625	RC3H2	ODC
0.0111302	1.41986e-09	AL139379.1	ODC
0.0111158	0.000455127	AL157886.1	ODC
0.0110235	0.0141278	STPG2	ODC
0.0110149	0.0427936	MINPP1	EX
0.0109429	2.28743e-38	DPH6-DT	ODC
0.010881	0.000158323	MTURN	ODC
0.0108495	0.0002044	LARGE1	ODC
0.010848	8.38783e-06	AC016152.1	ODC
0.0108258	0.00256135	FAM114A1	ODC
0.0108159	3.45578e-06	HEATR5A	ODC
0.0107559	0.000274878	VSX1	ODC
0.01071	7.42232e-09	PDGFRL	ODC
0.0106451	0.00347643	TGFB1	ODC
0.0106178	0.0161329	AFF3	ODC
0.0105147	8.10585e-18	ALCAM	ODC
0.0103251	0.0142768	SMAD7	ODC
0.0103145	4.07039e-40	SFRP1	ODC
0.0103044	0.0223724	SELENOK	ODC
0.0103005	4.10969e-05	LINC01725	ODC
0.0102974	0.00024771	SPAG11A	ODC
0.0102852	1.13227e-07	PSAT1	ODC
0.0102647	0.000280176	LINC02507	ODC
0.0102448	4.34558e-10	OSBPL3	ODC
0.0101597	0.00233732	KIAA1614	ODC
0.0100947	3.79541e-18	AL451048.1	ODC
0.0100893	3.9519e-06	RPRD1B	ODC
0.0100749	0.0371338	NKX6-2	ODC
0.00994265	0.000341558	SRSF3	ODC
0.00977357	1.50432e-22	SPOCK1	ODC
0.00974027	0.00827376	LMCD1-AS1	ASC
0.00973737	0.011167	SRPX	OPC
0.00950968	0.0389271	HK2	ODC
0.00945898	3.19876e-06	AC034195.1	ODC
0.00941097	7.57597e-14	TUT4	ODC
0.00938009	3.42641e-07	CPED1	MG
0.00929508	0.0106571	SEC63	ODC
0.00920694	0.0082014	CHRD	EX
0.00897327	1.76785e-05	BTG2	ODC
0.00884338	8.9449e-07	STAC	ODC
0.00866867	5.18594e-05	MT-ND6	ODC
0.00853386	1.04692e-18	SLC11A1	MG
0.00853263	0.0272237	ZNF655	INH
0.00842902	5.04918e-14	AL672310.1	ODC
0.00835337	0.00973132	ARHGEF28	ODC
0.00823285	3.39435e-11	PIK3C2A	ODC
0.00808703	0.0217768	USP45	ODC
0.00797411	1.13926e-05	SLC43A1	EX
0.00794485	0.000131505	AL590399.5	ODC
0.00784666	0.0342841	ANKRD30BL	INH
0.00768698	0.0355645	RAPGEFL1	ODC
0.00747559	4.18934e-09	AC112206.2	ODC
0.0074714	0.000135714	HMGXB3	ODC
0.00741045	0.0214836	FHOD1	ODC
0.00733768	0.00348396	SARNP	ODC
0.00728352	9.79945e-07	MED13L	MG
0.00720238	2.51571e-05	JUN	ODC
0.00710067	7.45104e-14	PRAMEF6	ODC
0.00707086	1.1937e-06	APC	ODC
0.00705703	4.74971e-10	ACER3	ODC
0.0068792	0.00997778	RASA3	ASC
0.00656678	5.68363e-05	MOSPD2	ODC
0.00656311	0.0152732	AC011444.1	EX
0.00648637	0.00414427	DBI	ODC
0.00646067	5.83077e-09	TEAD1	ASC
0.00625165	4.54831e-05	LINC01146	MG
0.00623614	0.00798867	LINC01374	ODC
0.00621583	0.00508162	NUTF2	INH
0.00608094	0.00611387	AC096711.2	OPC
0.00592834	0.0490301	BOK	ODC
0.00585838	7.22492e-10	ARHGAP26	MG
0.00582858	0.0333837	SPCS2	ODC
0.00581115	0.0410695	SPDYE1	MG
0.00579794	0.000456156	AL162511.1	ODC
0.00579787	0.0012502	AL606489.1	INH
0.00570271	0.0244217	CCR10	INH
0.00559506	0.00815497	PLS1	INH
0.00559163	0.00149552	C1orf122	ODC
0.00546241	5.19057e-06	LINC01632	ODC
0.00540749	0.0476117	GOLGA6L10	INH
0.00540653	0.00663679	AC092745.5	ODC
0.00536882	0.0241533	AL135790.1	ODC
0.00531726	0.0207084	PPP2R5A	ODC
0.00526372	0.0290048	MYOZ3	INH
0.00522774	8.83938e-05	SHANK3	ODC
0.00512162	1.23948e-06	PANK4	EX
0.00509562	8.93746e-07	LIG4	EX
0.00503047	0.000299738	OVCH1	EX
0.00501395	0.00471261	CCNL2	ODC
0.00499749	0.000333143	PALMD	ODC
0.00495619	1.79495e-28	MEG3	ODC
0.00477359	0.00458772	ECHS1	EX
0.0047713	0.0138895	BLOC1S2	INH
0.00464221	0.00776423	FAM163B	INH
0.00463041	0.0400561	GPC6	ODC
0.00458464	0.00238041	TAP2	INH
0.00450347	0.00110413	NPTXR	INH
0.00449512	0.0276286	Z95118.2	INH
0.00449369	0.000894008	ANGEL2	ODC
0.00425991	0.00108315	DNAH2	ODC
0.00421293	0.0200773	TIMELESS	INH
0.0041747	0.000796884	CCDC60	EX
0.00412316	0.0409618	TIGAR	ODC
0.00401532	0.00766952	PCDH15	ODC
0.00398478	0.0188041	RNF128	ODC
0.00398383	6.93581e-12	SQLE	ODC
0.00396834	0.000667306	B2M	EX
0.00394726	0.0275126	GRB10	OPC
0.00391737	0.000852467	CSTF3-DT	ODC
0.00386	0.00409188	RNF146	ODC
0.00380605	0.00139412	RPL17	ODC
0.00379713	9.62317e-05	AP1G1	ODC
0.00368662	1.32702e-10	APIP	ASC
0.00362081	5.43281e-06	PAIP2B	ODC
0.00359965	7.70362e-29	IL2RA	ASC
0.00354603	7.23872e-05	AMPD2	EX
0.00348651	0.000324759	TRIM51GP	EX
0.00338151	1.08283e-07	PPP1R9A	ODC
0.00333336	0.000378697	EDEM1	EX
0.00327776	0.000209896	GJA1	ASC
0.0032459	0.0312616	PRELID3A	INH
0.00323029	9.19049e-05	NPTX1	ODC
0.00322514	1.02067e-05	RFWD3	ODC
0.00314912	0.0221156	TRA2A	ODC
0.00295774	1.45848e-07	CDC42	ODC
0.00278835	0.0136823	AL138720.1	INH
0.00273694	0.0250591	PORCN	EX
0.00269954	0.0453071	TIPARP	ASC
0.00269005	0.00389091	EOGT	INH
0.00260028	0.000169273	LINC01445	ODC
0.00253552	0.0206775	NEBL	EX
0.00251914	1.74771e-24	MTSS2	OPC
0.00247262	0.00650071	MAPK1	EX
0.00243876	0.0328333	TOP1MT	ODC
0.00238943	0.0104259	CRABP1	EX
0.00237188	0.0147123	PANK1	ODC
0.00233145	0.0239593	ADGRE5	ODC
0.00225089	0.0181827	MIR600HG	INH
0.00223279	2.45391e-05	UPK1B	ODC
0.00216745	2.98932e-10	UTP20	ODC
0.00211999	3.28499e-20	KALRN	ODC
0.00209396	2.71219e-11	GPR22	INH
0.00209006	1.08555e-07	AC004052.1	ODC
0.00204972	1.37865e-08	TM2D3	ODC
0.0020072	9.64655e-07	LINC02377	ODC
0.00196487	2.16692e-06	RUFY3	INH
0.00175895	2.36846e-12	TMEM246	EX
0.00172966	3.84547e-06	ITCH	ODC
0.00172872	5.7907e-07	AC100771.2	EX
0.00167849	9.38012e-07	AP003778.1	EX
0.0016129	4.15288e-08	ELAVL3	ODC
0.00160756	0.000293765	AC010789.2	INH
0.00151698	4.74369e-08	PPP6R3	ASC
0.00151653	0.00389709	ZNF850	ODC
0.00146482	0.0178143	SSNA1	ODC
0.00137362	4.12267e-09	AC016723.1	ASC
0.00133383	0.00255421	TMX1	EX
0.00133081	0.0102238	AC007325.4	EX
0.00131785	4.25635e-05	ZMYM1	EX
0.00126774	0.00136635	AC018467.1	ODC
0.00125423	0.000825334	AC009065.4	EX
0.00109423	0.000903587	FAM20C	ODC
0.000952867	7.82221e-62	GRM3	ODC
0.000763333	0.000215519	DNAJC5B	INH
0.000719402	0.0203257	MEX3A	INH
0.000692413	1.59751e-15	LINC01293	ODC
0.000595001	0.00284025	GBP1	EX
0.000591311	5.27501e-10	AL390728.5	INH
0.000569677	0.0169808	EIF2B5	INH
0.000564355	0.0498728	BRINP3	ODC
0.000505939	0.00123982	CFAP47	ODC
0.000456836	1.03042e-05	AC003084.1	ODC
0.000384084	0.00973637	LINC02836	EX
0.000319782	0.00597646	NXPE4	ODC
0.000195147	0.00643231	SHLD2	ODC
9.94615e-05	2.96123e-25	AC119673.2	OPC
-4.50853e-05	0.0169847	AL354919.1	ODC
-0.000123288	4.65292e-08	HCG27	EX
-0.000212671	2.55049e-05	AC004597.1	ODC
-0.00030682	1.23589e-07	AC007513.1	ODC
-0.00034776	2.30611e-15	NTN4	ODC
-0.000571777	1.34849e-08	B3GAT1	ODC
-0.000575519	8.39457e-05	FAM199X	INH
-0.000624725	0.0414029	DENND2A	ODC
-0.000640331	0.0096217	HLA-DOB	INH
-0.000736478	0.00352297	AC005828.3	EX
-0.000770518	1.51838e-09	ERCC6L2	ODC
-0.000798033	0.0331372	CDKN2AIPNL	INH
-0.000827828	0.0032893	PNPLA3	INH
-0.00083937	0.0406129	RPIA	ODC
-0.000858649	0.0424778	CHRNB4	INH
-0.000887423	0.000783166	TBL1XR1	INH
-0.000965941	0.00671868	AC092902.4	ASC
-0.00106023	4.64385e-30	ARPP21	ODC
-0.00106189	0.0111797	MAP3K5	EX
-0.00107823	0.000166511	KDM7A	MG
-0.00113088	0.0252541	SEMA3A	ASC
-0.00118958	2.98981e-08	SRPK2	ODC
-0.00119098	0.00360078	C1orf174	ODC
-0.00120947	6.50756e-10	AC009690.2	ODC
-0.00125021	6.05296e-07	AF111167.2	EX
-0.00125155	0.00518372	DCLRE1B	EX
-0.00131013	0.0195827	ABHD11	INH
-0.00132156	1.93827e-12	CSMD2	OPC
-0.00134873	0.0411599	HERC6	EX
-0.0013937	4.27817e-07	ZBED8	EX
-0.00154182	0.0031563	KCNH2	INH
-0.00158681	0.00524972	AC109322.2	ODC
-0.00165318	0.00896394	LINC00992	ODC
-0.00166212	1.85558e-07	PELI2	ODC
-0.00167492	0.0169649	HES7	EX
-0.00168757	2.23673e-05	C20orf203	INH
-0.00169173	1.26831e-18	AL138921.1	EX
-0.00171233	6.19836e-06	HLA-A	ODC
-0.0017751	2.66436e-07	CNTN1	ASC
-0.00181434	0.00745135	ATN1	EX
-0.00186483	0.0015203	TNK1	INH
-0.00195842	2.05756e-06	NRXN2	INH
-0.00209757	1.73914e-05	TNRC6A	ASC
-0.00212852	1.01428e-05	LINC01990	INH
-0.00213534	0.0142431	AL031118.1	ODC
-0.00215835	3.22432e-15	SLC25A29	ODC
-0.00230715	3.82289e-11	WWC2	ODC
-0.00231931	4.66706e-07	SLC35G2	EX
-0.00232411	0.0092117	C2orf74	INH
-0.00242681	0.00168483	MTSS2	INH
-0.00251596	0.0300508	CCDC122	ODC
-0.00257045	0.000768275	AL049775.1	ODC
-0.0026529	5.82175e-11	RAB7A	ODC
-0.0027432	1.8335e-05	STAC	ASC
-0.00289521	0.00212273	CRIM1-DT	EX
-0.00293214	1.28412e-05	AL138927.1	ODC
-0.00293898	0.000267191	NXF5	ODC
-0.00294394	4.54012e-08	LINC00342	ASC
-0.00306737	0.0006943	PLB1	ODC
-0.00319196	0.000268365	AL355076.2	ODC
-0.00319508	0.00134649	FGF2	ODC
-0.00321865	0.0153548	AL589743.4	ODC
-0.00322816	8.48274e-05	POPDC2	INH
-0.003344	0.00869169	GPR83	INH
-0.00337065	3.18274e-05	TPMT	EX
-0.0034408	2.00004e-36	PXK	ODC
-0.00344859	9.65634e-09	TM2D1	ODC
-0.00356836	8.04486e-13	RUNX1T1	ODC
-0.00359194	6.37725e-17	PGRMC1	ODC
-0.00375784	0.00475449	IQCA1	ODC
-0.00379015	2.90552e-13	AL353572.4	EX
-0.00382325	0.0319864	SNX25	INH
-0.00383291	2.49919e-05	AC004540.1	ODC
-0.00397973	4.66582e-16	ERF	INH
-0.00406829	0.00553996	GSTP1	EX
-0.00408726	0.0247565	RBM26	ODC
-0.0043113	0.0206071	RNF144A	ODC
-0.00438687	3.74143e-06	ZBED5	ODC
-0.0044192	0.000218144	CRIPAK	ODC
-0.0044237	0.000840545	TUBB	ODC
-0.00443465	0.000102549	CASC11	INH
-0.00458939	5.84888e-21	COL6A1	ODC
-0.00459873	8.30697e-12	DMPK	INH
-0.00473834	9.37894e-07	H2AFY2	ODC
-0.00478408	0.0242064	AL390195.1	EX
-0.00481499	0.015525	PEBP4	ODC
-0.00481643	0.00873393	PSMA8	EX
-0.00484443	0.0241982	AC032011.1	EX
-0.00494269	3.58807e-05	NUDT16L1	INH
-0.00508627	0.000237471	AKT3	ODC
-0.00511048	9.03151e-07	ACSS2	ODC
-0.00520988	0.00122259	SOX6	ODC
-0.00521522	0.0124376	FAM178B	ODC
-0.00522106	2.87064e-05	GCAT	INH
-0.00549647	0.00413387	SRPK3	EX
-0.00553542	0.000410955	C2orf27A	MG
-0.00555996	0.000750264	AC019077.1	EX
-0.00558719	0.0175163	AC079921.1	ODC
-0.00563459	0.0301215	AL137847.1	ASC
-0.00575588	6.52333e-05	LINC00467	EX
-0.00576663	0.00197013	TMEM97	INH
-0.00583138	6.43171e-06	TPD52	ODC
-0.0059047	9.71192e-06	AL596244.1	INH
-0.00591478	1.16918e-09	PDE4D	ASC
-0.00598953	0.000605811	PRAG1	ODC
-0.00606679	0.000204134	AC073111.4	INH
-0.00614371	2.67551e-08	RAP1A	ODC
-0.00623253	0.00697478	TSC22D1	EX
-0.00637836	0.00379962	UBE2N	ODC
-0.00644157	4.01097e-06	2024-03-10	EX
-0.00647582	4.67145e-05	AC112220.2	ODC
-0.00647664	0.014122	TH2LCRR	ODC
-0.00647925	0.00100796	PLK1	INH
-0.00656905	0.00268764	AL591501.1	ODC
-0.00657896	3.03378e-47	LINC00698	ODC
-0.0065804	0.0089467	COPZ1	EX
-0.0065875	0.00370165	PLBD2	ODC
-0.00660155	9.35243e-05	AC010789.1	EX
-0.00666205	2.75475e-06	DHX15	ODC
-0.00671068	3.45048e-08	AP003100.2	ODC
-0.00673503	1.69122e-11	FRS2	ODC
-0.00676352	0.0235384	AC034195.1	MG
-0.00676439	0.000564337	SPAG9	ASC
-0.00687674	0.0385856	AL138824.1	INH
-0.00688991	1.5396e-08	KLB	EX
-0.00689084	0.00809437	BTG1	EX
-0.00690834	0.0214014	TSPO	ODC
-0.00691998	0.00347985	SMG7	ODC
-0.00698154	0.000141051	SNHG17	ODC
-0.0069868	6.27124e-43	FUT8	ODC
-0.00701089	0.00576149	MIR4435-2HG	ODC
-0.00703865	3.367e-06	PIM3	INH
-0.00704887	0.0406093	SLC25A36	INH
-0.00705286	8.99528e-05	PRIMPOL	EX
-0.00707277	0.024096	PLXNA3	ODC
-0.00716327	6.69834e-16	TIAM1	ODC
-0.00727049	0.00110006	COX5B	ODC
-0.00733106	0.0019736	EFCAB13	ODC
-0.00733649	6.11296e-17	BAZ2B	ODC
-0.00737236	8.61249e-11	GLIS1	ODC
-0.00738501	8.27586e-06	ABTB1	EX
-0.00755639	7.93631e-05	SNRPA	EX
-0.00760082	0.0355241	PHF11	ODC
-0.00763301	0.0199788	F12	INH
-0.00764039	2.62389e-09	ZFHX4	ODC
-0.00773537	3.14748e-08	YRDC	EX
-0.00777408	6.87089e-06	APBB2	ODC
-0.00792814	0.0261206	UBOX5	EX
-0.00800946	0.0400977	LINC02666	ODC
-0.00807723	5.51861e-06	CCDC141	INH
-0.00810759	1.04221e-14	PTPRS	ODC
-0.00816669	2.02285e-07	UBE2K	ASC
-0.00817945	9.1736e-05	AL713852.1	ODC
-0.00825685	1.34635e-06	AC005288.1	INH
-0.00833225	0.0107425	Z97653.1	INH
-0.00846546	0.00408826	AGT	ODC
-0.00848738	5.8283e-07	H3F3B	ODC
-0.00848804	4.00749e-09	AC069544.1	EX
-0.00848828	0.00134132	SNHG25	INH
-0.00848952	0.0137247	AL109615.4	INH
-0.00851091	0.00539555	SAP30L	EX
-0.00853776	1.02007e-10	C12orf65	EX
-0.00856771	1.00812e-09	ATP8A2	ODC
-0.00866603	1.92219e-06	KIF13B	ODC
-0.00869411	3.53363e-10	EMC3	ODC
-0.00871348	4.92304e-06	AL583827.1	INH
-0.00877032	0.000257879	AC008758.2	INH
-0.00882036	4.85122e-05	YEATS2	ODC
-0.00885405	0.0012642	MED15	ODC
-0.00886448	9.80093e-06	SLC24A2	EX
-0.00890282	2.64447e-06	TMEM41B	ODC
-0.00899909	0.00170655	HDGF	INH
-0.0090373	0.0311745	TCTA	INH
-0.00906671	3.7261e-05	HDLBP	ODC
-0.00922765	3.6466e-07	HCG11	EX
-0.0095018	2.01861e-06	CCDC61	INH
-0.0095542	4.9213e-07	GORASP2	ODC
-0.00972215	0.000217211	ZFR	ASC
-0.00975127	0.00229677	PGLYRP2	INH
-0.00985238	3.7034e-05	DPF3	ODC
-0.00988677	1.80526e-05	RPL35A	ODC
-0.0101001	0.0142444	CCNL2	INH
-0.0101515	0.00112024	KLHL2	ODC
-0.0101947	0.000129574	IDS	EX
-0.0103051	1.04701e-33	FZD4	EX
-0.0103554	0.00784034	LDLRAD4	ODC
-0.0103604	0.00761659	ZFP36L2	ODC
-0.0103991	0.00409879	EGLN3	ODC
-0.0105033	0.000102728	AC073842.1	INH
-0.0105508	7.10832e-07	AC020651.2	EX
-0.0105757	0.00823456	AC093607.1	INH
-0.010714	0.00010109	PARD6A	EX
-0.0108101	0.0139033	AL359851.1	EX
-0.0108253	2.63415e-05	SLC43A2	ODC
-0.0108562	5.39099e-07	TRIM5	EX
-0.0108639	0.00423815	DUOX1	INH
-0.0109897	0.00060448	AP001505.1	EX
-0.0110825	0.0017483	GDI1	INH
-0.0111208	6.25935e-09	RBM4	ODC
-0.0112143	0.0139877	SNAP25-AS1	ODC
-0.0114421	4.19579e-22	AC015983.2	ODC
-0.0114903	1.82417e-08	APC	ASC
-0.0115075	6.41696e-11	ANTXR1	ASC
-0.0115321	0.00014146	INSR	EX
-0.0115653	0.0332692	RNF111	ODC
-0.01157	0.0338492	SUOX	EX
-0.0116792	0.00382599	VPS33B	INH
-0.0116919	0.00368168	FAM104B	EX
-0.0117287	6.43244e-06	SV2A	ODC
-0.0118088	1.10932e-12	IL2RA	OPC
-0.0118651	5.19192e-13	AC140125.2	INH
-0.0118952	5.24715e-06	SLC12A5	INH
-0.0119253	7.78244e-07	USP50	INH
-0.0119995	0.0101024	GADD45GIP1	ODC
-0.0120405	0.00124386	OR6V1	ODC
-0.012053	0.00056536	MYBPHL	INH
-0.0121063	0.000499104	LINC01496	INH
-0.0123346	0.000505048	AP000759.1	ASC
-0.0123626	0.012121	NCAN	INH
-0.0125443	3.58679e-05	ITGAV	ODC
-0.0125832	0.00154903	LSM10	EX
-0.0125924	1.11892e-09	LNPEP	INH
-0.0127016	0.00828802	LINC02367	EX
-0.0127196	0.0283181	PHF5A	ODC
-0.012727	3.80838e-77	LINC02814	ODC
-0.0127455	0.0109226	RFX3-AS1	EX
-0.0128797	0.00049473	C12orf66	ODC
-0.0129103	0.00181727	ITPKC	ASC
-0.0129502	0.00260565	SAR1B	ODC
-0.013035	0.000166786	TRAF1	ODC
-0.0130618	3.29835e-05	CDH23	ODC
-0.0131516	0.033521	IGSF11	MG
-0.0133121	0.0185607	ZC3H4	ODC
-0.0133383	2.67973e-05	WFDC2	INH
-0.0133953	0.000318303	CEBPD	ASC
-0.013464	0.00212143	LINC01560	EX
-0.0135344	3.219e-11	CD9	ODC
-0.0135539	0.0097744	CABYR	EX
-0.0136135	1.03698e-05	ZMYM2	EX
-0.013798	0.000179014	LINC01115	EX
-0.0138679	0.00193001	HYLS1	INH
-0.0139268	1.81419e-15	ARL17A	ODC
-0.0139299	0.0199718	NUP85	ODC
-0.0139353	0.038521	PDZK1	EX
-0.0139481	0.0126217	SERPINE2	ODC
-0.0139555	0.0357026	MTRNR2L6	ODC
-0.0139849	0.00156699	GDE1	EX
-0.0139936	0.000519568	VLDLR	EX
-0.0140551	7.22755e-26	HIF3A	ASC
-0.0141397	0.000524538	ABHD2	ODC
-0.0141834	6.48688e-10	MND1	ODC
-0.0142228	3.40679e-05	MICU3	ODC
-0.0142346	0.000567841	MED13	ASC
-0.0142795	1.44005e-11	PTPRS	INH
-0.0143201	0.0116159	LINC01291	ASC
-0.014348	2.52501e-10	AL354793.1	ODC
-0.0143856	0.00600324	ERGIC3	INH
-0.0146694	0.00677824	HECTD3	ODC
-0.0146939	7.78005e-23	CCDC144A	INH
-0.0146971	1.07556e-11	VASP	EX
-0.0147531	0.0316	DNAH12	ODC
-0.014762	0.000785673	AHCYL1	ODC
-0.0147882	0.000393752	SLC18A2	EX
-0.0150232	4.33448e-09	AC061975.8	INH
-0.0150917	1.78682e-18	KMT2E-AS1	INH
-0.0151238	5.89129e-14	EML4	ODC
-0.015256	0.00415417	AC104984.4	INH
-0.0153087	0.000368748	IL1RAPL2	ODC
-0.0153301	0.0437079	LINC02062	ASC
-0.0153531	0.0210228	AC026495.2	ODC
-0.0153788	4.86603e-06	GNB2	EX
-0.0153795	0.0380152	TINAG	OPC
-0.0154036	4.95266e-09	AC079807.1	EX
-0.0154515	1.48722e-06	LINC02286	ODC
-0.015517	0.000176219	GNG7	MG
-0.0155322	5.00293e-07	LINC01640	ODC
-0.0155567	5.76777e-06	RBM28	INH
-0.0155597	6.2884e-08	DIP2C	OPC
-0.0156099	0.00981242	DTX1	ODC
-0.0156354	6.60038e-07	MAPKBP1	INH
-0.0156646	4.4594e-05	POLE3	INH
-0.015692	2.14572e-08	EEF2K	OPC
-0.0157232	0.00835741	PNMA6F	INH
-0.0159596	1.48749e-13	AC100814.1	INH
-0.0159749	0.0121191	UGGT1	ODC
-0.0160141	0.00548292	KIAA1191	EX
-0.0160189	0.00188887	LINC02306	ODC
-0.0160338	6.10167e-09	MRPS22	ODC
-0.0160614	0.0462587	PLAGL1	ASC
-0.0160769	0.00881941	S100A6	INH
-0.0161379	0.000651565	TMEM47	ASC
-0.0161925	2.24231e-08	SH3BP5	ODC
-0.0162077	0.00880797	CENPI	INH
-0.0162392	1.68684e-08	FOXP1	ODC
-0.0164416	0.000500454	RDX	ODC
-0.0165154	2.35139e-06	GOSR1	ODC
-0.0165612	0.0125312	PIAS4	EX
-0.0166868	1.18124e-08	LRRC42	EX
-0.016906	0.000233409	GPR107	ODC
-0.0169566	0.0259843	BTBD10	ODC
-0.016989	0.000597009	COMT	ODC
-0.0170029	5.12262e-22	SREBF2	ODC
-0.0170852	3.42078e-06	UPP1	ODC
-0.017126	0.00116689	AC009812.1	INH
-0.0172207	0.0225529	CD46	ODC
-0.0172592	8.60257e-19	AC022034.3	EX
-0.0173566	1.09233e-08	UFL1	ODC
-0.0173704	0.000355157	GCLC	ODC
-0.0173968	8.8502e-12	SYN3	ODC
-0.0174109	4.36723e-06	PDCD6IP	ODC
-0.017429	0.000994058	ZNRF1	INH
-0.0174405	0.0224241	PLCG2	ODC
-0.0175411	0.0365813	SCAF1	ODC
-0.0176648	6.10382e-06	ACP2	EX
-0.0176672	6.70569e-06	SETD4	ODC
-0.0178193	8.64384e-12	MYOM2	ODC
-0.0180453	3.74482e-05	EFNA1	ODC
-0.0181075	3.73908e-06	TCF4	ODC
-0.0181117	0.0204716	BAX	ODC
-0.0181502	0.00430029	RAB2B	ODC
-0.0181777	0.00331096	BLOC1S4	EX
-0.018248	8.01459e-45	SGK1	ODC
-0.0183197	1.40541e-08	HHAT	ODC
-0.0183282	0.0421424	CTSH	EX
-0.0183624	0.00285074	FZD3	ASC
-0.018415	0.00200942	MIR4300HG	MG
-0.0184897	0.00981633	P4HB	EX
-0.0185048	0.00617692	EIF4G3	OPC
-0.0185434	3.00841e-14	PPA1	ODC
-0.0186727	0.000410476	AP001029.2	INH
-0.018721	1.48779e-26	AC008571.2	ODC
-0.0188249	0.0110139	MBD5	ODC
-0.0190134	0.0395254	GART	INH
-0.0190736	0.00938798	MRRF	ODC
-0.0191342	0.00569739	RBM4B	ODC
-0.0191813	1.33366e-09	MTHFD2	ODC
-0.0192473	0.00241726	NT5C2	INH
-0.0192519	3.18763e-09	BMP8A	INH
-0.0193106	1.27807e-06	TADA3	EX
-0.0193403	1.06993e-05	AC114546.1	INH
-0.0193636	0.00178337	TMEM126B	ODC
-0.0193788	0.000263569	AL663058.2	ODC
-0.0194303	0.0112706	DNAJC16	EX
-0.0194709	0.0158604	CCSAP	ODC
-0.0194752	0.0152276	PHLDA1	OPC
-0.0195463	1.09836e-09	ISLR2	INH
-0.0196626	2.55938e-06	NSRP1	ODC
-0.0196785	0.00158286	NUP43	ODC
-0.0197105	0.000407111	UBA6-AS1	OPC
-0.0197511	1.31748e-24	ZNF467	INH
-0.0197647	2.4555e-28	COL11A1	ODC
-0.0197874	0.0136327	GNAO1	ODC
-0.0198345	0.0257566	KHDRBS1	INH
-0.0198804	1.45683e-15	UGT8	ODC
-0.0198826	0.0142939	ZBED9	INH
-0.0199061	2.76557e-07	GTF2H2C	ODC
-0.0199496	0.0175536	LINC01277	ODC
-0.019998	5.84963e-07	CAMK2A	ODC
-0.0200745	5.61094e-11	OLIG1	OPC
-0.0201801	8.83511e-05	ALKBH6	INH
-0.0202402	0.00211624	STYXL1	EX
-0.0203443	1.32956e-05	ITGAX	MG
-0.020434	4.16196e-28	AC124864.3	ODC
-0.0204594	2.01539e-05	CELF2	MG
-0.0204847	0.00181567	AC243829.1	INH
-0.0204971	1.37633e-06	APP	ODC
-0.0208122	0.00316699	ZNF404	ODC
-0.0208699	0.000478682	CASC15	ODC
-0.0209243	0.00317828	YME1L1	INH
-0.0210157	0.00042032	TBRG1	ODC
-0.0210646	0.00200784	EXOSC8	INH
-0.0211015	0.00213466	BRCA1	ODC
-0.0211516	0.0225758	PICALM	OPC
-0.0212126	0.0107385	LINC01001	ODC
-0.0212865	0.000340036	LINC02428	EX
-0.0213605	0.0353451	MIR29B2CHG	INH
-0.0213798	2.65998e-05	TRAPPC2	INH
-0.0214403	0.0174731	ETS1	EX
-0.0214843	5.71578e-17	LINC01470	ODC
-0.0215208	0.00146582	VAT1	ODC
-0.0215318	1.28261e-06	AC007349.1	ODC
-0.0215648	0.0167005	PHF5A	EX
-0.0215834	0.00165726	MAGEC3	INH
-0.0216418	0.000538414	CARD9	ODC
-0.0216777	0.0350608	RINT1	ODC
-0.0217278	3.50005e-05	AC145350.2	ODC
-0.0219025	0.000137194	GUCD1	INH
-0.0219174	1.33224e-10	AC073254.1	EX
-0.0219361	2.99719e-06	FUT9	ODC
-0.0220223	1.37799e-05	SHANK2	ODC
-0.0220583	0.0302086	PPIF	ODC
-0.0221546	0.0459872	DENND4C	INH
-0.0221622	0.0191003	AL133353.1	INH
-0.0221819	6.74133e-06	LRIG2	ODC
-0.0221846	0.000224875	SHC3	ODC
-0.0222953	0.000127932	TAF11	EX
-0.0223207	0.0199387	RPL30	ODC
-0.0223261	0.0240835	PTPN23	ODC
-0.0223398	3.66805e-10	KCND3	ODC
-0.0223501	3.0253e-08	POLR3D	EX
-0.0224002	3.79023e-11	AC082651.1	ODC
-0.0224285	0.00699073	MZF1-AS1	INH
-0.022477	2.57004e-16	LINC02199	ODC
-0.0224845	7.21077e-15	HSPA2	ODC
-0.0225062	0.0111041	SERPINB1	ODC
-0.0225103	0.00855653	FAM214B	EX
-0.0225684	1.62309e-05	OVGP1	EX
-0.0225732	0.0462608	MTHFD1	ODC
-0.022641	0.011564	DENND2A	ASC
-0.0226638	0.000363723	CIC	EX
-0.0226982	3.46985e-11	AL450998.2	EX
-0.0228272	7.53724e-12	COL4A5	ODC
-0.0229375	0.00142152	VTI1B	INH
-0.0229492	1.87981e-27	AOAH	ODC
-0.0230121	1.18103e-13	GLCE	ODC
-0.0230643	1.57618e-09	SH2D4B	INH
-0.0231418	0.00127225	NUP54	ODC
-0.0231795	0.0024058	RSPRY1	ODC
-0.0232013	3.84519e-06	GTSCR1	ODC
-0.0232028	0.0451438	ARF1	EX
-0.0232984	0.000102374	AP003393.1	INH
-0.0234002	0.0140514	ANAPC7	ODC
-0.0234883	0.0184646	MDS2	ODC
-0.0235075	5.24575e-09	AC005081.1	INH
-0.0235487	0.000158482	MAF	ODC
-0.0238765	4.0036e-06	SURF4	ODC
-0.0239305	0.011994	PTPRJ	MG
-0.0239422	4.33743e-17	RGS20	ASC
-0.0239796	0.0011423	DPY19L4	EX
-0.0239979	3.34427e-08	DPYD	ODC
-0.0240494	0.00303703	CEPT1	ODC
-0.0241556	2.83839e-12	SLC11A2	ODC
-0.0241568	0.000882975	LMAN1	ODC
-0.0241962	0.000418489	AL139246.5	ASC
-0.0243024	7.83235e-07	AC004816.1	EX
-0.0243246	0.0287673	KLHL2	EX
-0.0243578	0.00176054	UBE2E2	ODC
-0.0244234	5.83563e-05	HSPE1	INH
-0.0244435	0.0151028	RPE	ODC
-0.0245217	0.00513275	QRICH1	ODC
-0.0245876	0.0139282	KCNIP2-AS1	EX
-0.0245972	0.00967127	DAGLA	INH
-0.0246239	0.000530601	C1orf146	INH
-0.024629	0.000570864	INO80B	EX
-0.0246364	2.54322e-08	RNF141	ODC
-0.0246772	0.0386723	RBM26	EX
-0.0247174	3.08545e-07	GSTO2	ODC
-0.0247489	0.00401848	HADHB	INH
-0.0248471	1.85197e-08	USO1	ODC
-0.0248472	0.000100913	PUDP	ODC
-0.0248808	0.0156772	CSRP1	ASC
-0.0250966	0.047267	DRG2	ODC
-0.0251128	0.0277749	SRD5A3	ODC
-0.0251663	0.00440191	PGAP2	INH
-0.0253144	1.28567e-05	LINC02235	EX
-0.0254727	0.000201465	CHCHD3	ODC
-0.025505	0.00856124	MTBP	OPC
-0.0255866	0.0475281	NOVA2	INH
-0.0257473	0.00124525	COASY	ODC
-0.0257753	0.000648917	UBXN4	EX
-0.0258347	2.51795e-05	PPP1CA	ODC
-0.0258366	8.9658e-10	COL28A1	ODC
-0.0258598	1.59368e-05	GPX4	ODC
-0.0258751	0.00487673	RBX1	ODC
-0.0261035	0.000110155	AP003071.2	INH
-0.026148	0.0372707	ASB8	ODC
-0.0261737	0.0225578	AL354740.1	ODC
-0.0262458	3.51388e-08	ZBTB17	INH
-0.026249	8.07474e-05	ASIC1	INH
-0.0262517	0.00124777	CBR4	ODC
-0.0264619	0.00233345	IRAK4	INH
-0.0267129	1.3877e-05	MRPL15	EX
-0.0267438	0.0261149	MCC	ASC
-0.0268569	0.000176601	TPMT	INH
-0.0268627	0.00720347	PSMC4	ODC
-0.0268909	0.0120548	ANKH	ODC
-0.0268952	0.043002	FAM204A	ASC
-0.0269947	3.16443e-06	MYH11	ODC
-0.0270025	0.00246028	ZNF26	ODC
-0.0270351	0.0127378	GART	ODC
-0.0270359	5.23438e-07	CAMTA1	OPC
-0.0271092	0.000177971	RXRB	ODC
-0.0271937	0.0147433	ASMTL	ODC
-0.0272347	0.00993308	SGMS2	EX
-0.027303	0.00057368	SGCG	INH
-0.0273039	1.87677e-10	ATP1B1	INH
-0.0273116	4.24715e-09	CLUL1	ODC
-0.027356	0.0361651	TRAK1	ASC
-0.0273977	0.00148297	LYSMD3	INH
-0.0274175	0.00206356	AC139887.2	INH
-0.0277595	0.000225773	AC092803.2	ODC
-0.0279317	0.0101191	DDX56	EX
-0.0279404	0.00308611	FAIM2	INH
-0.0279549	0.00193426	NMRAL1	ODC
-0.0280048	1.89172e-05	MEMO1	EX
-0.0280991	6.78428e-08	LRRC37A3	ASC
-0.0282342	0.0498823	LINC02340	ODC
-0.0282513	3.52568e-07	IFI27L1	EX
-0.0283214	6.04977e-05	QRICH1	INH
-0.0284139	0.0114406	TMEM9B	ODC
-0.0285478	0.0132693	NXPH1	ODC
-0.0285559	0.00398093	SEPTIN11	ODC
-0.0285624	0.00282138	CTSZ	EX
-0.0286002	0.0275616	AC061975.8	ODC
-0.0286157	1.00012e-09	AL512308.1	ODC
-0.0287808	8.50404e-05	PCBP2	ODC
-0.028791	4.69901e-14	MYO5A	ODC
-0.0287962	9.42367e-06	PPP2R5D	EX
-0.0288241	0.0143419	GGT7	INH
-0.02893	0.00938079	F5	ODC
-0.0289565	3.05917e-25	AC026341.1	ODC
-0.029064	0.0375379	KIF19	OPC
-0.0291688	0.0258967	PRPF18	ODC
-0.0292796	0.0131852	ROBO3	ODC
-0.0293008	1.98929e-07	MCF2L2	ODC
-0.0293361	0.000375449	TIAM1	MG
-0.0293784	3.83825e-06	RNGTT	ODC
-0.0294279	2.06865e-05	CTNND1	ODC
-0.0294748	5.29532e-08	SPANXA2-OT1	ODC
-0.0295049	0.00937387	CAPRIN1	ODC
-0.0295568	4.81414e-13	PLPP2	ODC
-0.0295643	7.72397e-07	PFDN2	ODC
-0.0295689	2.59624e-12	FASN	ODC
-0.0296793	0.0484807	ZNF714	ODC
-0.0298977	7.403e-05	AP000550.1	EX
-0.0299871	0.00834902	FAM120A	INH
-0.0299969	0.0150142	SMAD5	INH
-0.0300972	0.00934209	DENND5A	INH
-0.0301286	0.000138652	CYB5R3	ODC
-0.0301584	0.000195484	XPR1	INH
-0.0302431	0.0036389	NDUFAF3	ODC
-0.030361	1.18704e-10	UACA	ODC
-0.0303976	0.00498634	TERF2IP	ODC
-0.0304203	0.000644746	HCFC2	ODC
-0.03044	1.88971e-28	SLC25A19	EX
-0.0305112	0.00885497	MSH3	INH
-0.0307517	9.74751e-06	PCDHGA1	EX
-0.0308694	3.1907e-06	C19orf18	ODC
-0.030871	0.00670112	FAM85B	ODC
-0.0309318	1.95683e-07	TTC8	ODC
-0.0309864	0.000774462	RANBP1	INH
-0.0310265	0.00234315	AC097515.1	ODC
-0.0310715	8.35022e-09	AC127024.3	EX
-0.0310826	0.000206426	SLC24A1	ODC
-0.0310976	5.69974e-05	CDK11B	INH
-0.0311011	3.16883e-08	WDR7	ODC
-0.0311774	0.0423123	SIMC1	ODC
-0.0312211	0.000618772	AC090618.1	ASC
-0.0312978	0.000257305	NPTN	ODC
-0.0313976	0.000626924	ACTR2	ODC
-0.0316267	3.60948e-05	AC246817.1	ODC
-0.0316531	8.55803e-05	BACH2	ODC
-0.0317492	0.00219354	PPT1	MG
-0.0317563	1.13829e-10	POGZ	ODC
-0.0317939	0.0244466	FAAP100	INH
-0.0318199	0.0007462	AC020911.2	EX
-0.0319624	0.000128994	PHACTR2	ODC
-0.0320009	4.66066e-18	GABRB1	ODC
-0.0320022	0.00475918	BPHL	EX
-0.0320094	1.87607e-08	ZBTB16	MG
-0.0320118	1.17639e-09	LINC02762	ODC
-0.0320216	2.42695e-06	ENPP2	ODC
-0.0320356	0.0145417	CREG2	ODC
-0.0320854	5.39263e-05	KANSL1	OPC
[truncated: 1,634 more rows]
