# Supplementary material for: Single-nucleus multi-omics identifies shared and distinct pathways in Pick’s and Alzheimer’s disease
Source: Sci Adv. 2025 Nov 12;11(46):eads7973. doi: 10.1126/sciadv.ads7973 (PMC12609060; doi:10.1126/sciadv.ads7973)
Supplement: Supplementary file 2 — Tables S1 to S5 [file sciadv.ads7973_tables_s1_to_s5.zip › ads7973_table_s5.xlsx]

## Sheet: Info
Tab	Information
tableS5	Table of Hge overlapped with snATAC-seq peaks
Note*	Hge -- Human-Gained Enhancer

## Sheet: HGE_distinct_df
Peak1	Peak2	Peak1_type	Peak1_nearestGene	Peak2_type	hge
chr4:473929-474429	chr4:637597-638097	Promoter	ABCA11P	Intronic	chr4:636061-639225
chr4:473929-474429	chr4:649575-650075	Promoter	ABCA11P	Intronic	chr4:647714-658175
chr16:2341700-2342200	chr16:2690085-2690585	Promoter	ABCA3	Intronic	chr16:2689267-2694441
chr3:184185101-184185601	chr3:184017005-184017505	Promoter	ABCF3	Intronic	chr3:184014661-184019548
chr12:111685861-111686361	chr12:111445463-111445963	Promoter	ACAD10	Intronic	chr12:111434024-111452202
chr12:111686366-111686866	chr12:111445463-111445963	Promoter	ACAD10	Intronic	chr12:111434024-111452202
chr3:132661005-132661505	chr3:132840122-132840622	Promoter	ACAD11	Intronic	chr3:132839718-132842031
chr10:123009345-123009845	chr10:123379582-123380082	Promoter	ACADSB	Distal	chr10:123378044-123382609
chr17:7215431-7215931	chr17:7204281-7204781	Promoter	ACADVL	Intronic	chr17:7203084-7213265
chr20:45856718-45857218	chr20:46021880-46022380	Promoter	ACOT8	Intronic	chr20:46020833-46033811
chr20:45857246-45857746	chr20:46188699-46189199	Promoter	ACOT8	Intronic	chr20:46186335-46190141
chr19:39083188-39083688	chr19:38893425-38893925	Promoter	ACP7	Exonic	chr19:38887406-38901540
chr17:50425916-50426416	chr17:50474485-50474985	Promoter	ACSF2	Exonic	chr17:50466427-50485114
chr5:132013176-132013676	chr5:131996825-131997325	Promoter	ACSL6	Intronic	chr5:131994226-132014567
chr1:236685429-236685929	chr1:236886287-236886787	Promoter	ACTN2	Intronic	chr1:236885805-236891771
chr1:236686203-236686703	chr1:236886287-236886787	Promoter	ACTN2	Intronic	chr1:236885805-236891771
chr17:44757324-44757824	chr17:44930734-44931234	Promoter	ADAM11	Intronic	chr17:44930169-44932675
chr17:44758144-44758644	chr17:44920577-44921077	Promoter	ADAM11	Distal	chr17:44918733-44922531
chr17:44758144-44758644	chr17:44930734-44931234	Promoter	ADAM11	Intronic	chr17:44930169-44932675
chr7:87933279-87933779	chr7:88202029-88202529	Promoter	ADAM22	Exonic	chr7:88199823-88202478
chr7:87933805-87934305	chr7:88202029-88202529	Promoter	ADAM22	Exonic	chr7:88199823-88202478
chr20:3682274-3682774	chr20:3750278-3750778	Promoter	ADAM33	Intronic	chr20:3748860-3751031
chr19:8611736-8612236	chr19:8580741-8581241	Promoter	ADAMTS10	Exonic	chr19:8579648-8581757
chr11:130430648-130431148	chr11:130420082-130420582	Promoter	ADAMTS8	Intronic	chr11:130415353-130422222
chr6:47042269-47042769	chr6:47060361-47060861	Promoter	ADGRF1	Distal	chr6:47060477-47063189
chr5:159915639-159916139	chr5:159615988-159616488	Promoter	ADRA1B	Distal	chr5:159615485-159617931
chr5:159915639-159916139	chr5:160107511-160108011	Promoter	ADRA1B	Intronic	chr5:160106858-160109590
chr10:111075425-111075925	chr10:110872643-110873143	Promoter	ADRA2A	Intronic	chr10:110869687-110874048
chr10:111076009-111076509	chr10:110872643-110873143	Promoter	ADRA2A	Intronic	chr10:110869687-110874048
chr10:111076787-111077287	chr10:110803171-110803671	Promoter	ADRA2A	Intronic	chr10:110801380-110805260
chr12:57741997-57742497	chr12:57579540-57580040	Promoter	AGAP2	Intronic	chr12:57579277-57582053
chr12:57724816-57725316	chr12:57550920-57551420	Promoter	AGAP2-AS1	Intronic	chr12:57548341-57552055
chr12:57725980-57726480	chr12:57550920-57551420	Promoter	AGAP2-AS1	Intronic	chr12:57548341-57552055
chr1:35928875-35929375	chr1:36224642-36225142	Promoter	AGO3	Intronic	chr1:36222182-36226023
chr1:35930174-35930674	chr1:36224642-36225142	Promoter	AGO3	Intronic	chr1:36222182-36226023
chr1:11735852-11736352	chr1:11651652-11652152	Promoter	AGTRAP	Intronic	chr1:11644960-11656862
chr1:246931740-246932240	chr1:246785769-246786269	Promoter	AHCTF1	Intronic	chr1:246783792-246786794
chr1:246932264-246932764	chr1:246785769-246786269	Promoter	AHCTF1	Intronic	chr1:246783792-246786794
chr11:62556046-62556546	chr11:62504239-62504739	Promoter	AHNAK	Intronic	chr11:62503730-62510622
chr11:62557049-62557549	chr11:62380690-62381190	Promoter	AHNAK	Intronic	chr11:62378304-62382815
chr11:62557049-62557549	chr11:62504239-62504739	Promoter	AHNAK	Intronic	chr11:62503730-62510622
chr14:77458215-77458715	chr14:77517899-77518399	Promoter	AHSA1	Exonic	chr14:77517865-77519917
chr21:44285472-44285972	chr21:44083112-44083612	Promoter	AIRE	Intronic	chr21:44080657-44095068
chr9:4743449-4743949	chr9:4855747-4856247	Promoter	AK3	Intronic	chr9:4853253-4857752
chr1:77279874-77280374	chr1:77040339-77040839	Promoter	AK5	Intronic	chr1:77037900-77041680
chr1:77280722-77281222	chr1:77040339-77040839	Promoter	AK5	Intronic	chr1:77037900-77041680
chr1:77281727-77282227	chr1:77040339-77040839	Promoter	AK5	Intronic	chr1:77037900-77041680
chr14:96391118-96391618	chr14:96216922-96217422	Promoter	AK7	Intronic	chr14:96213299-96217335
chr14:96391118-96391618	chr14:96688521-96689021	Promoter	AK7	Distal	chr14:96688400-96690568
chr14:96391679-96392179	chr14:96216922-96217422	Promoter	AK7	Intronic	chr14:96213299-96217335
chr14:32328403-32328903	chr14:32478783-32479283	Promoter	AKAP6	Intronic	chr14:32475922-32479663
chr19:15379630-15380130	chr19:15463667-15464167	Promoter	AKAP8	Intronic	chr19:15463100-15465282
chr11:8910869-8911369	chr11:9093088-9093588	Promoter	AKIP1	Intronic	chr11:9090223-9093409
chr11:8911400-8911900	chr11:9093088-9093588	Promoter	AKIP1	Intronic	chr11:9090223-9093409
chr7:134547285-134547785	chr7:134443459-134443959	Promoter	AKR1B15	Intronic	chr7:134442460-134446013
chr7:134547285-134547785	chr7:134892830-134893330	Promoter	AKR1B15	Intronic	chr7:134887441-134894813
chr15:58475478-58475978	chr15:58393774-58394274	Promoter	ALDH1A2	Intronic	chr15:58391829-58399241
chr3:49719484-49719984	chr3:49345836-49346336	Promoter	AMIGO3	Distal	chr3:49343768-49347386
chr3:49719484-49719984	chr3:49519872-49520372	Promoter	AMIGO3	Intronic	chr3:49518174-49521310
chr3:49719484-49719984	chr3:49540431-49540931	Promoter	AMIGO3	Distal	chr3:49538602-49541518
chr3:49719484-49719984	chr3:49625997-49626497	Promoter	AMIGO3	Intronic	chr3:49624776-49631924
chr3:49719484-49719984	chr3:49653016-49653516	Promoter	AMIGO3	Exonic	chr3:49649995-49660332
chr3:49719484-49719984	chr3:49873334-49873834	Promoter	AMIGO3	Distal	chr3:49863741-49874539
chr3:49720272-49720772	chr3:49519872-49520372	Promoter	AMIGO3	Intronic	chr3:49518174-49521310
chr3:49720272-49720772	chr3:49625997-49626497	Promoter	AMIGO3	Intronic	chr3:49624776-49631924
chr3:49721177-49721677	chr3:49345836-49346336	Promoter	AMIGO3	Distal	chr3:49343768-49347386
chr3:49721177-49721677	chr3:49519872-49520372	Promoter	AMIGO3	Intronic	chr3:49518174-49521310
chr3:49721177-49721677	chr3:49625997-49626497	Promoter	AMIGO3	Intronic	chr3:49624776-49631924
chr11:94705370-94705870	chr11:94875592-94876092	Promoter	AMOTL1	Exonic	chr11:94875285-94878514
chr19:8362414-8362914	chr19:8251180-8251680	Promoter	ANGPTL4	Intronic	chr19:8249949-8252319
chr10:88853087-88853587	chr10:88582538-88583038	Promoter	ANKRD22	Intronic	chr10:88581468-88584753
chr14:102510159-102510659	chr14:102727300-102727800	Promoter	ANKRD9	Exonic	chr14:102721962-102733424
chr6:34888437-34888937	chr6:34514562-34515062	Promoter	ANKS1A	Intronic	chr6:34511120-34521434
chr6:34888987-34889487	chr6:34514562-34515062	Promoter	ANKS1A	Intronic	chr6:34511120-34521434
chr6:34889574-34890074	chr6:34514562-34515062	Promoter	ANKS1A	Intronic	chr6:34511120-34521434
chr2:219230013-219230513	chr2:218885911-218886411	Promoter	ANKZF1	Intronic	chr2:218885121-218888583
chr1:150235917-150236417	chr1:150257488-150257988	Promoter	ANP32E	Exonic	chr1:150254887-150263225
chr15:28884136-28884636	chr15:28914901-28915401	Promoter	APBA2	Intronic	chr15:28906365-28917770
chr11:6419170-6419670	chr11:6406625-6407125	Promoter	APBB1	Intronic	chr11:6399449-6421070
chrX:55000160-55000660	chrX:55487362-55487862	Promoter	APEX2	Exonic	chrX:55486160-55493276
chr22:36166735-36167235	chr22:35972077-35972577	Promoter	APOL3	Intronic	chr22:35969830-35975874
chr9:33403300-33403800	chr9:33044098-33044598	Promoter	AQP7	Exonic	chr9:33042440-33045946
chr5:141682068-141682568	chr5:141558279-141558779	Promoter	ARAP3	Intronic	chr5:141556757-141565284
chr5:141682825-141683325	chr5:141558279-141558779	Promoter	ARAP3	Intronic	chr5:141556757-141565284
chr5:141683560-141684060	chr5:141558279-141558779	Promoter	ARAP3	Intronic	chr5:141556757-141565284
chr11:47177895-47178395	chr11:47189208-47189708	Promoter	ARFGAP2	Distal	chr11:47181859-47190484
chr14:67617997-67618497	chr14:67598734-67599234	Promoter	ARG2	Intronic	chr14:67598499-67601359
chr14:67618531-67619031	chr14:67598734-67599234	Promoter	ARG2	Intronic	chr14:67598499-67601359
chr10:48656107-48656607	chr10:48604886-48605386	Promoter	ARHGAP22	Intronic	chr10:48587869-48608709
chr12:14962164-14962664	chr12:14768003-14768503	Promoter	ARHGDIB	Distal	chr12:14766769-14778505
chr12:14963230-14963730	chr12:14768003-14768503	Promoter	ARHGDIB	Distal	chr12:14766769-14778505
chr17:8309731-8310231	chr17:8326082-8326582	Promoter	ARHGEF15	Distal	chr17:8325834-8328260
chr17:8309731-8310231	chr17:8327553-8328053	Promoter	ARHGEF15	Distal	chr17:8325834-8328260
chr17:8309731-8310231	chr17:8465162-8465662	Promoter	ARHGEF15	Intronic	chr17:8460747-8468772
chr3:57079506-57080006	chr3:56804634-56805134	Promoter	ARHGEF3	Intronic	chr3:56803451-56807527
chr9:35675801-35676301	chr9:35661080-35661580	Promoter	ARHGEF39	Exonic	chr9:35656213-35666281
chr2:130837058-130837558	chr2:130798765-130799265	Promoter	ARHGEF4	Distal	chr2:130797228-130799680
chr2:96535901-96536401	chr2:96320628-96321128	Promoter	ARID5A	Distal	chr2:96319845-96328082
chr10:61900088-61900588	chr10:62092101-62092601	Promoter	ARID5B	Exonic	chr10:62091446-62096493
chr15:72472844-72473344	chr15:72230093-72230593	Promoter	ARIH1	Intronic	chr15:72225881-72232950
chr11:30320935-30321435	chr11:30481201-30481701	Promoter	ARL14EP	Intronic	chr11:30480398-30482710
chr16:18802135-18802635	chr16:19004709-19005209	Promoter	ARL6IP1	Intronic	chr16:19000592-19009417
chr16:18802869-18803369	chr16:18854969-18855469	Promoter	ARL6IP1	Intronic	chr16:18854377-18856709
chr16:18802869-18803369	chr16:19004709-19005209	Promoter	ARL6IP1	Intronic	chr16:19000592-19009417
chr1:202144481-202144981	chr1:202132927-202133427	Promoter	ARL8A	Exonic	chr1:202120860-202136703
chr1:150876533-150877033	chr1:150553309-150553809	Promoter	ARNT	Exonic	chr1:150548007-150554544
chr1:150876533-150877033	chr1:151048334-151048834	Promoter	ARNT	Exonic	chr1:151046369-151049588
chr2:218216843-218217343	chr2:218370210-218370710	Promoter	ARPC2	Distal	chr2:218368977-218372632
chr22:50628024-50628524	chr22:50717958-50718458	Promoter	ARSA	Intronic	chr22:50708875-50735194
chr12:50056532-50057032	chr12:50401143-50401643	Promoter	ASIC1	Intronic	chr12:50399646-50402892
chr19:50515573-50516073	chr19:50542857-50543357	Promoter	ASPDH	Intronic	chr19:50540919-50544153
chr19:50515573-50516073	chr19:50546118-50546618	Promoter	ASPDH	Intronic	chr19:50545597-50557659
chr10:121928480-121928980	chr10:122163404-122163904	Promoter	ATE1	Exonic	chr10:122157733-122166221
chr10:121927159-121927659	chr10:122207634-122208134	Promoter	ATE1-AS1	Intronic	chr10:122207238-122210599
chr12:50763071-50763571	chr12:50665858-50666358	Promoter	ATF1	Intronic	chr12:50659287-50667946
chr22:39519448-39519948	chr22:39646430-39646930	Promoter	ATF4	Exonic	chr22:39645440-39649403
chr2:219228348-219228848	chr2:218783559-218784059	Promoter	ATG9A	Intronic	chr2:218780012-218784992
chr2:219228348-219228848	chr2:218898124-218898624	Promoter	ATG9A	Distal	chr2:218895708-218899490
chr2:219229419-219229919	chr2:218898124-218898624	Promoter	ATG9A	Distal	chr2:218895708-218899490
chr11:63672398-63672898	chr11:63595931-63596431	Promoter	ATL3	Intronic	chr11:63592305-63596138
chr5:151772004-151772504	chr5:151742718-151743218	Promoter	ATOX1	Exonic	chr5:151741990-151751012
chr5:151772751-151773251	chr5:151742718-151743218	Promoter	ATOX1	Exonic	chr5:151741990-151751012
chr5:160852877-160853377	chr5:160745478-160745978	Promoter	ATP10B	Intronic	chr5:160743268-160745910
chr5:160853386-160853886	chr5:160745478-160745978	Promoter	ATP10B	Intronic	chr5:160743268-160745910
chr3:182793187-182793687	chr3:182854147-182854647	Promoter	ATP11B	Intronic	chr3:182853358-182856521
chr1:17011750-17012250	chr1:17089439-17089939	Promoter	ATP13A2	Intronic	chr1:17085395-17092473
chr1:17011750-17012250	chr1:17116366-17116866	Promoter	ATP13A2	Intronic	chr1:17106133-17122896
chr1:17012449-17012949	chr1:17089439-17089939	Promoter	ATP13A2	Intronic	chr1:17085395-17092473
chr1:17012449-17012949	chr1:17116366-17116866	Promoter	ATP13A2	Intronic	chr1:17106133-17122896
chr3:141873949-141874449	chr3:142209584-142210084	Promoter	ATP1B3	Intronic	chr3:142209158-142211925
chr3:141874633-141875133	chr3:142209584-142210084	Promoter	ATP1B3	Intronic	chr3:142209158-142211925
chr1:203624624-203625124	chr1:203671648-203672148	Promoter	ATP2B4	Intronic	chr1:203665601-203677369
chr12:53677172-53677672	chr12:53740696-53741196	Promoter	ATP5MC2	Distal	chr12:53734689-53741743
chr12:53677716-53678216	chr12:53538858-53539358	Promoter	ATP5MC2	Intronic	chr12:53530251-53540216
chr12:53678554-53679054	chr12:53538858-53539358	Promoter	ATP5MC2	Intronic	chr12:53530251-53540216
chr12:53678554-53679054	chr12:53740696-53741196	Promoter	ATP5MC2	Distal	chr12:53734689-53741743
chr19:1812483-1812983	chr19:1858823-1859323	Promoter	ATP8B3	Intronic	chr19:1853973-1866097
chr7:69598055-69598555	chr7:69814263-69814763	Promoter	AUTS2	Intronic	chr7:69809094-69815674
chr15:44711192-44711692	chr15:44665551-44666051	Promoter	B2M	Exonic	chr15:44661617-44665858
chr15:44712410-44712910	chr15:44665551-44666051	Promoter	B2M	Exonic	chr15:44661617-44665858
chr15:44713027-44713527	chr15:44665551-44666051	Promoter	B2M	Exonic	chr15:44661617-44665858
chr19:17792662-17793162	chr19:17844681-17845181	Promoter	B3GNT3	Intronic	chr19:17840455-17844908
chr12:459317-459817	chr12:695942-696442	Promoter	B4GALNT3	Distal	chr12:693798-696104
chr11:66348365-66348865	chr11:66023143-66023643	Promoter	B4GAT1	Intronic	chr11:66021556-66023638
chr9:33262698-33263198	chr9:33022611-33023111	Promoter	BAG1	Intronic	chr9:33022742-33027293
chr15:40439207-40439707	chr15:40553092-40553592	Promoter	BAHD1	Exonic	chr15:40552803-40554872
chr10:28676424-28676924	chr10:28480698-28481198	Promoter	BAMBI	Intronic	chr10:28473319-28482280
chr10:28677126-28677626	chr10:28480698-28481198	Promoter	BAMBI	Intronic	chr10:28473319-28482280
chr11:66001466-66001966	chr11:65884032-65884532	Promoter	BANF1	Intronic	chr11:65883590-65886132
chr11:129373980-129374480	chr11:129314915-129315415	Promoter	BARX2	Distal	chr11:129312056-129317456
chr14:75521310-75521810	chr14:75906016-75906516	Promoter	BATF	Intronic	chr14:75904931-75910568
chr7:73522129-73522629	chr7:73482678-73483178	Promoter	BAZ1B	Intronic	chr7:73483141-73486284
chr7:73522653-73523153	chr7:73358375-73358875	Promoter	BAZ1B	Exonic	chr7:73356685-73360841
chr7:73522653-73523153	chr7:73482678-73483178	Promoter	BAZ1B	Intronic	chr7:73483141-73486284
chr20:31724026-31724526	chr20:31587682-31588182	Promoter	BCL2L1	Distal	chr20:31586837-31589448
chr14:23305694-23306194	chr14:23378541-23379041	Promoter	BCL2L2	Exonic	chr14:23373151-23382208
chr14:23306488-23306988	chr14:23374093-23374593	Promoter	BCL2L2	Intronic	chr14:23373151-23382208
chrX:129980016-129980516	chrX:129836504-129837004	Promoter	BCORL1	Intronic	chrX:129825499-129837786
chrX:129980016-129980516	chrX:129843236-129843736	Promoter	BCORL1	Intronic	chrX:129838147-129845355
chrX:129980604-129981104	chrX:129836504-129837004	Promoter	BCORL1	Intronic	chrX:129825499-129837786
chrX:129980604-129981104	chrX:129843236-129843736	Promoter	BCORL1	Intronic	chrX:129838147-129845355
chr14:96204546-96205046	chr14:96216922-96217422	Promoter	BDKRB1	Intronic	chr14:96213299-96217335
chr14:100589130-100589630	chr14:100312051-100312551	Promoter	BEGAIN	Distal	chr14:100312237-100315345
chr4:42153035-42153535	chr4:42292790-42293290	Promoter	BEND4	Intronic	chr4:42291335-42293873
chr4:42153864-42154364	chr4:42292790-42293290	Promoter	BEND4	Intronic	chr4:42291335-42293873
chrX:103376168-103376668	chrX:103690650-103691150	Promoter	BEX3	Intronic	chrX:103685443-103700604
chr20:37527899-37528399	chr20:37886022-37886522	Promoter	BLCAP	Distal	chr20:37885406-37887487
chr7:43757083-43757583	chr7:43953010-43953510	Promoter	BLVRA	Exonic	chr7:43949773-43957073
chr7:43758415-43758915	chr7:43953010-43953510	Promoter	BLVRA	Exonic	chr7:43949773-43957073
chr1:39489825-39490325	chr1:39132342-39132842	Promoter	BMP8A	Intronic	chr1:39131874-39134107
chr1:39489825-39490325	chr1:39213337-39213837	Promoter	BMP8A	Intronic	chr1:39211737-39216388
chr1:39491340-39491840	chr1:39132342-39132842	Promoter	BMP8A	Intronic	chr1:39131874-39134107
chr10:42781335-42781835	chr10:42637958-42638458	Promoter	BMS1	Intronic	chr10:42635929-42639758
chr10:42782493-42782993	chr10:42637958-42638458	Promoter	BMS1	Intronic	chr10:42635929-42639758
chr2:241560385-241560885	chr2:241358381-241358881	Promoter	BOK-AS1	Intronic	chr2:241358487-241360726
chr7:134645142-134645642	chr7:134288527-134289027	Promoter	BPGM	Distal	chr7:134287847-134290713
chr7:134645950-134646450	chr7:134288527-134289027	Promoter	BPGM	Distal	chr7:134287847-134290713
chr13:32315199-32315699	chr13:32034456-32034956	Promoter	BRCA2	Intronic	chr13:32029771-32035765
chr13:32315886-32316386	chr13:32034456-32034956	Promoter	BRCA2	Intronic	chr13:32029771-32035765
chr6:36196222-36196722	chr6:36130154-36130654	Promoter	BRPF3	Exonic	chr6:36127132-36134856
chr9:113349276-113349776	chr9:113140848-113141348	Promoter	BSPRY	Distal	chr9:113129675-113159057
chr9:113349276-113349776	chr9:113525877-113526377	Promoter	BSPRY	Intronic	chr9:113526002-113528257
chr6:26382814-26383314	chr6:26476487-26476987	Promoter	BTN2A2	Distal	chr6:26473022-26479540
chr6:105138696-105139196	chr6:105388903-105389403	Promoter	BVES	Intronic	chr6:105388594-105390980
chr10:102452006-102452506	chr10:102407318-102407818	Promoter	C10orf95	Intronic	chr10:102407639-102412149
chr11:128906704-128907204	chr11:128942694-128943194	Promoter	C11orf45	Exonic	chr11:128940008-128944839
chr11:111514084-111514584	chr11:111717699-111718199	Promoter	C11orf88	Intronic	chr11:111717617-111719908
chr11:111514084-111514584	chr11:111723007-111723507	Promoter	C11orf88	Intronic	chr11:111721187-111725004
chr12:121016242-121016742	chr12:120834194-120834694	Promoter	C12orf43	Intronic	chr12:120828205-120835486
chr12:121016242-121016742	chr12:121059658-121060158	Promoter	C12orf43	Distal	chr12:121058673-121061589
chr12:121016242-121016742	chr12:121266056-121266556	Promoter	C12orf43	Intronic	chr12:121263129-121266238
chr12:110073483-110073983	chr12:110199525-110200025	Promoter	C12orf76	Intronic	chr12:110198791-110201139
chr12:110073994-110074494	chr12:110181572-110182072	Promoter	C12orf76	Intronic	chr12:110181012-110185782
chr15:45430193-45430693	chr15:45455684-45456184	Promoter	C15orf48	Intronic	chr15:45455442-45459395
chr15:55408866-55409366	chr15:55527081-55527581	Promoter	C15orf65	Distal	chr15:55525873-55528013
chr16:46831286-46831786	chr16:46912000-46912500	Promoter	C16orf87	Intronic	chr16:46906133-46914212
chr16:46831824-46832324	chr16:46912000-46912500	Promoter	C16orf87	Intronic	chr16:46906133-46914212
chr17:4899184-4899684	chr17:4877031-4877531	Promoter	C17orf107	Intronic	chr17:4871740-4882663
chr17:4899184-4899684	chr17:4879499-4879999	Promoter	C17orf107	Intronic	chr17:4871740-4882663
chr17:7013660-7014160	chr17:6853289-6853789	Promoter	C17orf49	Distal	chr17:6852986-6855366
chr17:7013660-7014160	chr17:7042409-7042909	Promoter	C17orf49	Exonic	chr17:7040337-7047539
chr17:7013660-7014160	chr17:7210199-7210699	Promoter	C17orf49	Intronic	chr17:7203084-7213265
chr17:7013660-7014160	chr17:7211436-7211936	Promoter	C17orf49	Intronic	chr17:7203084-7213265
chr17:7014501-7015001	chr17:7041638-7042138	Promoter	C17orf49	Exonic	chr17:7040337-7047539
chr17:7014501-7015001	chr17:7210199-7210699	Promoter	C17orf49	Intronic	chr17:7203084-7213265
chr17:7014501-7015001	chr17:7211436-7211936	Promoter	C17orf49	Intronic	chr17:7203084-7213265
chr17:7014501-7015001	chr17:7233079-7233579	Promoter	C17orf49	Intronic	chr17:7233074-7244548
chr18:49487012-49487512	chr18:49398244-49398744	Promoter	C18orf32	Intronic	chr18:49397360-49403013
chr19:50803622-50804122	chr19:50696615-50697115	Promoter	C19orf48	Intronic	chr19:50690872-50697800
chr19:50804157-50804657	chr19:50696615-50697115	Promoter	C19orf48	Intronic	chr19:50690872-50697800
chr19:50804758-50805258	chr19:50696615-50697115	Promoter	C19orf48	Intronic	chr19:50690872-50697800
chr19:49118347-49118847	chr19:49057565-49058065	Promoter	C19orf73	Exonic	chr19:49055230-49057974
chr19:50648188-50648688	chr19:50696615-50697115	Promoter	C19orf81	Intronic	chr19:50690872-50697800
chr1:53220398-53220898	chr1:53122382-53122882	Promoter	C1orf123	Intronic	chr1:53121016-53124530
chr1:3899469-3899969	chr1:3531283-3531783	Promoter	C1orf174	Intronic	chr1:3527302-3533107
chr1:3900004-3900504	chr1:3531283-3531783	Promoter	C1orf174	Intronic	chr1:3527302-3533107
chr1:15171789-15172289	chr1:14926447-14926947	Promoter	C1orf195	Intronic	chr1:14922378-14933202
chr1:230869421-230869921	chr1:230822129-230822629	Promoter	C1orf198	Distal	chr1:230818018-230829320
chr1:151047584-151048084	chr1:151314132-151314632	Promoter	C1orf56	Intronic	chr1:151308456-151317937
chr1:151047584-151048084	chr1:151369594-151370094	Promoter	C1orf56	Exonic	chr1:151369057-151374500
chr17:79027708-79028208	chr17:79464837-79465337	Promoter	C1QTNF1-AS1	Intronic	chr17:79463606-79469495
chr17:79028460-79028960	chr17:79464837-79465337	Promoter	C1QTNF1-AS1	Intronic	chr17:79463606-79469495
chr5:160370401-160370901	chr5:160197635-160198135	Promoter	C1QTNF2	Intronic	chr5:160197645-160200935
chr5:160370937-160371437	chr5:160197635-160198135	Promoter	C1QTNF2	Intronic	chr5:160197645-160200935
chr5:160372348-160372848	chr5:160197635-160198135	Promoter	C1QTNF2	Intronic	chr5:160197645-160200935
chr20:32674412-32674912	chr20:32611269-32611769	Promoter	C20orf203	Distal	chr20:32605774-32612122
chr21:32813494-32813994	chr21:32600919-32601419	Promoter	C21orf62	Intronic	chr21:32598740-32606774
chr2:231036313-231036813	chr2:230878687-230879187	Promoter	C2orf72	Exonic	chr2:230877115-230879704
chr2:231037276-231037776	chr2:230872412-230872912	Promoter	C2orf72	Intronic	chr2:230863423-230875184
chr2:231037276-231037776	chr2:230878687-230879187	Promoter	C2orf72	Exonic	chr2:230877115-230879704
chr2:41954839-41955339	chr2:42059366-42059866	Promoter	C2orf91	Distal	chr2:42059821-42062188
chr2:41955416-41955916	chr2:42059366-42059866	Promoter	C2orf91	Distal	chr2:42059821-42062188
chr3:112086024-112086524	chr3:112014091-112014591	Promoter	C3orf52	Distal	chr3:112009820-112014910
chr4:185426270-185426770	chr4:185005154-185005654	Promoter	C4orf47	Distal	chr4:185003878-185006104
chr4:185427014-185427514	chr4:185005154-185005654	Promoter	C4orf47	Distal	chr4:185003878-185006104
chr5:133970173-133970673	chr5:133907089-133907589	Promoter	C5orf15	Distal	chr5:133905715-133908135
chr5:147906207-147906707	chr5:147781909-147782409	Promoter	C5orf46	Intronic	chr5:147779295-147783692
chr5:147906794-147907294	chr5:147781909-147782409	Promoter	C5orf46	Intronic	chr5:147779295-147783692
chr6:42891122-42891622	chr6:42692606-42693106	Promoter	C6orf226	Exonic	chr6:42691725-42696089
chr6:42891122-42891622	chr6:43243849-43244349	Promoter	C6orf226	Intronic	chr6:43242093-43248259
chr6:42892037-42892537	chr6:42692606-42693106	Promoter	C6orf226	Exonic	chr6:42691725-42696089
chr6:42892037-42892537	chr6:43243849-43244349	Promoter	C6orf226	Intronic	chr6:43242093-43248259
chr9:34398265-34398765	chr9:34375582-34376082	Promoter	C9orf24	Intronic	chr9:34373335-34382734
chrX:15687026-15687526	chrX:15853570-15854070	Promoter	CA5B	Intronic	chrX:15852856-15857159
chr1:8943985-8944485	chr1:9068770-9069270	Promoter	CA6	Intronic	chr1:9064536-9073075
chr9:35673380-35673880	chr9:35520235-35520735	Promoter	CA9	Intronic	chr9:35515401-35521856
chr2:152099137-152099637	chr2:151971720-151972220	Promoter	CACNB4	Exonic	chr2:151971171-151980609
chr7:72447622-72448122	chr7:72212612-72213112	Promoter	CALN1	Intronic	chr7:72212608-72215074
chr1:209583380-209583880	chr1:209431995-209432495	Promoter	CAMK1G	Exonic	chr1:209429889-209436396
chr1:20486106-20486606	chr1:20211939-20212439	Promoter	CAMK2N1	Distal	chr1:20209954-20214278
chr1:20486660-20487160	chr1:20211939-20212439	Promoter	CAMK2N1	Distal	chr1:20209954-20214278
chr1:20487186-20487686	chr1:20211939-20212439	Promoter	CAMK2N1	Distal	chr1:20209954-20214278
chr1:40039758-40040258	chr1:40085147-40085647	Promoter	CAP1	Intronic	chr1:40083005-40086292
chr1:223700335-223700835	chr1:223652607-223653107	Promoter	CAPN2	Intronic	chr1:223648876-223653990
chr1:15524829-15525329	chr1:15406547-15407047	Promoter	CASP9	Distal	chr1:15406064-15420656
chr1:15525427-15525927	chr1:15406547-15407047	Promoter	CASP9	Distal	chr1:15406064-15420656
chr1:15525973-15526473	chr1:15406547-15407047	Promoter	CASP9	Distal	chr1:15406064-15420656
chr2:218354816-218355316	chr2:218002077-218002577	Promoter	CATIP	Intronic	chr2:218001004-218005711
chr2:218356508-218357008	chr2:218002077-218002577	Promoter	CATIP	Intronic	chr2:218001004-218005711
chr2:218357970-218358470	chr2:218294977-218295477	Promoter	CATIP-AS2	Intronic	chr2:218279476-218299773
chr7:116288145-116288645	chr7:116527950-116528450	Promoter	CAV2	Intronic	chr7:116523376-116529389
chr14:24430747-24431247	chr14:24331329-24331829	Promoter	CBLN3	Exonic	chr14:24331490-24335909
chr14:24431668-24432168	chr14:24331329-24331829	Promoter	CBLN3	Exonic	chr14:24331490-24335909
chr14:24432263-24432763	chr14:24331329-24331829	Promoter	CBLN3	Exonic	chr14:24331490-24335909
chr9:35658275-35658775	chr9:35846131-35846631	Promoter	CCDC107	Exonic	chr9:35844585-35848915
chr9:35658812-35659312	chr9:35846131-35846631	Promoter	CCDC107	Exonic	chr9:35844585-35848915
chr2:196638172-196638672	chr2:196486718-196487218	Promoter	CCDC150	Intronic	chr2:196483834-196488575
chr2:196638797-196639297	chr2:196486718-196487218	Promoter	CCDC150	Intronic	chr2:196483834-196488575
chr13:36297636-36298136	chr13:36361308-36361808	Promoter	CCDC169-SOHLH2	Intronic	chr13:36361377-36372385
chr13:36298733-36299233	chr13:36361308-36361808	Promoter	CCDC169-SOHLH2	Intronic	chr13:36361377-36372385
chr13:36299254-36299754	chr13:36361308-36361808	Promoter	CCDC169-SOHLH2	Intronic	chr13:36361377-36372385
chr12:95942329-95942829	chr12:95549393-95549893	Promoter	CCDC38	Intronic	chr12:95545172-95550465
chr11:66592886-66593386	chr11:66881292-66881792	Promoter	CCDC87	Intronic	chr11:66875102-66884623
chr11:6259166-6259666	chr11:6414547-6415047	Promoter	CCKBR	Intronic	chr11:6399449-6421070
chr16:2427355-2427855	chr16:2338801-2339301	Promoter	CCNF	Intronic	chr16:2336923-2344154
chr5:160342392-160342892	chr5:160356545-160357045	Promoter	CCNJL	Intronic	chr5:160354513-160359333
chr15:55407374-55407874	chr15:55289624-55290124	Promoter	CCPG1	Intronic	chr15:55287583-55291840
chr12:7479783-7480283	chr12:7108259-7108759	Promoter	CD163L1	Exonic	chr12:7107345-7109830
chr15:73682557-73683057	chr15:73803311-73803811	Promoter	CD276	Distal	chr15:73799312-73806401
chr16:30356421-30356921	chr16:30418433-30418933	Promoter	CD2BP2	Exonic	chr16:30416054-30419743
chr11:2375440-2375940	chr11:2306824-2307324	Promoter	CD81	Intronic	chr11:2301513-2308577
chr9:96619634-96620134	chr9:96346391-96346891	Promoter	CDC14B	Intronic	chr9:96341880-96351311
chr9:96620261-96620761	chr9:96346391-96346891	Promoter	CDC14B	Intronic	chr9:96341880-96351311
chr9:96620952-96621452	chr9:96346391-96346891	Promoter	CDC14B	Intronic	chr9:96341880-96351311
chr5:138213098-138213598	chr5:138337481-138337981	Promoter	CDC23	Exonic	chr5:138335781-138340532
chr1:151069106-151069606	chr1:151369594-151370094	Promoter	CDC42SE1	Exonic	chr1:151369057-151374500
chr1:151069629-151070129	chr1:151369594-151370094	Promoter	CDC42SE1	Exonic	chr1:151369057-151374500
chr17:40286813-40287313	chr17:40314425-40314925	Promoter	CDC6	Intronic	chr17:40308343-40333338
chr20:46308290-46308790	chr20:46032493-46032993	Promoter	CDH22	Intronic	chr20:46020833-46033811
chr16:68642749-68643249	chr16:68510735-68511235	Promoter	CDH3	Distal	chr16:68507952-68511307
chr20:61252000-61252500	chr20:61628066-61628566	Promoter	CDH4	Intronic	chr20:61627720-61630178
chr16:66365122-66365622	chr16:66251575-66252075	Promoter	CDH5	Distal	chr16:66246880-66252722
chr16:66366409-66366909	chr16:66251575-66252075	Promoter	CDH5	Distal	chr16:66246880-66252722
chr16:66366409-66366909	chr16:66335676-66336176	Promoter	CDH5	Distal	chr16:66331386-66339415
chr16:62036817-62037317	chr16:61934667-61935167	Promoter	CDH8	Intronic	chr16:61933431-61935979
chr16:62037556-62038056	chr16:61934667-61935167	Promoter	CDH8	Intronic	chr16:61933431-61935979
chr16:62038131-62038631	chr16:61934667-61935167	Promoter	CDH8	Intronic	chr16:61933431-61935979
chr16:62038685-62039185	chr16:61934667-61935167	Promoter	CDH8	Intronic	chr16:61933431-61935979
chr16:29863374-29863874	chr16:29925124-29925624	Promoter	CDIPTOSP	Intronic	chr16:29924317-29928212
chr10:60778064-60778564	chr10:60611957-60612457	Promoter	CDK1	Intronic	chr10:60610320-60613585
chr10:60778064-60778564	chr10:60997901-60998401	Promoter	CDK1	Intronic	chr10:60997516-61002493
chr13:26253313-26253813	chr13:26661788-26662288	Promoter	CDK8	Intronic	chr13:26657163-26662642
chr10:14838842-14839342	chr10:15211296-15211796	Promoter	CDNF	Distal	chr10:15209172-15211600
chr22:46250745-46251245	chr22:46578472-46578972	Promoter	CDPF1	Intronic	chr22:46574959-46581171
chr22:46250745-46251245	chr22:46579202-46579702	Promoter	CDPF1	Intronic	chr22:46574959-46581171
chr20:5127024-5127524	chr20:5082297-5082797	Promoter	CDS2	Intronic	chr20:5080210-5082361
chr20:5128041-5128541	chr20:5080962-5081462	Promoter	CDS2	Intronic	chr20:5080210-5082361
chr8:47740661-47741161	chr8:47882280-47882780	Promoter	CEBPD	Intronic	chr8:47881818-47885433
chr19:3224362-3224862	chr19:3033504-3034004	Promoter	CELF5	Intronic	chr19:3033083-3037407
chr9:71817119-71817619	chr9:71980811-71981311	Promoter	CEMIP2	Intronic	chr9:71980029-71982047
chr1:214602912-214603412	chr1:214338809-214339309	Promoter	CENPF	Distal	chr1:214336444-214338839
chr22:41947609-41948109	chr22:41825594-41826094	Promoter	CENPM	Exonic	chr22:41825016-41835402
chr22:41948578-41949078	chr22:41825594-41826094	Promoter	CENPM	Exonic	chr22:41825016-41835402
chr1:10427961-10428461	chr1:10734534-10735034	Promoter	CENPS-CORT	Intronic	chr1:10734016-10736531
chr1:10428998-10429498	chr1:10734534-10735034	Promoter	CENPS-CORT	Intronic	chr1:10734016-10736531
chr1:10429898-10430398	chr1:10734534-10735034	Promoter	CENPS-CORT	Intronic	chr1:10734016-10736531
chr1:3856987-3857487	chr1:3717687-3718187	Promoter	CEP104	Intronic	chr1:3708709-3722825
chr18:12702957-12703457	chr18:12455474-12455974	Promoter	CEP76	Intronic	chr18:12453404-12458203
chr19:32971338-32971838	chr19:33241558-33242058	Promoter	CEP89	Distal	chr19:33239039-33241868
chr16:55834040-55834540	chr16:56109258-56109758	Promoter	CES1	Intronic	chr16:56101009-56110215
chr16:55835008-55835508	chr16:56109258-56109758	Promoter	CES1	Intronic	chr16:56101009-56110215
chr11:102046428-102046928	chr11:102111775-102112275	Promoter	CFAP300	Intronic	chr11:102109055-102112930
chr11:102046428-102046928	chr11:102267576-102268076	Promoter	CFAP300	Distal	chr11:102267614-102270145
chr11:102047181-102047681	chr11:102111775-102112275	Promoter	CFAP300	Intronic	chr11:102109055-102112930
chr11:102047181-102047681	chr11:102267576-102268076	Promoter	CFAP300	Distal	chr11:102267614-102270145
chr1:159900040-159900540	chr1:159853966-159854466	Promoter	CFAP45	Intronic	chr1:159852966-159857561
chr1:43171743-43172243	chr1:42837659-42838159	Promoter	CFAP57	Intronic	chr1:42837139-42839275
chr1:43171743-43172243	chr1:42943091-42943591	Promoter	CFAP57	Intronic	chr1:42940493-42949247
chr1:43171743-43172243	chr1:42947587-42948087	Promoter	CFAP57	Intronic	chr1:42940493-42949247
chr4:185210186-185210686	chr4:185172256-185172756	Promoter	CFAP97	Intronic	chr4:185171440-185174283
chr4:109801947-109802447	chr4:110059623-110060123	Promoter	CFI	Exonic	chr4:110059873-110065617
chr6:73452070-73452570	chr6:73138838-73139338	Promoter	CGAS	Intronic	chr6:73137811-73139894
chr6:73452070-73452570	chr6:73180375-73180875	Promoter	CGAS	Intronic	chr6:73178944-73182453
chr6:73452817-73453317	chr6:73180375-73180875	Promoter	CGAS	Intronic	chr6:73178944-73182453
chr13:114314255-114314755	chr13:114046170-114046670	Promoter	CHAMP1	Intronic	chr13:114042248-114047073
chr8:56212675-56213175	chr8:55880208-55880708	Promoter	CHCHD7	Intronic	chr8:55877623-55882916
chr20:5910070-5910570	chr20:5750934-5751434	Promoter	CHGB	Intronic	chr20:5749264-5752216
chr20:5910707-5911207	chr20:5731722-5732222	Promoter	CHGB	Distal	chr20:5726982-5735517
chr4:54064343-54064843	chr4:54385130-54385630	Promoter	CHIC2	Distal	chr4:54383502-54386211
chr4:54064901-54065401	chr4:54385130-54385630	Promoter	CHIC2	Distal	chr4:54383502-54386211
chr4:54065467-54065967	chr4:54385130-54385630	Promoter	CHIC2	Distal	chr4:54383502-54386211
chr17:80989426-80989926	chr17:80668277-80668777	Promoter	CHMP6	Intronic	chr17:80667926-80670105
chr1:154567533-154568033	chr1:154748030-154748530	Promoter	CHRNB2	Intronic	chr1:154746210-154752520
chr2:232524696-232525196	chr2:232606316-232606816	Promoter	CHRND	Intronic	chr2:232604880-232607445
chr2:232525665-232526165	chr2:232606316-232606816	Promoter	CHRND	Intronic	chr2:232604880-232607445
chr1:150281197-150281697	chr1:150259196-150259696	Promoter	CIART	Intronic	chr1:150254887-150263225
chr1:150282096-150282596	chr1:150259196-150259696	Promoter	CIART	Intronic	chr1:150254887-150263225
chr19:42267991-42268491	chr19:42413698-42414198	Promoter	CIC	Intronic	chr19:42405376-42415503
chr2:112764537-112765037	chr2:113195935-113196435	Promoter	CKAP2L	Exonic	chr2:113195824-113200067
chr2:112765109-112765609	chr2:113195935-113196435	Promoter	CKAP2L	Exonic	chr2:113195824-113200067
chr19:45323631-45324131	chr19:45729331-45729831	Promoter	CKM	Intronic	chr19:45729107-45731910
chr1:16017280-16017780	chr1:16217273-16217773	Promoter	CLCNKA	Distal	chr1:16215758-16222682
chr1:16017942-16018442	chr1:16217273-16217773	Promoter	CLCNKA	Distal	chr1:16215758-16222682
chr1:16018450-16018950	chr1:16217273-16217773	Promoter	CLCNKA	Distal	chr1:16215758-16222682
chr6:155263286-155263786	chr6:155437214-155437714	Promoter	CLDN20	Intronic	chr6:155437233-155439501
chr7:73828859-73829359	chr7:73869177-73869677	Promoter	CLDN4	Distal	chr7:73868450-73871097
chr12:9871563-9872063	chr12:10068992-10069492	Promoter	CLEC2B	Distal	chr12:10067567-10069893
chr12:10131040-10131540	chr12:10154031-10154531	Promoter	CLEC7A	Distal	chr12:10152499-10155136
chr12:9734983-9735483	chr12:9283683-9284183	Promoter	CLECL1	Distal	chr12:9282564-9285278
chr1:24743430-24743930	chr1:24362933-24363433	Promoter	CLIC4	Intronic	chr1:24362189-24365862
chr1:24743430-24743930	chr1:24365244-24365744	Promoter	CLIC4	Intronic	chr1:24362189-24365862
chr1:24743430-24743930	chr1:24688482-24688982	Promoter	CLIC4	Distal	chr1:24687357-24689970
chr1:24743430-24743930	chr1:24719136-24719636	Promoter	CLIC4	Distal	chr1:24712306-24721426
chr1:24743430-24743930	chr1:24720139-24720639	Promoter	CLIC4	Distal	chr1:24712306-24721426
chr1:24743968-24744468	chr1:24362933-24363433	Promoter	CLIC4	Intronic	chr1:24362189-24365862
chr1:24743968-24744468	chr1:24365244-24365744	Promoter	CLIC4	Intronic	chr1:24362189-24365862
chr1:24743968-24744468	chr1:24688482-24688982	Promoter	CLIC4	Distal	chr1:24687357-24689970
chr1:24743968-24744468	chr1:24720139-24720639	Promoter	CLIC4	Distal	chr1:24712306-24721426
chr1:24744912-24745412	chr1:24362933-24363433	Promoter	CLIC4	Intronic	chr1:24362189-24365862
chr1:24744912-24745412	chr1:24365244-24365744	Promoter	CLIC4	Intronic	chr1:24362189-24365862
chr1:24744912-24745412	chr1:24688482-24688982	Promoter	CLIC4	Distal	chr1:24687357-24689970
chr1:24744912-24745412	chr1:24719136-24719636	Promoter	CLIC4	Distal	chr1:24712306-24721426
chr1:24744912-24745412	chr1:24720139-24720639	Promoter	CLIC4	Distal	chr1:24712306-24721426
chr12:122422456-122422956	chr12:122206085-122206585	Promoter	CLIP1	Exonic	chr12:122202201-122209194
chr12:122423753-122424253	chr12:122206085-122206585	Promoter	CLIP1	Exonic	chr12:122202201-122209194
chr12:122423753-122424253	chr12:122400337-122400837	Promoter	CLIP1	Exonic	chr12:122398658-122401156
chr5:151674923-151675423	chr5:151500686-151501186	Promoter	CLMAT3	Distal	chr5:151497822-151501954
chr5:151675935-151676435	chr5:151478377-151478877	Promoter	CLMAT3	Intronic	chr5:151474086-151485352
chr5:151675935-151676435	chr5:151500686-151501186	Promoter	CLMAT3	Distal	chr5:151497822-151501954
chr5:151676549-151677049	chr5:151478377-151478877	Promoter	CLMAT3	Intronic	chr5:151474086-151485352
chr5:151676549-151677049	chr5:151500686-151501186	Promoter	CLMAT3	Distal	chr5:151497822-151501954
chr15:65185676-65186176	chr15:65312533-65313033	Promoter	CLPX	Distal	chr15:65309044-65313453
chr9:36188644-36189144	chr9:36207974-36208474	Promoter	CLTA	Intronic	chr9:36202933-36213076
chr9:36188644-36189144	chr9:36208851-36209351	Promoter	CLTA	Intronic	chr9:36202933-36213076
chr9:36189894-36190394	chr9:35846131-35846631	Promoter	CLTA	Exonic	chr9:35844585-35848915
chr9:36189894-36190394	chr9:36207974-36208474	Promoter	CLTA	Intronic	chr9:36202933-36213076
chr9:36189894-36190394	chr9:36208851-36209351	Promoter	CLTA	Intronic	chr9:36202933-36213076
chr9:36190661-36191161	chr9:36207974-36208474	Promoter	CLTA	Intronic	chr9:36202933-36213076
chr9:36190661-36191161	chr9:36208851-36209351	Promoter	CLTA	Intronic	chr9:36202933-36213076
chr22:19292861-19293361	chr22:19714868-19715368	Promoter	CLTCL1	Intronic	chr22:19708859-19722317
chr14:23376364-23376864	chr14:23298995-23299495	Promoter	CMTM5	Intronic	chr14:23293469-23304020
chr6:37432353-37432853	chr6:37318921-37319421	Promoter	CMTR1	Intronic	chr6:37315531-37318976
chr6:37432950-37433450	chr6:37318921-37319421	Promoter	CMTR1	Intronic	chr6:37315531-37318976
chr11:66276137-66276637	chr11:66370116-66370616	Promoter	CNIH2	Intronic	chr11:66369180-66373508
chr1:94925588-94926088	chr1:94886610-94887110	Promoter	CNN3	Intronic	chr1:94883336-94887433
chr1:94926204-94926704	chr1:94590730-94591230	Promoter	CNN3	Distal	chr1:94588605-94597808
chr1:94926204-94926704	chr1:94858229-94858729	Promoter	CNN3	Intronic	chr1:94857856-94860884
chr1:94926204-94926704	chr1:94862513-94863013	Promoter	CNN3	Intronic	chr1:94861451-94867442
chr1:94926835-94927335	chr1:94590730-94591230	Promoter	CNN3	Distal	chr1:94588605-94597808
chr1:94926835-94927335	chr1:94862513-94863013	Promoter	CNN3	Intronic	chr1:94861451-94867442
chr1:94926835-94927335	chr1:94886610-94887110	Promoter	CNN3	Intronic	chr1:94883336-94887433
chr16:58630870-58631370	chr16:58406509-58407009	Promoter	CNOT1	Distal	chr16:58404113-58407686
chr16:58630870-58631370	chr16:58431789-58432289	Promoter	CNOT1	Distal	chr16:58430845-58433061
chr2:101251390-101251890	chr2:101125733-101126233	Promoter	CNOT11	Intronic	chr2:101122682-101125888
chr2:101252392-101252892	chr2:101125733-101126233	Promoter	CNOT11	Intronic	chr2:101122682-101125888
chr17:41964945-41965445	chr17:41549173-41549673	Promoter	CNP	Distal	chr17:41546748-41550087
chr17:41964945-41965445	chr17:41986835-41987335	Promoter	CNP	Intronic	chr17:41986478-41988508
chr17:41965704-41966204	chr17:41986835-41987335	Promoter	CNP	Intronic	chr17:41986478-41988508
chr17:41966530-41967030	chr17:41986835-41987335	Promoter	CNP	Intronic	chr17:41986478-41988508
chr2:219176773-219177273	chr2:219293559-219294059	Promoter	CNPPD1	Intronic	chr2:219277377-219296201
chr13:45464492-45464992	chr13:45197356-45197856	Promoter	COG3	Intronic	chr13:45192652-45199407
chr1:31704498-31704998	chr1:31627829-31628329	Promoter	COL16A1	Intronic	chr1:31625245-31630597
chr1:31704498-31704998	chr1:31669889-31670389	Promoter	COL16A1	Exonic	chr1:31668405-31676459
chr1:31705105-31705605	chr1:31627829-31628329	Promoter	COL16A1	Intronic	chr1:31625245-31630597
chr1:31705105-31705605	chr1:31669889-31670389	Promoter	COL16A1	Exonic	chr1:31668405-31676459
chr7:101361884-101362384	chr7:101718210-101718710	Promoter	COL26A1	Distal	chr7:101716621-101719973
chr1:184038963-184039463	chr1:184484562-184485062	Promoter	COLGALT2	Intronic	chr1:184483457-184488217
chr3:149752325-149752825	chr3:150216192-150216692	Promoter	COMMD2	Distal	chr3:150214988-150217632
chr10:75235837-75236337	chr10:75018314-75018814	Promoter	COMTD1	Intronic	chr10:75014644-75025993
chr7:130292763-130293263	chr7:130154793-130155293	Promoter	CPA4	Distal	chr7:130146434-130156485
chr7:130292763-130293263	chr7:130431507-130432007	Promoter	CPA4	Intronic	chr7:130430090-130432694
chr1:16237030-16237530	chr1:16035419-16035919	Promoter	CPLANE2	Distal	chr1:16035779-16049788
chr1:16237555-16238055	chr1:16035419-16035919	Promoter	CPLANE2	Distal	chr1:16035779-16049788
chr7:99439130-99439630	chr7:99451310-99451810	Promoter	CPSF4	Intronic	chr7:99451009-99454113
chr17:73262498-73262998	chr17:73308412-73308912	Promoter	CPSF4L	Intronic	chr17:73304030-73312933
chr17:73262498-73262998	chr17:73309723-73310223	Promoter	CPSF4L	Exonic	chr17:73304030-73312933
chr22:50578174-50578674	chr22:50540978-50541478	Promoter	CPT1B	Distal	chr22:50541371-50545854
chr5:173055962-173056462	chr5:173412418-173412918	Promoter	CREBRF	Distal	chr5:173410125-173414065
chr11:111923442-111923942	chr11:111977078-111977578	Promoter	CRYAB	Exonic	chr11:111975495-111993439
chr11:111923442-111923942	chr11:112219662-112220162	Promoter	CRYAB	Intronic	chr11:112218685-112223811
chr11:111923950-111924450	chr11:111977078-111977578	Promoter	CRYAB	Exonic	chr11:111975495-111993439
chr11:111923950-111924450	chr11:112219662-112220162	Promoter	CRYAB	Intronic	chr11:112218685-112223811
chr11:111924563-111925063	chr11:112219662-112220162	Promoter	CRYAB	Intronic	chr11:112218685-112223811
chr11:111925159-111925659	chr11:111977078-111977578	Promoter	CRYAB	Exonic	chr11:111975495-111993439
chr11:111925159-111925659	chr11:112219662-112220162	Promoter	CRYAB	Intronic	chr11:112218685-112223811
chr22:26618469-26618969	chr22:26430645-26431145	Promoter	CRYBB1	Intronic	chr22:26427377-26431349
chr1:74733167-74733667	chr1:74357008-74357508	Promoter	CRYZ	Intronic	chr1:74356110-74358414
chr1:74733874-74734374	chr1:74357008-74357508	Promoter	CRYZ	Intronic	chr1:74356110-74358414
chr5:149551195-149551695	chr5:149359749-149360249	Promoter	CSNK1A1	Intronic	chr5:149356384-149360674
chr15:64381326-64381826	chr15:64523332-64523832	Promoter	CSNK1G1	Intronic	chr15:64520311-64524579
chr19:1940586-1941086	chr19:1880177-1880677	Promoter	CSNK1G2	Intronic	chr19:1879510-1886148
chr15:75712572-75713072	chr15:75335770-75336270	Promoter	CSPG4	Exonic	chr15:75334656-75337716
chr1:84574159-84574659	chr1:84300488-84300988	Promoter	CTBS	Intronic	chr1:84296876-84304454
chr1:84574159-84574659	chr1:84721052-84721552	Promoter	CTBS	Distal	chr1:84718280-84722791
chr1:84574159-84574659	chr1:84721617-84722117	Promoter	CTBS	Distal	chr1:84718280-84722791
chr1:84574159-84574659	chr1:84782368-84782868	Promoter	CTBS	Distal	chr1:84781320-84783438
chr1:84574907-84575407	chr1:84300488-84300988	Promoter	CTBS	Intronic	chr1:84296876-84304454
chr1:84574907-84575407	chr1:84721052-84721552	Promoter	CTBS	Distal	chr1:84718280-84722791
chr1:84574907-84575407	chr1:84721617-84722117	Promoter	CTBS	Distal	chr1:84718280-84722791
chr1:84574907-84575407	chr1:84782368-84782868	Promoter	CTBS	Distal	chr1:84781320-84783438
chr17:8247768-8248268	chr17:8220718-8221218	Promoter	CTC1	Exonic	chr17:8219328-8228249
chr17:8248359-8248859	chr17:8220718-8221218	Promoter	CTC1	Exonic	chr17:8219328-8228249
chr5:138609149-138609649	chr5:138336959-138337459	Promoter	CTNNA1	Intronic	chr5:138335781-138340532
chr5:138609149-138609649	chr5:138454105-138454605	Promoter	CTNNA1	Distal	chr5:138453390-138461816
chr5:138609149-138609649	chr5:138664949-138665449	Promoter	CTNNA1	Intronic	chr5:138660588-138667527
chr5:138609827-138610327	chr5:138336959-138337459	Promoter	CTNNA1	Intronic	chr5:138335781-138340532
chr5:138609827-138610327	chr5:138454105-138454605	Promoter	CTNNA1	Distal	chr5:138453390-138461816
chr5:138609827-138610327	chr5:138664949-138665449	Promoter	CTNNA1	Intronic	chr5:138660588-138667527
chr5:138610407-138610907	chr5:138336959-138337459	Promoter	CTNNA1	Intronic	chr5:138335781-138340532
chr5:138610407-138610907	chr5:138454105-138454605	Promoter	CTNNA1	Distal	chr5:138453390-138461816
chr5:138610407-138610907	chr5:138664949-138665449	Promoter	CTNNA1	Intronic	chr5:138660588-138667527
chr10:67695901-67696401	chr10:67849224-67849724	Promoter	CTNNA3	Distal	chr10:67848613-67851178
chr16:75207751-75208251	chr16:75242839-75243339	Promoter	CTRB2	Exonic	chr16:75232694-75255401
chr19:7927357-7927857	chr19:7515703-7516203	Promoter	CTXN1	Intronic	chr19:7514351-7518582
chr11:108007883-108008383	chr11:107757588-107758088	Promoter	CUL5	Distal	chr11:107756031-107758084
chr5:135580296-135580796	chr5:135436872-135437372	Promoter	CXCL14	Distal	chr5:135431324-135443357
chr2:136119069-136119569	chr2:136022643-136023143	Promoter	CXCR4	Distal	chr2:136020239-136026657
chr2:136119581-136120081	chr2:136022643-136023143	Promoter	CXCR4	Distal	chr2:136020239-136026657
chrX:149539110-149539610	chrX:149470367-149470867	Promoter	CXorf40A	Distal	chrX:149469756-149474629
chrX:149539794-149540294	chrX:149470367-149470867	Promoter	CXorf40A	Distal	chrX:149469756-149474629
chrX:149939766-149940266	chrX:149526410-149526910	Promoter	CXorf40B	Exonic	chrX:149525137-149527622
chrX:149940312-149940812	chrX:149526410-149526910	Promoter	CXorf40B	Exonic	chrX:149525137-149527622
chr17:76550990-76551490	chr17:76568696-76569196	Promoter	CYGB	Exonic	chr17:76568721-76571709
chr17:76550990-76551490	chr17:76683790-76684290	Promoter	CYGB	Intronic	chr17:76680474-76685477
chr15:51339036-51339536	chr15:51298484-51298984	Promoter	CYP19A1	Intronic	chr15:51297962-51300835
chr15:51339036-51339536	chr15:51374750-51375250	Promoter	CYP19A1	Intronic	chr15:51372622-51382891
chr15:51339036-51339536	chr15:51384758-51385258	Promoter	CYP19A1	Exonic	chr15:51383472-51387632
chr15:51339731-51340231	chr15:51374750-51375250	Promoter	CYP19A1	Intronic	chr15:51372622-51382891
chr19:15508211-15508711	chr19:15401778-15402278	Promoter	CYP4F22	Intronic	chr19:15398056-15405782
chr7:92132476-92132976	chr7:92279862-92280362	Promoter	CYP51A1-AS1	Intronic	chr7:92278126-92280809
chr7:92134255-92134755	chr7:92279862-92280362	Promoter	CYP51A1-AS1	Intronic	chr7:92278126-92280809
chr1:85580499-85580999	chr1:85299490-85299990	Promoter	CYR61	Intronic	chr1:85296817-85299876
chr15:64071983-64072483	chr15:64144119-64144619	Promoter	DAPK2	Intronic	chr15:64143676-64148402
chr15:64071983-64072483	chr15:64145413-64145913	Promoter	DAPK2	Exonic	chr15:64143676-64148402
chr19:3970937-3971437	chr19:3881631-3882131	Promoter	DAPK3	Intronic	chr19:3879147-3883134
chr19:3971481-3971981	chr19:3881631-3882131	Promoter	DAPK3	Intronic	chr19:3879147-3883134
chr1:32208834-32209334	chr1:32242399-32242899	Promoter	DCDC2B	Distal	chr1:32238731-32243746
chr11:47213090-47213590	chr11:47176085-47176585	Promoter	DDB2	Exonic	chr11:47175475-47181423
chr1:15616544-15617044	chr1:15407062-15407562	Promoter	DDI2	Distal	chr1:15406064-15420656
chr1:15616544-15617044	chr1:15431104-15431604	Promoter	DDI2	Distal	chr1:15425555-15432865
chr1:15617209-15617709	chr1:15407062-15407562	Promoter	DDI2	Distal	chr1:15406064-15420656
chr1:15617209-15617709	chr1:15431104-15431604	Promoter	DDI2	Distal	chr1:15425555-15432865
chr12:48999609-49000109	chr12:48850956-48851456	Promoter	DDN	Intronic	chr12:48850590-48854115
chr12:48999609-49000109	chr12:48872586-48873086	Promoter	DDN	Distal	chr12:48872458-48875235
chr1:20661383-20661883	chr1:20780517-20781017	Promoter	DDOST	Intronic	chr1:20779443-20784408
chr2:117814279-117814779	chr2:117979743-117980243	Promoter	DDX18	Intronic	chr2:117978901-117981248
chr1:111754754-111755254	chr1:112033673-112034173	Promoter	DDX20	Distal	chr1:112031337-112036425
chr19:18919890-18920390	chr19:18892306-18892806	Promoter	DDX49	Intronic	chr19:18892619-18898134
chr19:18919890-18920390	chr19:19000444-19000944	Promoter	DDX49	Intronic	chr19:18994121-19001072
chr19:18920445-18920945	chr19:18892306-18892806	Promoter	DDX49	Intronic	chr19:18892619-18898134
chr9:32527689-32528189	chr9:32551501-32552001	Promoter	DDX58	Intronic	chr9:32549110-32553843
chr1:68496922-68497422	chr1:68618816-68619316	Promoter	DEPDC1	Distal	chr1:68617013-68621409
chr12:100266819-100267319	chr12:100136679-100137179	Promoter	DEPDC4	Intronic	chr12:100136892-100139960
chr1:244652548-244653048	chr1:244272393-244272893	Promoter	DESI2	Distal	chr1:244267907-244277335
chr22:20319808-20320308	chr22:20418101-20418601	Promoter	DGCR6L	Distal	chr22:20417398-20419654
chr2:38875681-38876181	chr2:38778684-38779184	Promoter	DHX57	Intronic	chr2:38777163-38779635
chr21:46457882-46458382	chr21:46393868-46394368	Promoter	DIP2A	Intronic	chr21:46392673-46395966
chr21:46460351-46460851	chr21:46393868-46394368	Promoter	DIP2A	Intronic	chr21:46392673-46395966
chr1:68051426-68051926	chr1:68111727-68112227	Promoter	DIRAS3	Intronic	chr1:68110541-68114917
chr7:107890220-107890720	chr7:108246021-108246521	Promoter	DLD	Intronic	chr7:108245077-108247219
chr11:85627649-85628149	chr11:85680360-85680860	Promoter	DLG2	Intronic	chr11:85678038-85687692
chr2:172083169-172083669	chr2:172404642-172405142	Promoter	DLX1	Distal	chr2:172402827-172405952
chr17:49968299-49968799	chr17:50063138-50063638	Promoter	DLX4	Intronic	chr17:50062789-50065191
chr1:44213066-44213566	chr1:44011627-44012127	Promoter	DMAP1	Intronic	chr1:44008924-44022751
chr1:44213066-44213566	chr1:44019370-44019870	Promoter	DMAP1	Intronic	chr1:44008924-44022751
chr22:38570769-38571269	chr22:38731557-38732057	Promoter	DMC1	Exonic	chr22:38727772-38743570
chr2:196069191-196069691	chr2:196112989-196113489	Promoter	DNAH7	Distal	chr2:196111153-196116774
chr1:6702165-6702665	chr1:6384890-6385390	Promoter	DNAJC11	Intronic	chr1:6383749-6388708
chr1:6702165-6702665	chr1:6603817-6604317	Promoter	DNAJC11	Intronic	chr1:6598640-6605930
chr2:24972466-24972966	chr2:24886540-24887040	Promoter	DNAJC27	Intronic	chr2:24885184-24888563
chr12:32678346-32678846	chr12:32547601-32548101	Promoter	DNM1L	Intronic	chr12:32547909-32551149
chr12:32678971-32679471	chr12:32547601-32548101	Promoter	DNM1L	Intronic	chr12:32547909-32551149
chr2:219401532-219402032	chr2:219368699-219369199	Promoter	DNPEP	Distal	chr2:219367923-219370144
chr2:225043977-225044477	chr2:224982141-224982641	Promoter	DOCK10	Intronic	chr2:224981169-224985519
chr1:62688130-62688630	chr1:62438111-62438611	Promoter	DOCK7	Intronic	chr1:62434696-62439256
chr8:21914053-21914553	chr8:21892449-21892949	Promoter	DOK2	Distal	chr8:21891637-21897375
chr16:68000479-68000979	chr16:68260969-68261469	Promoter	DPEP2	Distal	chr16:68243823-68262464
chr19:4724974-4725474	chr19:4987198-4987698	Promoter	DPP9	Intronic	chr19:4974107-4990069
chr1:111139975-111140475	chr1:111346369-111346869	Promoter	DRAM2	Exonic	chr1:111345335-111348400
chr1:111140510-111141010	chr1:111346369-111346869	Promoter	DRAM2	Exonic	chr1:111345335-111348400
chr11:65920864-65921364	chr11:66242318-66242818	Promoter	DRAP1	Intronic	chr11:66227785-66245055
chr1:11693062-11693562	chr1:11650977-11651477	Promoter	DRAXIN	Intronic	chr1:11644960-11656862
chr1:11693062-11693562	chr1:11938930-11939430	Promoter	DRAXIN	Intronic	chr1:11936605-11941752
chr22:31398602-31399102	chr22:31617916-31618416	Promoter	DRG1	Exonic	chr22:31610225-31634380
chr20:17569516-17570016	chr20:17642870-17643370	Promoter	DSTN	Exonic	chr20:17640630-17644953
chr5:172771888-172772388	chr5:172836157-172836657	Promoter	DUSP1	Intronic	chr5:172832750-172838961
chr20:31871137-31871637	chr20:31970871-31971371	Promoter	DUSP15	Intronic	chr20:31966357-31971322
chr20:31871797-31872297	chr20:31970871-31971371	Promoter	DUSP15	Intronic	chr20:31966357-31971322
chr10:110496545-110497045	chr10:110365365-110365865	Promoter	DUSP5	Distal	chr10:110361197-110366163
chr10:110497072-110497572	chr10:110365365-110365865	Promoter	DUSP5	Distal	chr10:110361197-110366163
chr10:110497583-110498083	chr10:110365365-110365865	Promoter	DUSP5	Distal	chr10:110361197-110366163
chr21:37365160-37365660	chr21:37686919-37687419	Promoter	DYRK1A	Intronic	chr21:37686300-37688528
chr13:95644491-95644991	chr13:95554035-95554535	Promoter	DZIP1	Intronic	chr13:95552010-95555215
chr1:23531133-23531633	chr1:23760857-23761357	Promoter	E2F2	Exonic	chr1:23757902-23762233
chr2:11465986-11466486	chr2:11377933-11378433	Promoter	E2F6	Distal	chr2:11377470-11379758
chr1:52924998-52925498	chr1:52662720-52663220	Promoter	ECHDC2	Intronic	chr1:52661982-52664186
chr2:108989024-108989524	chr2:108637258-108637758	Promoter	EDAR	Intronic	chr2:108633092-108641481
chr5:84384584-84385084	chr5:84290656-84291156	Promoter	EDIL3	Intronic	chr5:84284888-84295116
chr5:84385182-84385682	chr5:84290656-84291156	Promoter	EDIL3	Intronic	chr5:84284888-84295116
chr5:84385182-84385682	chr5:84573540-84574040	Promoter	EDIL3	Distal	chr5:84570002-84575954
chr10:125718793-125719293	chr10:125795957-125796457	Promoter	EDRF1	Intronic	chr10:125791747-125800112
chr12:57771402-57771902	chr12:57838841-57839341	Promoter	EEF1AKMT3	Intronic	chr12:57830759-57839538
chr19:3985217-3985717	chr19:4103940-4104440	Promoter	EEF2	Intronic	chr19:4102239-4104661
chr7:36151464-36151964	chr7:35755701-35756201	Promoter	EEPD1	Intronic	chr7:35751508-35760296
chr7:36151464-36151964	chr7:35906880-35907380	Promoter	EEPD1	Distal	chr7:35904551-35911053
chr7:36152180-36152680	chr7:35755701-35756201	Promoter	EEPD1	Intronic	chr7:35751508-35760296
chr7:36152180-36152680	chr7:35906880-35907380	Promoter	EEPD1	Distal	chr7:35904551-35911053
chr7:36152694-36153194	chr7:35755701-35756201	Promoter	EEPD1	Intronic	chr7:35751508-35760296
chr7:36152694-36153194	chr7:35906880-35907380	Promoter	EEPD1	Distal	chr7:35904551-35911053
chr3:129000271-129000771	chr3:129224904-129225404	Promoter	EFCC1	Distal	chr3:129223059-129230302
chr6:52418482-52418982	chr6:52311354-52311854	Promoter	EFHC1	Distal	chr6:52310349-52313524
chr6:52419294-52419794	chr6:52311354-52311854	Promoter	EFHC1	Distal	chr6:52310349-52313524
chr6:52419919-52420419	chr6:52311354-52311854	Promoter	EFHC1	Distal	chr6:52310349-52313524
chr1:15409626-15410126	chr1:15426938-15427438	Promoter	EFHD2	Exonic	chr1:15425555-15432865
chrX:68827718-68828218	chrX:68694288-68694788	Promoter	EFNB1	Intronic	chrX:68692843-68696002
chrX:68828643-68829143	chrX:68694288-68694788	Promoter	EFNB1	Intronic	chrX:68692843-68696002
chr5:138463264-138463764	chr5:138037246-138037746	Promoter	EGR1	Intronic	chr5:138031216-138041284
chr5:138463264-138463764	chr5:138037801-138038301	Promoter	EGR1	Intronic	chr5:138031216-138041284
chr5:138463264-138463764	chr5:138054633-138055133	Promoter	EGR1	Distal	chr5:138052974-138056358
chr5:138463264-138463764	chr5:138289203-138289703	Promoter	EGR1	Intronic	chr5:138286147-138291747
chr5:138463264-138463764	chr5:138440733-138441233	Promoter	EGR1	Exonic	chr5:138437546-138441564
chr5:138463264-138463764	chr5:138448862-138449362	Promoter	EGR1	Distal	chr5:138445645-138451104
chr5:138463264-138463764	chr5:138654231-138654731	Promoter	EGR1	Intronic	chr5:138645169-138660504
chr5:138464004-138464504	chr5:138037246-138037746	Promoter	EGR1	Intronic	chr5:138031216-138041284
chr5:138464004-138464504	chr5:138037801-138038301	Promoter	EGR1	Intronic	chr5:138031216-138041284
chr5:138464004-138464504	chr5:138054633-138055133	Promoter	EGR1	Distal	chr5:138052974-138056358
chr5:138464004-138464504	chr5:138289203-138289703	Promoter	EGR1	Intronic	chr5:138286147-138291747
chr5:138464004-138464504	chr5:138440733-138441233	Promoter	EGR1	Exonic	chr5:138437546-138441564
chr5:138464004-138464504	chr5:138448862-138449362	Promoter	EGR1	Distal	chr5:138445645-138451104
chr5:138464864-138465364	chr5:138037246-138037746	Promoter	EGR1	Intronic	chr5:138031216-138041284
chr5:138464864-138465364	chr5:138289203-138289703	Promoter	EGR1	Intronic	chr5:138286147-138291747
chr5:138464864-138465364	chr5:138448862-138449362	Promoter	EGR1	Distal	chr5:138445645-138451104
chr5:138464864-138465364	chr5:138654231-138654731	Promoter	EGR1	Intronic	chr5:138645169-138660504
chr2:73293554-73294054	chr2:73006045-73006545	Promoter	EGR4	Intronic	chr2:73002566-73010475
chr11:66001990-66002490	chr11:66283875-66284375	Promoter	EIF1AD	Exonic	chr11:66276853-66286625
chr11:66002493-66002993	chr11:66283875-66284375	Promoter	EIF1AD	Exonic	chr11:66276853-66286625
chr10:70402163-70402663	chr10:70283036-70283536	Promoter	EIF4EBP2	Intronic	chr10:70272138-70285460
chr10:70402163-70402663	chr10:70335200-70335700	Promoter	EIF4EBP2	Intronic	chr10:70334441-70338275
chr10:70403238-70403738	chr10:70283036-70283536	Promoter	EIF4EBP2	Intronic	chr10:70272138-70285460
chr10:70403829-70404329	chr10:70335200-70335700	Promoter	EIF4EBP2	Intronic	chr10:70334441-70338275
chr1:21176694-21177194	chr1:21327567-21328067	Promoter	EIF4G3	Intronic	chr1:21321515-21328174
chr1:21177338-21177838	chr1:21327567-21328067	Promoter	EIF4G3	Intronic	chr1:21321515-21328174
chr19:11480826-11481326	chr19:11534877-11535377	Promoter	ELAVL3	Distal	chr19:11534246-11537108
chr19:11481986-11482486	chr19:11534877-11535377	Promoter	ELAVL3	Distal	chr19:11534246-11537108
chr4:139177176-139177676	chr4:138918433-138918933	Promoter	ELF2	Intronic	chr4:138917622-138920710
chr4:140523778-140524278	chr4:140673691-140674191	Promoter	ELMOD2	Intronic	chr4:140672637-140674772
chr1:23778017-23778517	chr1:23555457-23555957	Promoter	ELOA-AS1	Distal	chr1:23552766-23570541
chr19:11559027-11559527	chr19:11441918-11442418	Promoter	ELOF1	Intronic	chr19:11440689-11442737
chr1:43366225-43366725	chr1:43073567-43074067	Promoter	ELOVL1	Distal	chr1:43066086-43074830
chr1:43367899-43368399	chr1:43073567-43074067	Promoter	ELOVL1	Distal	chr1:43066086-43074830
chr1:43368539-43369039	chr1:43073567-43074067	Promoter	ELOVL1	Distal	chr1:43066086-43074830
chr6:79947866-79948366	chr6:79719543-79720043	Promoter	ELOVL4	Distal	chr6:79717697-79720043
chr16:10580437-10580937	chr16:10924423-10924923	Promoter	EMP2	Exonic	chr16:10922946-10925223
chr19:48321141-48321641	chr19:48398093-48398593	Promoter	EMP3	Intronic	chr19:48389348-48399568
chr11:95087737-95088237	chr11:95252640-95253140	Promoter	ENDOD1	Distal	chr11:95251102-95257444
chr9:128816626-128817126	chr9:128684780-128685280	Promoter	ENDOG	Intronic	chr9:128683010-128686900
chr1:8879006-8879506	chr1:8663324-8663824	Promoter	ENO1	Intronic	chr1:8662890-8665390
chr1:8879006-8879506	chr1:9004425-9004925	Promoter	ENO1	Intronic	chr1:9003885-9006144
chr1:8879977-8880477	chr1:8663324-8663824	Promoter	ENO1	Intronic	chr1:8662890-8665390
chr1:8879977-8880477	chr1:9004425-9004925	Promoter	ENO1	Intronic	chr1:9003885-9006144
chr1:8880507-8881007	chr1:9004425-9004925	Promoter	ENO1	Intronic	chr1:9003885-9006144
chr1:8877208-8877708	chr1:8941768-8942268	Promoter	ENO1-AS1	Distal	chr1:8937968-8948593
chr1:8877208-8877708	chr1:9163352-9163852	Promoter	ENO1-AS1	Intronic	chr1:9161723-9166239
chr1:8877208-8877708	chr1:9163935-9164435	Promoter	ENO1-AS1	Intronic	chr1:9161723-9166239
chr1:8877814-8878314	chr1:8941768-8942268	Promoter	ENO1-AS1	Distal	chr1:8937968-8948593
chr1:8877814-8878314	chr1:9163352-9163852	Promoter	ENO1-AS1	Intronic	chr1:9161723-9166239
chr1:8877814-8878314	chr1:9163935-9164435	Promoter	ENO1-AS1	Intronic	chr1:9161723-9166239
chr1:8878442-8878942	chr1:8941768-8942268	Promoter	ENO1-AS1	Distal	chr1:8937968-8948593
chr1:8878442-8878942	chr1:9163352-9163852	Promoter	ENO1-AS1	Intronic	chr1:9161723-9166239
chr1:8878442-8878942	chr1:9163935-9164435	Promoter	ENO1-AS1	Intronic	chr1:9161723-9166239
chr8:119674700-119675200	chr8:119637474-119637974	Promoter	ENPP2	Intronic	chr8:119637842-119640601
chr14:74018171-74018671	chr14:74286547-74287047	Promoter	ENTPD5	Exonic	chr14:74285826-74291310
chr14:74019055-74019555	chr14:74286547-74287047	Promoter	ENTPD5	Exonic	chr14:74285826-74291310
chr18:45968869-45969369	chr18:46248847-46249347	Promoter	EPG5	Intronic	chr18:46249153-46251974
chr7:143410406-143410906	chr7:143518968-143519468	Promoter	EPHA1	Exonic	chr7:143510585-143521527
chr7:143410406-143410906	chr7:143519637-143520137	Promoter	EPHA1	Exonic	chr7:143510585-143521527
chr1:16155835-16156335	chr1:16069083-16069583	Promoter	EPHA2	Intronic	chr1:16059995-16077725
chr3:184560456-184560956	chr3:184716389-184716889	Promoter	EPHB3	Distal	chr3:184715753-184719031
chr7:100827939-100828439	chr7:100888866-100889366	Promoter	EPHB4	Exonic	chr7:100887260-100898749
chr7:100829095-100829595	chr7:100888866-100889366	Promoter	EPHB4	Exonic	chr7:100887260-100898749
chr19:11384099-11384599	chr19:11448927-11449427	Promoter	EPOR	Intronic	chr19:11443202-11449395
chr19:11384950-11385450	chr19:11448927-11449427	Promoter	EPOR	Intronic	chr19:11443202-11449395
chr5:96808150-96808650	chr5:97037575-97038075	Promoter	ERAP1	Distal	chr5:97037884-97040290
chr5:96808653-96809153	chr5:97037575-97038075	Promoter	ERAP1	Distal	chr5:97037884-97040290
chr5:96809172-96809672	chr5:97037575-97038075	Promoter	ERAP1	Distal	chr5:97037884-97040290
chr5:96809804-96810304	chr5:97037575-97038075	Promoter	ERAP1	Distal	chr5:97037884-97040290
chr2:238158651-238159151	chr2:238283330-238283830	Promoter	ERFE	Intronic	chr2:238281301-238283556
chr2:238158651-238159151	chr2:238287571-238288071	Promoter	ERFE	Intronic	chr2:238284249-238292237
chr1:44355029-44355529	chr1:44013439-44013939	Promoter	ERI3	Intronic	chr1:44008924-44022751
chr1:42816481-42816981	chr1:42932443-42932943	Promoter	ERMAP	Intronic	chr1:42929110-42933675
chr1:8026106-8026606	chr1:8197621-8198121	Promoter	ERRFI1	Distal	chr1:8197005-8199106
chr16:2673857-2674357	chr16:2482643-2483143	Promoter	ERVK13-1	Intronic	chr16:2480132-2488766
chr16:2673857-2674357	chr16:2509908-2510408	Promoter	ERVK13-1	Intronic	chr16:2508819-2522089
chr16:2673857-2674357	chr16:2520483-2520983	Promoter	ERVK13-1	Intronic	chr16:2508819-2522089
chr16:2675005-2675505	chr16:2509908-2510408	Promoter	ERVK13-1	Intronic	chr16:2508819-2522089
chr16:2675005-2675505	chr16:2520483-2520983	Promoter	ERVK13-1	Intronic	chr16:2508819-2522089
chr5:138543004-138543504	chr5:138454105-138454605	Promoter	ETF1	Distal	chr5:138453390-138461816
chr5:138543600-138544100	chr5:138454105-138454605	Promoter	ETF1	Distal	chr5:138453390-138461816
chr1:157099510-157100010	chr1:156751564-156752064	Promoter	ETV3L	Intronic	chr1:156745038-156753551
chr1:36324062-36324562	chr1:36372975-36373475	Promoter	EVA1B	Intronic	chr1:36371814-36376006
chr17:18377412-18377912	chr17:18408780-18409280	Promoter	EVPLL	Distal	chr17:18408238-18414333
chr6:158815792-158816292	chr6:158644046-158644546	Promoter	EZR-AS1	Intronic	chr6:158642919-158645682
chr6:158816832-158817332	chr6:158644046-158644546	Promoter	EZR-AS1	Intronic	chr6:158642919-158645682
chr6:158816832-158817332	chr6:158770898-158771398	Promoter	EZR-AS1	Intronic	chr6:158766156-158775024
chr6:158816832-158817332	chr6:158773487-158773987	Promoter	EZR-AS1	Intronic	chr6:158766156-158775024
chr6:158816832-158817332	chr6:159102088-159102588	Promoter	EZR-AS1	Distal	chr6:159102446-159110615
chr6:158817421-158817921	chr6:158644046-158644546	Promoter	EZR-AS1	Intronic	chr6:158642919-158645682
chr6:158817421-158817921	chr6:158773487-158773987	Promoter	EZR-AS1	Intronic	chr6:158766156-158775024
chr6:158817421-158817921	chr6:158998955-158999455	Promoter	EZR-AS1	Intronic	chr6:158998023-159003624
chr1:94541694-94542194	chr1:94960869-94961369	Promoter	F3	Intronic	chr1:94959524-94964244
chr8:81462934-81463434	chr8:81024086-81024586	Promoter	FABP9	Intronic	chr8:81023549-81031892
chr7:143363841-143364341	chr7:143384369-143384869	Promoter	FAM131B	Intronic	chr7:143373341-143390528
chr7:143364347-143364847	chr7:143384369-143384869	Promoter	FAM131B	Intronic	chr7:143373341-143390528
chr7:92590450-92590950	chr7:92638776-92639276	Promoter	FAM133B	Intronic	chr7:92638721-92640828
chr7:92590952-92591452	chr7:92638776-92639276	Promoter	FAM133B	Intronic	chr7:92638721-92640828
chr8:11368102-11368602	chr8:11348473-11348973	Promoter	FAM167A-AS1	Distal	chr8:11346127-11349363
chr10:15370961-15371461	chr10:15345980-15346480	Promoter	FAM171A1	Intronic	chr10:15342312-15350432
chr10:15371474-15371974	chr10:15345980-15346480	Promoter	FAM171A1	Intronic	chr10:15342312-15350432
chr10:15372212-15372712	chr10:15345980-15346480	Promoter	FAM171A1	Intronic	chr10:15342312-15350432
chr2:96987486-96987986	chr2:96948006-96948506	Promoter	FAM178B	Intronic	chr2:96943985-96955042
chr2:96988158-96988658	chr2:96948006-96948506	Promoter	FAM178B	Intronic	chr2:96943985-96955042
chr11:47585972-47586472	chr11:47501127-47501627	Promoter	FAM180B	Intronic	chr11:47498676-47502240
chr11:47586500-47587000	chr11:47501127-47501627	Promoter	FAM180B	Intronic	chr11:47498676-47502240
chr1:112718637-112719137	chr1:112259131-112259631	Promoter	FAM19A3	Distal	chr1:112257761-112267031
chr1:112718637-112719137	chr1:112260374-112260874	Promoter	FAM19A3	Distal	chr1:112257761-112267031
chr1:112718637-112719137	chr1:112325469-112325969	Promoter	FAM19A3	Distal	chr1:112322684-112326687
chr1:112718637-112719137	chr1:112397756-112398256	Promoter	FAM19A3	Intronic	chr1:112389969-112398199
chr1:112719606-112720106	chr1:112260374-112260874	Promoter	FAM19A3	Distal	chr1:112257761-112267031
chr1:112719606-112720106	chr1:112325469-112325969	Promoter	FAM19A3	Distal	chr1:112322684-112326687
chr7:99558314-99558814	chr7:99392318-99392818	Promoter	FAM200A	Intronic	chr7:99391278-99394654
chr9:38619276-38619776	chr9:38421490-38421990	Promoter	FAM201A	Intronic	chr9:38417654-38426160
chr9:38619782-38620282	chr9:38421490-38421990	Promoter	FAM201A	Intronic	chr9:38417654-38426160
chr9:38619782-38620282	chr9:38690177-38690677	Promoter	FAM201A	Distal	chr9:38688753-38692137
chr9:113112649-113113149	chr9:112867693-112868193	Promoter	FAM225A	Intronic	chr9:112865853-112868081
chr9:113111431-113111931	chr9:113361230-113361730	Promoter	FAM225B	Intronic	chr9:113360665-113363276
chr1:20550957-20551457	chr1:20475730-20476230	Promoter	FAM43B	Distal	chr1:20474391-20483206
chr1:20551654-20552154	chr1:20475730-20476230	Promoter	FAM43B	Distal	chr1:20474391-20483206
chr1:20552231-20552731	chr1:20475730-20476230	Promoter	FAM43B	Distal	chr1:20474391-20483206
chr15:59371784-59372284	chr15:59303464-59303964	Promoter	FAM81A	Intronic	chr15:59302375-59304808
chr20:38925403-38925903	chr20:38729360-38729860	Promoter	FAM83D	Distal	chr20:38729464-38732499
chr20:38925403-38925903	chr20:39081145-39081645	Promoter	FAM83D	Distal	chr20:39078747-39082020
chr17:19004557-19005057	chr17:19285304-19285804	Promoter	FAM83G	Intronic	chr17:19284104-19289164
chr17:19005237-19005737	chr17:19285304-19285804	Promoter	FAM83G	Intronic	chr17:19284104-19289164
chr9:38546360-38546860	chr9:38415904-38416404	Promoter	FAM95C	Intronic	chr9:38413058-38416564
chr6:35450363-35450863	chr6:35691248-35691748	Promoter	FANCE	Intronic	chr6:35690384-35693138
chr6:35451245-35451745	chr6:35691248-35691748	Promoter	FANCE	Intronic	chr6:35690384-35693138
chr6:35451245-35451745	chr6:35720350-35720850	Promoter	FANCE	Intronic	chr6:35716941-35738197
chr2:169573697-169574197	chr2:169346932-169347432	Promoter	FASTKD1	Intronic	chr2:169339855-169351737
chr16:30920933-30921433	chr16:30985419-30985919	Promoter	FBXL19	Exonic	chr16:30984366-30986720
chr15:63596838-63597338	chr15:63436753-63437253	Promoter	FBXL22	Exonic	chr15:63435590-63438756
chr15:63596838-63597338	chr15:63910094-63910594	Promoter	FBXL22	Intronic	chr15:63908143-63911349
chr6:98947853-98948353	chr6:98823831-98824331	Promoter	FBXL4	Distal	chr6:98823052-98846807
chr6:98949132-98949632	chr6:98823831-98824331	Promoter	FBXL4	Distal	chr6:98823052-98846807
chr7:100582428-100582928	chr7:100863234-100863734	Promoter	FBXO24	Intronic	chr7:100861674-100869526
chr7:100582972-100583472	chr7:100863234-100863734	Promoter	FBXO24	Intronic	chr7:100861674-100869526
chr7:100583675-100584175	chr7:100863234-100863734	Promoter	FBXO24	Intronic	chr7:100861674-100869526
chr22:32474476-32474976	chr22:32501786-32502286	Promoter	FBXO7	Distal	chr22:32501267-32503671
chr6:166998303-166998803	chr6:166830152-166830652	Promoter	FGFR1OP	Intronic	chr6:166829855-166832179
chr6:166998303-166998803	chr6:166905625-166906125	Promoter	FGFR1OP	Intronic	chr6:166903004-166910506
chr6:166998303-166998803	chr6:166951283-166951783	Promoter	FGFR1OP	Intronic	chr6:166948982-166954152
chr6:166998303-166998803	chr6:167095260-167095760	Promoter	FGFR1OP	Intronic	chr6:167092878-167095358
chr5:177086467-177086967	chr5:176811738-176812238	Promoter	FGFR4	Intronic	chr5:176808691-176815764
chr1:241519538-241520038	chr1:241715201-241715701	Promoter	FH	Intronic	chr1:241714335-241718245
chr1:15246963-15247463	chr1:14756386-14756886	Promoter	FHAD1	Intronic	chr1:14754957-14758172
chr1:15246963-15247463	chr1:14931620-14932120	Promoter	FHAD1	Intronic	chr1:14922378-14933202
chr1:15246963-15247463	chr1:14947581-14948081	Promoter	FHAD1	Intronic	chr1:14941131-14951648
chr1:15246963-15247463	chr1:14968933-14969433	Promoter	FHAD1	Intronic	chr1:14967770-14970143
chr1:15246963-15247463	chr1:15028046-15028546	Promoter	FHAD1	Intronic	chr1:15026805-15032101
chr2:105439068-105439568	chr2:105374697-105375197	Promoter	FHL2	Intronic	chr2:105372513-105375352
chr11:26991969-26992469	chr11:27230067-27230567	Promoter	FIBIN	Distal	chr11:27226591-27235920
chr4:53376726-53377226	chr4:53364932-53365432	Promoter	FIP1L1	Exonic	chr4:53364594-53367512
chr20:44311022-44311522	chr20:44521228-44521728	Promoter	FITM2	Intronic	chr20:44520508-44523598
chr20:44311022-44311522	chr20:44600631-44601131	Promoter	FITM2	Intronic	chr20:44600243-44603120
chr6:113903699-113904199	chr6:113858840-113859340	Promoter	FLJ34503	Intronic	chr6:113853546-113862192
chr2:112643676-112644176	chr2:112881097-112881597	Promoter	FLJ42351	Distal	chr2:112876363-112885963
chr2:112644933-112645433	chr2:112881097-112881597	Promoter	FLJ42351	Distal	chr2:112876363-112885963
chr13:28100349-28100849	chr13:28355677-28356177	Promoter	FLT3	Intronic	chr13:28355037-28358423
chr1:212857443-212857943	chr1:212610518-212611018	Promoter	FLVCR1-DT	Intronic	chr1:212605014-212611664
chr1:171313275-171313775	chr1:171081817-171082317	Promoter	FMO4	Distal	chr1:171080687-171083020
chr1:171313838-171314338	chr1:171081817-171082317	Promoter	FMO4	Distal	chr1:171080687-171083020
chr2:215436760-215437260	chr2:215268569-215269069	Promoter	FN1	Distal	chr2:215266975-215270613
chr9:130044279-130044779	chr9:130110657-130111157	Promoter	FNBP1	Intronic	chr9:130109390-130112423
chr19:45863949-45864449	chr19:45895359-45895859	Promoter	FOXA3	Intronic	chr19:45894449-45896721
chr12:109309768-109310268	chr12:109233628-109234128	Promoter	FOXN4	Intronic	chr12:109229856-109236995
chr12:109309768-109310268	chr12:109463738-109464238	Promoter	FOXN4	Intronic	chr12:109456573-109464499
chr6:41545511-41546011	chr6:41684796-41685296	Promoter	FOXP4	Exonic	chr6:41681782-41685263
chr6:41546017-41546517	chr6:41684796-41685296	Promoter	FOXP4	Exonic	chr6:41681782-41685263
chr20:31845873-31846373	chr20:31911435-31911935	Promoter	FOXS1	Intronic	chr20:31910541-31912756
chr20:31845873-31846373	chr20:31970871-31971371	Promoter	FOXS1	Intronic	chr20:31966357-31971322
chr20:31845873-31846373	chr20:31993238-31993738	Promoter	FOXS1	Intronic	chr20:31987092-31999406
chr20:31846474-31846974	chr20:31970871-31971371	Promoter	FOXS1	Intronic	chr20:31966357-31971322
chr19:51794846-51795346	chr19:51593579-51594079	Promoter	FPR3	Distal	chr19:51591638-51596275
chr6:116061420-116061920	chr6:116017238-116017738	Promoter	FRK	Intronic	chr6:116014404-116019116
chr1:99766437-99766937	chr1:99850399-99850899	Promoter	FRRS1	Exonic	chr1:99848567-99851853
chr9:109167039-109167539	chr9:108832741-108833241	Promoter	FRRS1L	Distal	chr9:108830097-108833079
chr9:109167039-109167539	chr9:109417564-109418064	Promoter	FRRS1L	Intronic	chr9:109416723-109418891
chr9:109167653-109168153	chr9:108832741-108833241	Promoter	FRRS1L	Distal	chr9:108830097-108833079
chr9:109167653-109168153	chr9:109417564-109418064	Promoter	FRRS1L	Intronic	chr9:109416723-109418891
chr2:182866944-182867444	chr2:182625366-182625866	Promoter	FRZB	Distal	chr2:182615855-182626891
chr2:182868152-182868652	chr2:182625366-182625866	Promoter	FRZB	Distal	chr2:182615855-182626891
chr10:133358085-133358585	chr10:133166294-133166794	Promoter	FUOM	Intronic	chr10:133158568-133177944
chr10:133358085-133358585	chr10:133376578-133377078	Promoter	FUOM	Distal	chr10:133371613-133384416
chr19:35115397-35115897	chr19:35140183-35140683	Promoter	FXYD3	Intronic	chr19:35137634-35145465
chr19:35153797-35154297	chr19:35030889-35031389	Promoter	FXYD5	Intronic	chr19:35028912-35035536
chr1:209675086-209675586	chr1:209585010-209585510	Promoter	G0S2	Intronic	chr1:209583147-209587005
chr1:209675086-209675586	chr1:209708269-209708769	Promoter	G0S2	Intronic	chr1:209703629-209709574
chrX:154547575-154548075	chrX:154762642-154763142	Promoter	G6PD	Exonic	chrX:154761288-154764445
chr15:50354121-50354621	chr15:50112848-50113348	Promoter	GABPB1-AS1	Intronic	chr15:50111651-50116194
chr1:67683233-67683733	chr1:67747704-67748204	Promoter	GADD45A	Intronic	chr1:67747548-67751413
chr1:67684036-67684536	chr1:67747704-67748204	Promoter	GADD45A	Intronic	chr1:67747548-67751413
chr1:23800542-23801042	chr1:24185668-24186168	Promoter	GALE	Intronic	chr1:24185816-24188868
chr12:51392549-51393049	chr12:51204775-51205275	Promoter	GALNT6	Intronic	chr12:51203313-51206597
chr12:51392549-51393049	chr12:51205315-51205815	Promoter	GALNT6	Intronic	chr12:51203313-51206597
chr12:51393075-51393575	chr12:51204775-51205275	Promoter	GALNT6	Intronic	chr12:51203313-51206597
chr12:51393075-51393575	chr12:51205315-51205815	Promoter	GALNT6	Intronic	chr12:51203313-51206597
chr12:51393654-51394154	chr12:51204775-51205275	Promoter	GALNT6	Intronic	chr12:51203313-51206597
chr12:51394165-51394665	chr12:51204775-51205275	Promoter	GALNT6	Intronic	chr12:51203313-51206597
chr12:51394165-51394665	chr12:51205315-51205815	Promoter	GALNT6	Intronic	chr12:51203313-51206597
chr18:32470566-32471066	chr18:32368863-32369363	Promoter	GAREM1	Intronic	chr18:32367041-32369156
chr2:26172286-26172786	chr2:26035842-26036342	Promoter	GAREM2	Intronic	chr2:26032052-26035996
chr10:47298697-47299197	chr10:47175720-47176220	Promoter	GDF10	Distal	chr10:47174703-47179411
chr10:47299345-47299845	chr10:47175720-47176220	Promoter	GDF10	Distal	chr10:47174703-47179411
chr10:47299879-47300379	chr10:47175720-47176220	Promoter	GDF10	Distal	chr10:47174703-47179411
chr5:37840165-37840665	chr5:37736502-37737002	Promoter	GDNF-AS1	Intronic	chr5:37734808-37739830
chr5:138274351-138274851	chr5:138393268-138393768	Promoter	GFRA3	Intronic	chr5:138390680-138393989
chr7:150566192-150566692	chr7:150384245-150384745	Promoter	GIMAP4	Intronic	chr7:150377417-150390431
chr7:150567057-150567557	chr7:150383635-150384135	Promoter	GIMAP4	Intronic	chr7:150377417-150390431
chr7:150567057-150567557	chr7:150384245-150384745	Promoter	GIMAP4	Intronic	chr7:150377417-150390431
chr16:58391437-58391937	chr16:58095618-58096118	Promoter	GINS3	Distal	chr16:58094072-58098422
chr16:58391437-58391937	chr16:58431789-58432289	Promoter	GINS3	Distal	chr16:58430845-58433061
chr10:87094761-87095261	chr10:87051212-87051712	Promoter	GLUD1	Exonic	chr10:87050690-87056473
chr10:87095263-87095763	chr10:86753573-86754073	Promoter	GLUD1	Distal	chr10:86753217-86758774
chr10:87095904-87096404	chr10:86753573-86754073	Promoter	GLUD1	Distal	chr10:86753217-86758774
chr19:3092839-3093339	chr19:3035578-3036078	Promoter	GNA11	Intronic	chr19:3033083-3037407
chr1:1890922-1891422	chr1:1906160-1906660	Promoter	GNB1	Distal	chr1:1905288-1910906
chr1:1890922-1891422	chr1:1990224-1990724	Promoter	GNB1	Intronic	chr1:1988390-1990672
chr1:1891491-1891991	chr1:1906160-1906660	Promoter	GNB1	Distal	chr1:1905288-1910906
chr1:1891491-1891991	chr1:1990224-1990724	Promoter	GNB1	Intronic	chr1:1988390-1990672
chr3:179451265-179451765	chr3:179395721-179396221	Promoter	GNB4	Distal	chr3:179394855-179396996
chr15:52191207-52191707	chr15:52011218-52011718	Promoter	GNB5	Intronic	chr15:52010380-52013156
chr6:42960377-42960877	chr6:42692606-42693106	Promoter	GNMT	Exonic	chr6:42691725-42696089
chr14:52793361-52793861	chr14:52555970-52556470	Promoter	GNPNAT1	Intronic	chr14:52549666-52556195
chr1:150697073-150697573	chr1:150559858-150560358	Promoter	GOLPH3L	Exonic	chr1:150557869-150565214
chr1:26900203-26900703	chr1:26750186-26750686	Promoter	GPATCH3	Intronic	chr1:26742224-26751072
chr1:26900203-26900703	chr1:27122613-27123113	Promoter	GPATCH3	Intronic	chr1:27113068-27125961
chr1:26901125-26901625	chr1:26750186-26750686	Promoter	GPATCH3	Intronic	chr1:26742224-26751072
chr17:44503252-44503752	chr17:44794689-44795189	Promoter	GPATCH8	Distal	chr17:44793466-44799055
chr7:1080680-1081180	chr7:1290629-1291129	Promoter	GPER1	Distal	chr7:1287060-1293812
chr7:1081738-1082238	chr7:1290629-1291129	Promoter	GPER1	Distal	chr7:1287060-1293812
chr19:34358581-34359081	chr19:34345808-34346308	Promoter	GPI	Intronic	chr19:34335691-34350727
chr19:34359100-34359600	chr19:34345808-34346308	Promoter	GPI	Intronic	chr19:34335691-34350727
chrX:49123552-49124052	chrX:49166172-49166672	Promoter	GPKOW	Exonic	chrX:49162539-49168414
chr2:27626965-27627465	chr2:27735753-27736253	Promoter	GPN1	Distal	chr2:27734015-27739533
chr2:27627977-27628477	chr2:27377502-27378002	Promoter	GPN1	Exonic	chr2:27377366-27382347
chr2:27627977-27628477	chr2:27735753-27736253	Promoter	GPN1	Distal	chr2:27734015-27739533
chr9:130051679-130052179	chr9:130107600-130108100	Promoter	GPR107	Intronic	chr9:130106601-130108640
chr3:151202921-151203421	chr3:151226761-151227261	Promoter	GPR171	Intronic	chr3:151224975-151229745
chr7:50793310-50793810	chr7:50834714-50835214	Promoter	GRB10	Distal	chr7:50831986-50837169
chr1:24318190-24318690	chr1:24365244-24365744	Promoter	GRHL3	Intronic	chr1:24362189-24365862
chr1:24318190-24318690	chr1:24720139-24720639	Promoter	GRHL3	Distal	chr1:24712306-24721426
chr1:24319015-24319515	chr1:24365244-24365744	Promoter	GRHL3	Intronic	chr1:24362189-24365862
chr1:24319015-24319515	chr1:24720139-24720639	Promoter	GRHL3	Distal	chr1:24712306-24721426
chr5:177401768-177402268	chr5:177115002-177115502	Promoter	GRK6	Distal	chr5:177112849-177118043
chr5:177401768-177402268	chr5:177458701-177459201	Promoter	GRK6	Intronic	chr5:177452051-177460559
chr17:39962226-39962726	chr17:39524599-39525099	Promoter	GSDMA	Exonic	chr17:39525027-39528168
chr10:104269512-104270012	chr10:104123346-104123846	Promoter	GSTO2	Intronic	chr10:104119906-104123886
chr3:120740626-120741126	chr3:120413421-120413921	Promoter	GTF2E1	Intronic	chr3:120410153-120413763
chr3:120742306-120742806	chr3:120413421-120413921	Promoter	GTF2E1	Intronic	chr3:120410153-120413763
chr8:30658682-30659182	chr8:30501999-30502499	Promoter	GTF2E2	Intronic	chr8:30499771-30504398
chr8:30658682-30659182	chr8:30564017-30564517	Promoter	GTF2E2	Exonic	chr8:30555008-30568026
chr2:196799513-196800013	chr2:196528434-196528934	Promoter	GTF3C3	Intronic	chr2:196527670-196530294
chr6:43628349-43628849	chr6:43485494-43485994	Promoter	GTPBP2	Intronic	chr6:43482578-43500430
chr10:987521-988021	chr10:624221-624721	Promoter	GTPBP4	Intronic	chr10:617087-631900
chr10:987521-988021	chr10:1186473-1186973	Promoter	GTPBP4	Intronic	chr10:1182065-1192878
chr22:46295678-46296178	chr22:46593336-46593836	Promoter	GTSE1-DT	Intronic	chr22:46589165-46595481
chr22:46296441-46296941	chr22:46593336-46593836	Promoter	GTSE1-DT	Intronic	chr22:46589165-46595481
chr22:46296441-46296941	chr22:46660639-46661139	Promoter	GTSE1-DT	Intronic	chr22:46654935-46663808
chr1:228139204-228139704	chr1:227753930-227754430	Promoter	GUK1	Intronic	chr1:227752575-227755565
chr1:228139776-228140276	chr1:227753930-227754430	Promoter	GUK1	Intronic	chr1:227752575-227755565
chr19:48992722-48993222	chr19:48798983-48799483	Promoter	GYS1	Exonic	chr19:48798226-48800992
chr3:129316913-129317413	chr3:129224904-129225404	Promoter	H1FX	Distal	chr3:129223059-129230302
chr5:135399601-135400101	chr5:135242742-135243242	Promoter	H2AFY	Intronic	chr5:135238703-135248507
chr15:65528408-65528908	chr15:65325990-65326490	Promoter	HACD3	Distal	chr15:65325257-65327685
chr15:65528408-65528908	chr15:65368582-65369082	Promoter	HACD3	Intronic	chr15:65366845-65370607
chr15:65530177-65530677	chr15:65325990-65326490	Promoter	HACD3	Distal	chr15:65325257-65327685
chr15:65530177-65530677	chr15:65368582-65369082	Promoter	HACD3	Intronic	chr15:65366845-65370607
chr19:35279975-35280475	chr19:35293885-35294385	Promoter	HAMP	Intronic	chr19:35288303-35294430
chr5:140690465-140690965	chr5:140344590-140345090	Promoter	HARS2	Intronic	chr5:140340176-140348303
chr12:122730606-122731106	chr12:122845056-122845556	Promoter	HCAR1	Intronic	chr12:122833409-122857556
chrX:153970954-153971454	chrX:153765758-153766258	Promoter	HCFC1	Intronic	chrX:153762672-153772395
chrX:153971561-153972061	chrX:153765758-153766258	Promoter	HCFC1	Intronic	chrX:153762672-153772395
chr6:26521589-26522089	chr6:26532731-26533231	Promoter	HCG11	Distal	chr6:26531514-26540040
chr6:26522126-26522626	chr6:26532731-26533231	Promoter	HCG11	Distal	chr6:26531514-26540040
chr6:113969228-113969728	chr6:113860226-113860726	Promoter	HDAC2-AS2	Exonic	chr6:113853546-113862192
chr19:4471169-4471669	chr19:4684236-4684736	Promoter	HDGFL2	Exonic	chr19:4683071-4685743
chr11:124917926-124918426	chr11:124516310-124516810	Promoter	HEPN1	Distal	chr11:124516499-124519915
chr11:124917926-124918426	chr11:124761085-124761585	Promoter	HEPN1	Intronic	chr11:124757717-124764183
chr11:124917926-124918426	chr11:124806141-124806641	Promoter	HEPN1	Exonic	chr11:124805797-124809180
chr11:124918525-124919025	chr11:124516310-124516810	Promoter	HEPN1	Distal	chr11:124516499-124519915
chr11:124918525-124919025	chr11:124761085-124761585	Promoter	HEPN1	Intronic	chr11:124757717-124764183
chr11:124918525-124919025	chr11:124806141-124806641	Promoter	HEPN1	Exonic	chr11:124805797-124809180
chr4:88522784-88523284	chr4:88823094-88823594	Promoter	HERC3	Exonic	chr4:88816971-88824633
chr1:999948-1000448	chr1:938608-939108	Promoter	HES4	Intronic	chr1:938893-943237
chr1:2530057-2530557	chr1:2968477-2968977	Promoter	HES5	Distal	chr1:2965053-2972448
chr1:2530057-2530557	chr1:2988193-2988693	Promoter	HES5	Distal	chr1:2980771-2989639
chr1:2531878-2532378	chr1:2968477-2968977	Promoter	HES5	Distal	chr1:2965053-2972448
chr1:2531878-2532378	chr1:2985216-2985716	Promoter	HES5	Distal	chr1:2980771-2989639
chr1:2531878-2532378	chr1:2988193-2988693	Promoter	HES5	Distal	chr1:2980771-2989639
chr6:125745653-125746153	chr6:125420808-125421308	Promoter	HEY2	Distal	chr6:125420260-125423232
chr6:125746729-125747229	chr6:125420808-125421308	Promoter	HEY2	Distal	chr6:125420260-125423232
chr6:125747423-125747923	chr6:125420808-125421308	Promoter	HEY2	Distal	chr6:125420260-125423232
chr2:190344169-190344669	chr2:190181865-190182365	Promoter	HIBCH	Intronic	chr2:190176642-190185485
chr6:27132495-27132995	chr6:27251189-27251689	Promoter	HIST1H2BJ	Exonic	chr6:27249816-27253355
chr1:149887193-149887693	chr1:149607724-149608224	Promoter	HIST2H2AC	Intronic	chr1:149606645-149608928
chr1:42035763-42036263	chr1:41802787-41803287	Promoter	HIVEP3	Intronic	chr1:41799396-41804517
chr1:42036295-42036795	chr1:41802787-41803287	Promoter	HIVEP3	Intronic	chr1:41799396-41804517
chr2:74831823-74832323	chr2:74554990-74555490	Promoter	HK2	Exonic	chr2:74551716-74557951
chr20:31574109-31574609	chr20:31664161-31664661	Promoter	HM13-AS1	Distal	chr20:31660824-31679187
chr6:34235701-34236201	chr6:34299672-34300172	Promoter	HMGA1	Intronic	chr6:34299317-34301415
chr6:34235701-34236201	chr6:34411577-34412077	Promoter	HMGA1	Intronic	chr6:34410391-34418268
chr6:34236559-34237059	chr6:34299672-34300172	Promoter	HMGA1	Intronic	chr6:34299317-34301415
chr6:34236559-34237059	chr6:34411577-34412077	Promoter	HMGA1	Intronic	chr6:34410391-34418268
chr12:65823497-65823997	chr12:65740715-65741215	Promoter	HMGA2	Distal	chr12:65740656-65743477
chr13:30616847-30617347	chr13:30363681-30364181	Promoter	HMGB1	Intronic	chr13:30360006-30364929
chr5:43313224-43313724	chr5:43017107-43017607	Promoter	HMGCS1	Exonic	chr5:43016439-43021137
chr5:43314546-43315046	chr5:43017107-43017607	Promoter	HMGCS1	Exonic	chr5:43016439-43021137
chr5:43314546-43315046	chr5:43211323-43211823	Promoter	HMGCS1	Intronic	chr5:43211347-43213598
chr1:26471318-26471818	chr1:26282262-26282762	Promoter	HMGN2	Exonic	chr1:26274449-26292233
chr1:26472093-26472593	chr1:26282262-26282762	Promoter	HMGN2	Exonic	chr1:26274449-26292233
chr15:45447916-45448416	chr15:45171854-45172354	Promoter	HMGN2P46	Intronic	chr15:45161358-45174358
chr15:45447916-45448416	chr15:45199279-45199779	Promoter	HMGN2P46	Intronic	chr15:45197480-45202952
chr2:177211357-177211857	chr2:177353131-177353631	Promoter	HNRNPA3	Intronic	chr2:177348572-177353445
chr2:177212286-177212786	chr2:177353131-177353631	Promoter	HNRNPA3	Intronic	chr2:177348572-177353445
chr1:244864296-244864796	chr1:244835617-244836117	Promoter	HNRNPU	Intronic	chr1:244832859-244837368
chr1:244864916-244865416	chr1:244835617-244836117	Promoter	HNRNPU	Intronic	chr1:244832859-244837368
chr1:244865471-244865971	chr1:244835617-244836117	Promoter	HNRNPU	Intronic	chr1:244832859-244837368
chr19:18941016-18941516	chr19:18892306-18892806	Promoter	HOMER3	Intronic	chr19:18892619-18898134
chr9:35905900-35906400	chr9:35539344-35539844	Promoter	HRCT1	Intronic	chr9:35536569-35541457
chr1:86914818-86915318	chr1:86793767-86794267	Promoter	HS2ST1	Distal	chr1:86791949-86794122
chr1:86914818-86915318	chr1:87132830-87133330	Promoter	HS2ST1	Exonic	chr1:87129847-87136588
chr1:86915479-86915979	chr1:87132830-87133330	Promoter	HS2ST1	Exonic	chr1:87129847-87136588
chr2:128319467-128319967	chr2:128270137-128270637	Promoter	HS6ST1	Intronic	chr2:128268925-128274121
chr2:128319994-128320494	chr2:128270137-128270637	Promoter	HS6ST1	Intronic	chr2:128268925-128274121
chr13:96089296-96089796	chr13:96238214-96238714	Promoter	HS6ST3	Intronic	chr13:96237213-96239675
chr11:43578167-43578667	chr11:43993763-43994263	Promoter	HSD17B12	Distal	chr11:43992179-43994371
chr12:56751093-56751593	chr12:56636132-56636632	Promoter	HSD17B6	Intronic	chr12:56627505-56638359
chr12:56751605-56752105	chr12:56636132-56636632	Promoter	HSD17B6	Intronic	chr12:56627505-56638359
chr9:112379670-112380170	chr9:112629653-112630153	Promoter	HSDL2	Intronic	chr9:112629066-112631255
chr1:16019384-16019884	chr1:16067024-16067524	Promoter	HSPB7	Intronic	chr1:16059995-16077725
chr1:16019384-16019884	chr1:16067768-16068268	Promoter	HSPB7	Intronic	chr1:16059995-16077725
chr1:16019384-16019884	chr1:16072884-16073384	Promoter	HSPB7	Intronic	chr1:16059995-16077725
chr4:8269430-8269930	chr4:8507183-8507683	Promoter	HTRA3	Distal	chr4:8505690-8508445
chrX:53686533-53687033	chrX:53564854-53565354	Promoter	HUWE1	Exonic	chrX:53563822-53565826
chr12:21353307-21353807	chr12:21327160-21327660	Promoter	IAPP	Intronic	chr12:21319819-21329802
chr1:220093238-220093738	chr1:219813312-219813812	Promoter	IARS2	Intronic	chr1:219811298-219814256
chr1:228164637-228165137	chr1:228142759-228143259	Promoter	IBA57-DT	Intronic	chr1:228138711-228144340
chr19:10289072-10289572	chr19:10236018-10236518	Promoter	ICAM5	Distal	chr19:10235254-10237387
chr10:1048220-1048720	chr10:1198925-1199425	Promoter	IDI1	Intronic	chr10:1194413-1206139
chr10:1048750-1049250	chr10:1198925-1199425	Promoter	IDI1	Intronic	chr10:1194413-1206139
chr1:18956616-18957116	chr1:18941212-18941712	Promoter	IFFO2	Intronic	chr1:18936184-18952541
chr1:18957131-18957631	chr1:18941212-18941712	Promoter	IFFO2	Intronic	chr1:18936184-18952541
chr1:18957860-18958360	chr1:18941212-18941712	Promoter	IFFO2	Intronic	chr1:18936184-18952541
chr1:158997998-158998498	chr1:159009658-159010158	Promoter	IFI16	Exonic	chr1:159007770-159014629
chr1:158998605-158999105	chr1:159009658-159010158	Promoter	IFI16	Exonic	chr1:159007770-159014629
chr1:158999232-158999732	chr1:159009658-159010158	Promoter	IFI16	Exonic	chr1:159007770-159014629
chr11:307199-307699	chr11:320597-321097	Promoter	IFITM2	Exonic	chr11:318699-321735
chr16:1610482-1610982	chr16:1768832-1769332	Promoter	IFT140	Exonic	chr16:1757535-1769586
chr6:159967924-159968424	chr6:159919186-159919686	Promoter	IGF2R	Distal	chr6:159917522-159920106
chr7:45922059-45922559	chr7:45581140-45581640	Promoter	IGFBP3	Intronic	chr7:45572632-45585556
chr7:45923151-45923651	chr7:45644413-45644913	Promoter	IGFBP3	Intronic	chr7:45644498-45649410
chr7:45923151-45923651	chr7:45645025-45645525	Promoter	IGFBP3	Intronic	chr7:45644498-45649410
chr9:34649003-34649503	chr9:34572023-34572523	Promoter	IL11RA	Intronic	chr9:34567496-34581459
chr11:112163870-112164370	chr11:111986964-111987464	Promoter	IL18	Intronic	chr11:111975495-111993439
chr2:112837384-112837884	chr2:112542170-112542670	Promoter	IL1B	Exonic	chr2:112540714-112544100
chr16:27400646-27401146	chr16:27724353-27724853	Promoter	IL21R	Intronic	chr16:27716489-27727904
chr16:27401982-27402482	chr16:27724353-27724853	Promoter	IL21R	Intronic	chr16:27716489-27727904
chr1:24142853-24143353	chr1:23979385-23979885	Promoter	IL22RA1	Intronic	chr1:23978579-23981802
chr1:24142853-24143353	chr1:24195794-24196294	Promoter	IL22RA1	Distal	chr1:24194972-24196992
chr12:56335471-56335971	chr12:56159544-56160044	Promoter	IL23A	Exonic	chr12:56156605-56161601
chr22:37176329-37176829	chr22:37025246-37025746	Promoter	IL2RB	Exonic	chr22:37024547-37027638
chr16:3064994-3065494	chr16:2770904-2771404	Promoter	IL32	Exonic	chr16:2771013-2780365
chr5:132556716-132557216	chr5:132770180-132770680	Promoter	IL5	Intronic	chr5:132764812-132780289
chr5:132556716-132557216	chr5:132825980-132826480	Promoter	IL5	Exonic	chr5:132818519-132832385
chr5:132557295-132557795	chr5:132770180-132770680	Promoter	IL5	Intronic	chr5:132764812-132780289
chr5:132557295-132557795	chr5:132825980-132826480	Promoter	IL5	Exonic	chr5:132818519-132832385
chr1:154405038-154405538	chr1:154420119-154420619	Promoter	IL6R	Intronic	chr1:154417409-154425280
chr7:41704133-41704633	chr7:41444354-41444854	Promoter	INHBA	Distal	chr7:41444805-41448523
chr7:41692228-41692728	chr7:41705053-41705553	Promoter	INHBA-AS1	Intronic	chr7:41703740-41707687
chr3:49801776-49802276	chr3:49628339-49628839	Promoter	INKA1	Intronic	chr3:49624776-49631924
chr15:41117266-41117766	chr15:40772385-40772885	Promoter	INO80	Intronic	chr15:40762481-40772795
chr20:20366219-20366719	chr20:20449064-20449564	Promoter	INSM1	Intronic	chr20:20449203-20454657
chr7:1504217-1504717	chr7:1456613-1457113	Promoter	INTS1	Intronic	chr7:1444624-1463145
chr12:26937005-26937505	chr12:26631736-26632236	Promoter	INTS13	Exonic	chr12:26628492-26635399
chr13:51454399-51454899	chr13:51280364-51280864	Promoter	INTS6	Exonic	chr13:51277353-51281920
chr13:51450367-51450867	chr13:51244476-51244976	Promoter	INTS6-AS1	Intronic	chr13:51242679-51252884
chrX:154019668-154020168	chrX:153765758-153766258	Promoter	IRAK1	Intronic	chrX:153762672-153772395
chr19:43595226-43595726	chr19:43934264-43934764	Promoter	IRGQ	Exonic	chr19:43934044-43936922
chr19:43595951-43596451	chr19:43581079-43581579	Promoter	IRGQ	Exonic	chr19:43577932-43582233
chr13:109787047-109787547	chr13:110125404-110125904	Promoter	IRS2	Distal	chr13:110122810-110128267
chr14:74491833-74492333	chr14:74281069-74281569	Promoter	ISCA2	Distal	chr14:74280273-74282548
chr12:54421069-54421569	chr12:54106201-54106701	Promoter	ITGA5	Intronic	chr12:54105290-54108518
chr2:181889876-181890376	chr2:181658435-181658935	Promoter	ITPRID2	Intronic	chr2:181654966-181664292
chr2:181890746-181891246	chr2:181658435-181658935	Promoter	ITPRID2	Intronic	chr2:181654966-181664292
chr2:127526622-127527122	chr2:127275329-127275829	Promoter	IWS1	Intronic	chr2:127273959-127281204
chr2:127527417-127527917	chr2:127275329-127275829	Promoter	IWS1	Intronic	chr2:127273959-127281204
chr2:127528183-127528683	chr2:127275329-127275829	Promoter	IWS1	Intronic	chr2:127273959-127281204
chr22:38701397-38701897	chr22:38865429-38865929	Promoter	JOSD1	Exonic	chr22:38862715-38874881
chr19:50512074-50512574	chr19:50548177-50548677	Promoter	JOSD2	Intronic	chr19:50545597-50557659
chr16:1676014-1676514	chr16:1428412-1428912	Promoter	JPT2	Distal	chr16:1427630-1431813
chr16:1676014-1676514	chr16:1751710-1752210	Promoter	JPT2	Intronic	chr16:1750852-1753167
chr16:1677911-1678411	chr16:1428412-1428912	Promoter	JPT2	Distal	chr16:1427630-1431813
chr16:1677911-1678411	chr16:1751710-1752210	Promoter	JPT2	Intronic	chr16:1750852-1753167
chrX:73943241-73943741	chrX:73850876-73851376	Promoter	JPX	Exonic	chrX:73850575-73853225
chrX:73944034-73944534	chrX:73850367-73850867	Promoter	JPX	Exonic	chrX:73850575-73853225
chrX:73944034-73944534	chrX:73850876-73851376	Promoter	JPX	Exonic	chrX:73850575-73853225
chr1:58783218-58783718	chr1:58903501-58904001	Promoter	JUN	Distal	chr1:58898162-58906052
chr1:58783794-58784294	chr1:58903501-58904001	Promoter	JUN	Distal	chr1:58898162-58906052
chr1:58784361-58784861	chr1:58903501-58904001	Promoter	JUN	Distal	chr1:58898162-58906052
chr3:20037808-20038308	chr3:20057536-20058036	Promoter	KAT2B	Intronic	chr3:20053662-20058784
chr3:20038369-20038869	chr3:20057536-20058036	Promoter	KAT2B	Intronic	chr3:20053662-20058784
chr11:47579066-47579566	chr11:47498996-47499496	Promoter	KBTBD4	Intronic	chr11:47498676-47502240
chr19:49073722-49074222	chr19:48876389-48876889	Promoter	KCNA7	Distal	chr19:48871737-48877288
chr19:49073722-49074222	chr19:48968186-48968686	Promoter	KCNA7	Exonic	chr19:48960318-48969454
chrX:48971668-48972168	chrX:49164481-49164981	Promoter	KCND1	Exonic	chrX:49162539-49168414
chr1:111989300-111989800	chr1:111948038-111948538	Promoter	KCND3	Intronic	chr1:111946936-111950310
chr7:150978220-150978720	chr7:150716877-150717377	Promoter	KCNH2	Intronic	chr7:150715041-150719116
chr10:101818967-101819467	chr10:101903794-101904294	Promoter	KCNIP2-AS1	Intronic	chr10:101903082-101905257
chr10:101818967-101819467	chr10:101933909-101934409	Promoter	KCNIP2-AS1	Intronic	chr10:101933024-101935096
chr10:101819483-101819983	chr10:101903794-101904294	Promoter	KCNIP2-AS1	Intronic	chr10:101903082-101905257
chr10:101819483-101819983	chr10:101933909-101934409	Promoter	KCNIP2-AS1	Intronic	chr10:101933024-101935096
chr17:21376028-21376528	chr17:21001922-21002422	Promoter	KCNJ12	Exonic	chr17:20991627-21009900
chr14:88327069-88327569	chr14:88351419-88351919	Promoter	KCNK10	Distal	chr14:88350570-88354216
chr11:78046451-78046951	chr11:78191259-78191759	Promoter	KCTD14	Intronic	chr11:78186565-78197654
chr6:36440805-36441305	chr6:36122996-36123496	Promoter	KCTD20	Distal	chr6:36120409-36125073
chr6:36441318-36441818	chr6:36122996-36123496	Promoter	KCTD20	Distal	chr6:36120409-36125073
chr6:36441943-36442443	chr6:36122996-36123496	Promoter	KCTD20	Distal	chr6:36120409-36125073
chr5:138351063-138351563	chr5:138724398-138724898	Promoter	KDM3B	Intronic	chr5:138723756-138727032
chr19:4968049-4968549	chr19:4504306-4504806	Promoter	KDM4B	Exonic	chr19:4502587-4505730
chrX:44872123-44872623	chrX:45134698-45135198	Promoter	KDM6A	Distal	chrX:45133392-45135976
chr7:140175262-140175762	chr7:139996392-139996892	Promoter	KDM7A	Intronic	chr7:139988805-140000302
chr7:140175763-140176263	chr7:139996392-139996892	Promoter	KDM7A	Intronic	chr7:139988805-140000302
chr7:140176326-140176826	chr7:139830381-139830881	Promoter	KDM7A	Intronic	chr7:139828518-139832430
chr7:140176326-140176826	chr7:139996392-139996892	Promoter	KDM7A	Intronic	chr7:139988805-140000302
chr1:155934272-155934772	chr1:155648463-155648963	Promoter	KHDC4	Distal	chr1:155647977-155652648
chr1:155934895-155935395	chr1:155648463-155648963	Promoter	KHDC4	Distal	chr1:155647977-155652648
chr2:27085451-27085951	chr2:27494185-27494685	Promoter	KHK	Exonic	chr2:27488355-27496925
chr2:27086437-27086937	chr2:27494185-27494685	Promoter	KHK	Exonic	chr2:27488355-27496925
chr1:175193446-175193946	chr1:175150531-175151031	Promoter	KIAA0040	Distal	chr1:175149028-175155510
chr5:176362297-176362797	chr5:176679615-176680115	Promoter	KIAA1191	Distal	chr5:176676193-176680638
chr10:23693310-23693810	chr10:23343065-23343565	Promoter	KIAA1217	Intronic	chr10:23340176-23348595
chr7:87059519-87060019	chr7:86837290-86837790	Promoter	KIAA1324L	Intronic	chr7:86836789-86838818
chr7:87060157-87060657	chr7:86837290-86837790	Promoter	KIAA1324L	Intronic	chr7:86836789-86838818
chr7:138981861-138982361	chr7:138666962-138667462	Promoter	KIAA1549	Intronic	chr7:138662385-138668185
chr7:138982520-138983020	chr7:138666962-138667462	Promoter	KIAA1549	Intronic	chr7:138662385-138668185
chr20:38260539-38261039	chr20:38408516-38409016	Promoter	KIAA1755	Distal	chr20:38405555-38409501
chr20:38261064-38261564	chr20:38408516-38409016	Promoter	KIAA1755	Distal	chr20:38405555-38409501
chr20:38261822-38262322	chr20:38408516-38409016	Promoter	KIAA1755	Distal	chr20:38405555-38409501
chr1:11926261-11926761	chr1:11790022-11790522	Promoter	KIAA2013	Exonic	chr1:11786062-11793194
chr1:11926970-11927470	chr1:11790022-11790522	Promoter	KIAA2013	Exonic	chr1:11786062-11793194
chr1:11927933-11928433	chr1:11790022-11790522	Promoter	KIAA2013	Exonic	chr1:11786062-11793194
chr6:17987765-17988265	chr6:17863967-17864467	Promoter	KIF13A	Intronic	chr6:17861793-17872198
chr1:10209647-10210147	chr1:10387690-10388190	Promoter	KIF1B	Distal	chr1:10384586-10390140
chr1:10210204-10210704	chr1:10387690-10388190	Promoter	KIF1B	Distal	chr1:10384586-10390140
chr10:68987973-68988473	chr10:69049508-69050008	Promoter	KIF1BP	Distal	chr10:69047650-69049837
chr17:4999005-4999505	chr17:5050160-5050660	Promoter	KIF1C	Intronic	chr17:5048707-5050807
chr9:34328770-34329270	chr9:34339180-34339680	Promoter	KIF24	Intronic	chr9:34328594-34344907
chr14:104137481-104137981	chr14:104148043-104148543	Promoter	KIF26A	Intronic	chr14:104148297-104151714
chr14:104138283-104138783	chr14:103910248-103910748	Promoter	KIF26A	Distal	chr14:103909082-103911710
chr14:104138283-104138783	chr14:104185069-104185569	Promoter	KIF26A	Distal	chr14:104183196-104185860
chr3:47284340-47284840	chr3:47496858-47497358	Promoter	KIF9	Intronic	chr3:47494686-47497919
chr3:47284964-47285464	chr3:47496858-47497358	Promoter	KIF9	Intronic	chr3:47494686-47497919
chr16:57862761-57863261	chr16:58027310-58027810	Promoter	KIFC3	Intronic	chr16:58024283-58038194
chr11:66256806-66257306	chr11:66417066-66417566	Promoter	KLC2	Distal	chr11:66415818-66422987
chr19:16322827-16323327	chr19:16581280-16581780	Promoter	KLF2	Intronic	chr19:16581249-16589857
chr17:41865184-41865684	chr17:41653563-41654063	Promoter	KLHL11	Distal	chr17:41650115-41654914
chr3:47281521-47282021	chr3:47228510-47229010	Promoter	KLHL18	Intronic	chr3:47226544-47229096
chr22:20495148-20495648	chr22:20566778-20567278	Promoter	KLHL22	Intronic	chr22:20565800-20567894
chr2:169733066-169733566	chr2:169329933-169330433	Promoter	KLHL23	Intronic	chr2:169328753-169330814
chr2:169733586-169734086	chr2:169329933-169330433	Promoter	KLHL23	Intronic	chr2:169328753-169330814
chr2:238136904-238137404	chr2:238296651-238297151	Promoter	KLHL30	Distal	chr2:238294357-238298142
chr4:39043384-39043884	chr4:39352338-39352838	Promoter	KLHL5	Intronic	chr4:39352231-39356086
chr19:50969376-50969876	chr19:51094748-51095248	Promoter	KLK6	Distal	chr19:51092332-51094879
chr19:50970428-50970928	chr19:51094748-51095248	Promoter	KLK6	Distal	chr19:51092332-51094879
chr15:40593291-40593791	chr15:40354296-40354796	Promoter	KNL1	Intronic	chr15:40352171-40370528
chr17:27455699-27456199	chr17:27549230-27549730	Promoter	KSR1	Intronic	chr17:27549426-27551529
chr14:55581099-55581599	chr14:55977325-55977825	Promoter	KTN1-AS1	Distal	chr14:55976693-55980704
chr20:62367045-62367545	chr20:62624669-62625169	Promoter	LAMA5	Distal	chr20:62620724-62627165
chr20:62352632-62353132	chr20:62620510-62621010	Promoter	LAMA5-AS1	Distal	chr20:62620724-62627165
chr2:20052216-20052716	chr2:19933242-19933742	Promoter	LAPTM4A	Exonic	chr2:19932881-19935047
chr7:74197669-74198169	chr7:73985575-73986075	Promoter	LAT2	Distal	chr7:73984804-73989918
chr1:225429028-225429528	chr1:225447418-225447918	Promoter	LBR	Distal	chr1:225444728-225452127
chr2:74503156-74503656	chr2:74441000-74441500	Promoter	LBX2	Intronic	chr2:74435156-74443494
chr19:11087636-11088136	chr19:11203549-11204049	Promoter	LDLR	Exonic	chr19:11192236-11205132
chr1:25541794-25542294	chr1:25558420-25558920	Promoter	LDLRAP1	Intronic	chr1:25548488-25575486
chr19:54160847-54161347	chr19:53963644-53964144	Promoter	LENG1	Intronic	chr19:53962339-53967780
chr8:38384930-38385430	chr8:38495683-38496183	Promoter	LETM2	Distal	chr8:38495257-38497810
chr17:27621279-27621779	chr17:27975375-27975875	Promoter	LGALS9	Distal	chr17:27973887-27976317
chr17:27622841-27623341	chr17:27332721-27333221	Promoter	LGALS9	Distal	chr17:27330516-27335096
chr17:27622841-27623341	chr17:27975375-27975875	Promoter	LGALS9	Distal	chr17:27973887-27976317
chr12:71437835-71438335	chr12:71550900-71551400	Promoter	LGR5	Intronic	chr12:71547411-71552476
chr12:71438347-71438847	chr12:71550900-71551400	Promoter	LGR5	Intronic	chr12:71547411-71552476
chr19:54242666-54243166	chr19:53879205-53879705	Promoter	LILRA6	Intronic	chr19:53878331-53885146
chr19:54223549-54224049	chr19:53869371-53869871	Promoter	LILRB3	Exonic	chr19:53862693-53871952
chr19:54223549-54224049	chr19:53879781-53880281	Promoter	LILRB3	Intronic	chr19:53878331-53885146
chr19:54223549-54224049	chr19:53882059-53882559	Promoter	LILRB3	Exonic	chr19:53878331-53885146
chr12:50284013-50284513	chr12:50641505-50642005	Promoter	LIMA1	Intronic	chr12:50640663-50643768
chr7:74082734-74083234	chr7:74195385-74195885	Promoter	LIMK1	Exonic	chr7:74193956-74197144
chr22:31210773-31211273	chr22:31223811-31224311	Promoter	LIMK2	Intronic	chr22:31223022-31225224
chr22:31210773-31211273	chr22:31341201-31341701	Promoter	LIMK2	Exonic	chr22:31338554-31351999
chr22:31211891-31212391	chr22:31223811-31224311	Promoter	LIMK2	Intronic	chr22:31223022-31225224
chr22:31211891-31212391	chr22:31341201-31341701	Promoter	LIMK2	Exonic	chr22:31338554-31351999
chr2:108535292-108535792	chr2:108588784-108589284	Promoter	LIMS1	Intronic	chr2:108585873-108588880
chr4:83013477-83013977	chr4:83218055-83218555	Promoter	LIN54	Distal	chr4:83216232-83220762
chr13:23465307-23465807	chr13:23547044-23547544	Promoter	LINC00327	Distal	chr13:23546117-23548312
chr13:30377045-30377545	chr13:30689702-30690202	Promoter	LINC00426	Distal	chr13:30689503-30691848
chr17:73828425-73828925	chr17:74041421-74041921	Promoter	LINC00469	Distal	chr17:74038450-74044753
chr2:231514713-231515213	chr2:231596276-231596776	Promoter	LINC00471	Distal	chr2:231591298-231616878
chr14:100655328-100655828	chr14:100617393-100617893	Promoter	LINC00523	Distal	chr14:100616392-100620928
chr14:100656142-100656642	chr14:100617393-100617893	Promoter	LINC00523	Distal	chr14:100616392-100620928
chr13:21348457-21348957	chr13:21735795-21736295	Promoter	LINC00539	Distal	chr13:21728450-21740560
chr13:113928714-113929214	chr13:113947767-113948267	Promoter	LINC00565	Distal	chr13:113946014-113953659
chr2:11393685-11394185	chr2:11080174-11080674	Promoter	LINC00570	Distal	chr2:11078748-11081632
chr12:9064044-9064544	chr12:9113759-9114259	Promoter	LINC00612	Intronic	chr12:9112467-9114502
chr12:9064738-9065238	chr12:9113759-9114259	Promoter	LINC00612	Intronic	chr12:9112467-9114502
chr3:156816793-156817293	chr3:157075084-157075584	Promoter	LINC00886	Distal	chr3:157073648-157079108
chr22:19567282-19567782	chr22:19410983-19411483	Promoter	LINC00895	Intronic	chr22:19409883-19412975
chr22:19567282-19567782	chr22:19991595-19992095	Promoter	LINC00895	Intronic	chr22:19991226-20001099
chr11:115760874-115761374	chr11:115622765-115623265	Promoter	LINC00900	Distal	chr11:115621852-115624313
chr18:76527749-76528249	chr18:76873356-76873856	Promoter	LINC00908	Intronic	chr18:76872953-76876074
chr15:97875392-97875892	chr15:97901683-97902183	Promoter	LINC00923	Distal	chr15:97901473-97904995
chr8:124847491-124847991	chr8:125230277-125230777	Promoter	LINC00964	Intronic	chr8:125229768-125233219
chr13:114334330-114334830	chr13:114131062-114131562	Promoter	LINC01054	Intronic	chr13:114127607-114135794
chr4:78970617-78971117	chr4:78707828-78708328	Promoter	LINC01088	Distal	chr4:78704027-78708987
chr12:121802058-121802558	chr12:121873893-121874393	Promoter	LINC01089	Distal	chr12:121871874-121874695
chr12:121802783-121803283	chr12:121873893-121874393	Promoter	LINC01089	Distal	chr12:121871874-121874695
chr12:121803339-121803839	chr12:121873893-121874393	Promoter	LINC01089	Distal	chr12:121871874-121874695
chr4:78644655-78645155	chr4:78781371-78781871	Promoter	LINC01094	Intronic	chr4:78773959-78781983
chr4:78645286-78645786	chr4:78962716-78963216	Promoter	LINC01094	Distal	chr4:78962561-78964806
chr2:170713657-170714157	chr2:170815623-170816123	Promoter	LINC01124	Intronic	chr2:170812406-170819697
chr2:170714408-170714908	chr2:170814064-170814564	Promoter	LINC01124	Intronic	chr2:170812406-170819697
chr1:3900543-3901043	chr1:3745373-3745873	Promoter	LINC01134	Exonic	chr1:3744880-3748317
chr1:3901172-3901672	chr1:3745373-3745873	Promoter	LINC01134	Exonic	chr1:3744880-3748317
chr5:90289756-90290256	chr5:90013518-90014018	Promoter	LINC01339	Distal	chr5:90013243-90015378
chr19:41533577-41534077	chr19:41326899-41327399	Promoter	LINC01480	Intronic	chr19:41321537-41329398
chr19:41534481-41534981	chr19:41326899-41327399	Promoter	LINC01480	Intronic	chr19:41321537-41329398
chr19:41535167-41535667	chr19:41326899-41327399	Promoter	LINC01480	Intronic	chr19:41321537-41329398
chr5:173746020-173746520	chr5:173716218-173716718	Promoter	LINC01484	Intronic	chr5:173715460-173717674
chr9:72304164-72304664	chr9:72150037-72150537	Promoter	LINC01504	Intronic	chr9:72148676-72150745
chr22:31346481-31346981	chr22:31194643-31195143	Promoter	LINC01521	Intronic	chr22:31194757-31197027
chr22:31347129-31347629	chr22:31575105-31575605	Promoter	LINC01521	Exonic	chr22:31571177-31581067
chr22:31347728-31348228	chr22:31194643-31195143	Promoter	LINC01521	Intronic	chr22:31194757-31197027
chr21:42616522-42617022	chr21:42513431-42513931	Promoter	LINC01671	Intronic	chr21:42512363-42516228
chr21:42616522-42617022	chr21:42594675-42595175	Promoter	LINC01671	Intronic	chr21:42592226-42596406
chr21:42616522-42617022	chr21:42664096-42664596	Promoter	LINC01671	Intronic	chr21:42661798-42669954
chr21:42616522-42617022	chr21:42742552-42743052	Promoter	LINC01671	Intronic	chr21:42740589-42748791
chr20:21569651-21570151	chr20:21554285-21554785	Promoter	LINC01727	Distal	chr20:21553873-21556202
chr20:3806389-3806889	chr20:3710814-3711314	Promoter	LINC01730	Distal	chr20:3709666-3712020
chr20:3806901-3807401	chr20:3710814-3711314	Promoter	LINC01730	Distal	chr20:3709666-3712020
chr1:111989823-111990323	chr1:112173814-112174314	Promoter	LINC01750	Distal	chr1:112173638-112179371
chr2:200736623-200737123	chr2:200352558-200353058	Promoter	LINC01792	Intronic	chr2:200351825-200355217
chr2:8584360-8584860	chr2:8779720-8780220	Promoter	LINC01814	Intronic	chr2:8778846-8781037
chr3:14811781-14812281	chr3:14548209-14548709	Promoter	LINC02011	Distal	chr3:14547231-14549304
chr3:194003610-194004110	chr3:194272710-194273210	Promoter	LINC02026	Distal	chr3:194268864-194279668
chr3:194005058-194005558	chr3:194272710-194273210	Promoter	LINC02026	Distal	chr3:194268864-194279668
chr16:25064893-25065393	chr16:24988854-24989354	Promoter	LINC02175	Intronic	chr16:24982932-24993199
chr16:25066628-25067128	chr16:24986378-24986878	Promoter	LINC02175	Intronic	chr16:24982932-24993199
chr16:25066628-25067128	chr16:24988854-24989354	Promoter	LINC02175	Intronic	chr16:24982932-24993199
chr12:10749546-10750046	chr12:10673847-10674347	Promoter	LINC02366	Exonic	chr12:10672922-10675103
chr12:9365221-9365721	chr12:9646024-9646524	Promoter	LINC02367	Intronic	chr12:9646511-9652604
chr7:156893097-156893597	chr7:156577072-156577572	Promoter	LMBR1	Intronic	chr7:156575311-156582197
chr12:49111172-49111672	chr12:49034752-49035252	Promoter	LMBR1L	Intronic	chr12:49031180-49035256
chr5:126776104-126776604	chr5:126499894-126500394	Promoter	LMNB1-DT	Distal	chr5:126497553-126503347
chr11:33892761-33893261	chr11:33862670-33863170	Promoter	LMO2	Intronic	chr11:33858878-33866074
chr11:33893721-33894221	chr11:33862670-33863170	Promoter	LMO2	Intronic	chr11:33858878-33866074
chr1:87326898-87327398	chr1:87129598-87130098	Promoter	LMO4	Exonic	chr1:87129847-87136588
chr1:87327484-87327984	chr1:87129598-87130098	Promoter	LMO4	Exonic	chr1:87129847-87136588
chr1:84893063-84893563	chr1:85061273-85061773	Promoter	LPAR3	Intronic	chr1:85060990-85063170
chr7:134127093-134127593	chr7:134443459-134443959	Promoter	LRGUK	Intronic	chr7:134442460-134446013
chr10:84242841-84243341	chr10:84205515-84206015	Promoter	LRIT1	Exonic	chr10:84203578-84206926
chr12:12267308-12267808	chr12:12467614-12468114	Promoter	LRP6	Exonic	chr12:12466287-12469389
chr16:67326663-67327163	chr16:67549186-67549686	Promoter	LRRC36	Distal	chr16:67543672-67549886
chr1:46301938-46302438	chr1:46185506-46186006	Promoter	LRRC41	Exonic	chr1:46181938-46186335
chr1:46302466-46302966	chr1:46185506-46186006	Promoter	LRRC41	Exonic	chr1:46181938-46186335
chr3:167894517-167895017	chr3:168045334-168045834	Promoter	LRRC77P	Intronic	chr3:168042858-168046404
chr9:128881024-128881524	chr9:128999816-129000316	Promoter	LRRC8A	Intronic	chr9:128992312-129000719
chr2:237626742-237627242	chr2:237479743-237480243	Promoter	LRRFIP1	Distal	chr2:237477815-237484187
chr2:237627254-237627754	chr2:237479743-237480243	Promoter	LRRFIP1	Distal	chr2:237477815-237484187
chr5:138876543-138877043	chr5:138969123-138969623	Promoter	LRRTM2	Intronic	chr5:138967240-138970658
chr19:35247655-35248155	chr19:35104834-35105334	Promoter	LSR	Intronic	chr19:35103577-35122450
chr1:23177558-23178058	chr1:23167071-23167571	Promoter	LUZP1	Intronic	chr1:23166443-23172890
chr8:143160730-143161230	chr8:142781809-142782309	Promoter	LY6H	Distal	chr8:142781325-142786358
chr8:143160730-143161230	chr8:143275739-143276239	Promoter	LY6H	Exonic	chr8:143273234-143283175
chr5:131170581-131171081	chr5:131215339-131215839	Promoter	LYRM7	Distal	chr5:131213784-131216259
chr1:151164613-151165113	chr1:151309758-151310258	Promoter	LYSMD1	Intronic	chr1:151308456-151317937
chr1:151165182-151165682	chr1:151309758-151310258	Promoter	LYSMD1	Intronic	chr1:151308456-151317937
chr1:151165686-151166186	chr1:151309758-151310258	Promoter	LYSMD1	Intronic	chr1:151308456-151317937
chr1:235883464-235883964	chr1:235908768-235909268	Promoter	LYST	Distal	chr1:235908296-235911808
chr1:235883464-235883964	chr1:235910560-235911060	Promoter	LYST	Distal	chr1:235908296-235911808
chr3:42410675-42411175	chr3:42052276-42052776	Promoter	LYZL4	Intronic	chr3:42051516-42054710
chr3:42411972-42412472	chr3:42052276-42052776	Promoter	LYZL4	Intronic	chr3:42051516-42054710
chr1:39080157-39080657	chr1:39411820-39412320	Promoter	MACF1	Exonic	chr1:39406345-39415538
chr1:39080851-39081351	chr1:39411820-39412320	Promoter	MACF1	Exonic	chr1:39406345-39415538
chr6:43630556-43631056	chr6:43276232-43276732	Promoter	MAD2L1BP	Intronic	chr6:43273641-43277789
chr6:43630556-43631056	chr6:43488089-43488589	Promoter	MAD2L1BP	Intronic	chr6:43482578-43500430
chrX:51802757-51803257	chrX:51894311-51894811	Promoter	MAGED1	Intronic	chrX:51891341-51898159
chrX:55451839-55452339	chrX:55160399-55160899	Promoter	MAGEH1	Intronic	chrX:55159835-55163220
chr1:25615452-25615952	chr1:25700050-25700550	Promoter	MAN1C1	Intronic	chr1:25697044-25702167
chr1:25616253-25616753	chr1:25700050-25700550	Promoter	MAN1C1	Intronic	chr1:25697044-25702167
chr1:25617255-25617755	chr1:25700050-25700550	Promoter	MAN1C1	Intronic	chr1:25697044-25702167
chr20:37287948-37288448	chr20:37421959-37422459	Promoter	MANBAL	Distal	chr20:37420600-37424046
chr20:37287948-37288448	chr20:37422689-37423189	Promoter	MANBAL	Distal	chr20:37420600-37424046
chr20:37287948-37288448	chr20:37728227-37728727	Promoter	MANBAL	Intronic	chr20:37726331-37730772
chr20:37288709-37289209	chr20:37421959-37422459	Promoter	MANBAL	Distal	chr20:37420600-37424046
chr20:37288709-37289209	chr20:37422689-37423189	Promoter	MANBAL	Distal	chr20:37420600-37424046
chr1:241998920-241999420	chr1:241641057-241641557	Promoter	MAP1LC3C	Intronic	chr1:241636789-241642365
chr1:241998920-241999420	chr1:242179885-242180385	Promoter	MAP1LC3C	Intronic	chr1:242176993-242192761
chr19:7902688-7903188	chr19:7718597-7719097	Promoter	MAP2K7	Distal	chr19:7718543-7723614
chr19:7903445-7903945	chr19:7718597-7719097	Promoter	MAP2K7	Distal	chr19:7718543-7723614
chr1:27367049-27367549	chr1:27001800-27002300	Promoter	MAP3K6	Distal	chr1:27000828-27003163
chr1:36154135-36154635	chr1:35882818-35883318	Promoter	MAP7D1	Intronic	chr1:35881318-35888616
chr1:36155080-36155580	chr1:35882818-35883318	Promoter	MAP7D1	Intronic	chr1:35881318-35888616
chr16:30124331-30124831	chr16:30334591-30335091	Promoter	MAPK3	Distal	chr16:30334036-30336518
chr10:48304912-48305412	chr10:48467125-48467625	Promoter	MAPK8	Intronic	chr10:48462589-48467825
chr15:41772688-41773188	chr15:41558417-41558917	Promoter	MAPKBP1	Intronic	chr15:41557293-41574032
chr15:41774124-41774624	chr15:41558417-41558917	Promoter	MAPKBP1	Intronic	chr15:41557293-41574032
chr20:32819596-32820096	chr20:32522269-32522769	Promoter	MAPRE1	Intronic	chr20:32521836-32530870
chr5:16182282-16182782	chr5:16456140-16456640	Promoter	2024-03-11	Intronic	chr5:16455124-16459011
chr19:3802273-3802773	chr19:3987684-3988184	Promoter	MATK	Distal	chr19:3983585-3988682
chr1:30716640-30717140	chr1:30823809-30824309	Promoter	MATN1-AS1	Distal	chr1:30818957-30826207
chr1:30717500-30718000	chr1:30823809-30824309	Promoter	MATN1-AS1	Distal	chr1:30818957-30826207
chr1:30717500-30718000	chr1:30907271-30907771	Promoter	MATN1-AS1	Intronic	chr1:30905043-30913498
chr1:30718045-30718545	chr1:30823809-30824309	Promoter	MATN1-AS1	Distal	chr1:30818957-30826207
chr1:30718045-30718545	chr1:30907271-30907771	Promoter	MATN1-AS1	Intronic	chr1:30905043-30913498
chr19:7520970-7521470	chr19:7852026-7852526	Promoter	MCOLN1	Intronic	chr19:7843696-7863891
chr19:7521692-7522192	chr19:7852026-7852526	Promoter	MCOLN1	Intronic	chr19:7843696-7863891
chr19:7522263-7522763	chr19:7852026-7852526	Promoter	MCOLN1	Intronic	chr19:7843696-7863891
chr1:84996894-84997394	chr1:84598656-84599156	Promoter	MCOLN2	Distal	chr1:84597120-84605051
chr6:89819538-89820038	chr6:90075750-90076250	Promoter	MDN1	Intronic	chr6:90068107-90082824
chr17:4730559-4731059	chr17:4521051-4521551	Promoter	MED11	Intronic	chr17:4518577-4522293
chr12:27021675-27022175	chr12:26919982-26920482	Promoter	MED21	Intronic	chr12:26916984-26922902
chr16:3256406-3256906	chr16:3459613-3460113	Promoter	MEFV	Intronic	chr16:3454910-3462196
chr16:3257976-3258476	chr16:3459613-3460113	Promoter	MEFV	Intronic	chr16:3454910-3462196
chr9:36572541-36573041	chr9:36402395-36402895	Promoter	MELK	Intronic	chr9:36399057-36402843
chr17:76727817-76728317	chr17:76917782-76918282	Promoter	METTL23	Intronic	chr17:76915520-76925278
chr17:76728365-76728865	chr17:76917782-76918282	Promoter	METTL23	Intronic	chr17:76915520-76925278
chr15:88913170-88913670	chr15:89125716-89126216	Promoter	MFGE8	Intronic	chr15:89125776-89143546
chr1:11979489-11979989	chr1:11909674-11910174	Promoter	MFN2	Distal	chr1:11907570-11910873
chr1:11979489-11979989	chr1:11920180-11920680	Promoter	MFN2	Intronic	chr1:11918106-11922293
chr1:11979489-11979989	chr1:11923518-11924018	Promoter	MFN2	Intronic	chr1:11922302-11932106
chr1:39954852-39955352	chr1:40084646-40085146	Promoter	MFSD2A	Intronic	chr1:40083005-40086292
chr2:134118994-134119494	chr2:134244596-134245096	Promoter	MGAT5	Intronic	chr2:134244862-134247494
chr4:139665519-139666019	chr4:139552488-139552988	Promoter	MGST2	Intronic	chr4:139550459-139561615
chr1:66925254-66925754	chr1:66535051-66535551	Promoter	MIER1	Intronic	chr1:66531706-66537604
chr1:207870586-207871086	chr1:207942194-207942694	Promoter	MIR29B2CHG	Distal	chr1:207941147-207943217
chr5:160466863-160467363	chr5:160030987-160031487	Promoter	MIR3142HG	Intronic	chr5:160029831-160032033
chr5:160466863-160467363	chr5:160511262-160511762	Promoter	MIR3142HG	Distal	chr5:160504178-160513388
chr5:160466863-160467363	chr5:160624208-160624708	Promoter	MIR3142HG	Intronic	chr5:160619570-160624441
chr5:160467872-160468372	chr5:160030987-160031487	Promoter	MIR3142HG	Intronic	chr5:160029831-160032033
chr5:160467872-160468372	chr5:160624208-160624708	Promoter	MIR3142HG	Intronic	chr5:160619570-160624441
chr1:9182162-9182662	chr1:9064968-9065468	Promoter	MIR34AHG	Intronic	chr1:9064536-9073075
chr1:9182764-9183264	chr1:9064968-9065468	Promoter	MIR34AHG	Intronic	chr1:9064536-9073075
chr4:184856249-184856749	chr4:184825791-184826291	Promoter	MIR3945HG	Exonic	chr4:184824347-184828258
chr17:7018721-7019221	chr17:7178190-7178690	Promoter	MIR497HG	Exonic	chr17:7173149-7179056
chr2:6652160-6652660	chr2:6958259-6958759	Promoter	MIR7515HG	Intronic	chr2:6954601-6959936
chr7:131107959-131108459	chr7:131432436-131432936	Promoter	MKLN1	Intronic	chr7:131421818-131433682
chr1:151055854-151056354	chr1:151145671-151146171	Promoter	MLLT11	Exonic	chr1:151141464-151148546
chr17:42565206-42565706	chr17:42542501-42543001	Promoter	MLX	Intronic	chr17:42542465-42544860
chr12:122076894-122077394	chr12:121893863-121894363	Promoter	MLXIP	Exonic	chr12:121892155-121895595
chr12:122076894-122077394	chr12:122400337-122400837	Promoter	MLXIP	Exonic	chr12:122398658-122401156
chr20:35226026-35226526	chr20:34996617-34997117	Promoter	MMP24	Intronic	chr20:34996015-35003176
chr1:112673484-112673984	chr1:112804114-112804614	Promoter	MOV10	Distal	chr1:112803381-112805402
chr6:132401240-132401740	chr6:132121260-132121760	Promoter	MOXD1	Distal	chr6:132121491-132124764
chr7:24571379-24571879	chr7:24699785-24700285	Promoter	MPP6	Intronic	chr7:24700105-24704650
chr6:84032494-84032994	chr6:83808825-83809325	Promoter	MRAP2	Distal	chr6:83807629-83809724
chr6:84032494-84032994	chr6:83870628-83871128	Promoter	MRAP2	Intronic	chr6:83868658-83874177
chr6:84033459-84033959	chr6:83808825-83809325	Promoter	MRAP2	Distal	chr6:83807629-83809724
chr6:84033459-84033959	chr6:83870628-83871128	Promoter	MRAP2	Intronic	chr6:83868658-83874177
chr8:141508783-141509283	chr8:141543934-141544434	Promoter	MROH5	Distal	chr8:141543332-141546749
chr6:44127211-44127711	chr6:43878236-43878736	Promoter	MRPL14	Distal	chr6:43875290-43880497
chr6:44127211-44127711	chr6:43970031-43970531	Promoter	MRPL14	Distal	chr6:43969834-43974129
chr6:44128062-44128562	chr6:43878236-43878736	Promoter	MRPL14	Distal	chr6:43875290-43880497
chr6:44128062-44128562	chr6:43970031-43970531	Promoter	MRPL14	Distal	chr6:43969834-43974129
chr6:44128062-44128562	chr6:44248093-44248593	Promoter	MRPL14	Intronic	chr6:44244447-44251247
chr6:44128654-44129154	chr6:43878236-43878736	Promoter	MRPL14	Distal	chr6:43875290-43880497
chr17:50372722-50373222	chr17:50739423-50739923	Promoter	MRPL27	Intronic	chr17:50738231-50740611
chr9:137552139-137552639	chr9:137891054-137891554	Promoter	MRPL41	Exonic	chr9:137890486-137893382
chr1:228109196-228109696	chr1:227895861-227896361	Promoter	MRPL55	Distal	chr1:227892517-227898010
chr1:228109196-228109696	chr1:228150453-228150953	Promoter	MRPL55	Intronic	chr1:228146049-228153140
chr1:228109196-228109696	chr1:228152041-228152541	Promoter	MRPL55	Intronic	chr1:228146049-228153140
chr1:228109825-228110325	chr1:228150453-228150953	Promoter	MRPL55	Intronic	chr1:228146049-228153140
chr1:228109825-228110325	chr1:228152041-228152541	Promoter	MRPL55	Intronic	chr1:228146049-228153140
chr22:40637624-40638124	chr22:40951383-40951883	Promoter	MRTFA	Intronic	chr22:40948916-40954422
chr11:60514014-60514514	chr11:60870149-60870649	Promoter	MS4A13	Exonic	chr11:60870273-60875127
chr1:75796586-75797086	chr1:75724419-75724919	Promoter	MSH4	Exonic	chr1:75722355-75727514
chr18:8703747-8704247	chr18:8978419-8978919	Promoter	MTCL1	Distal	chr18:8977018-8979880
chr1:149936622-149937122	chr1:150152725-150153225	Promoter	MTMR11	Exonic	chr1:150146258-150166563
chr1:149936622-149937122	chr1:150162454-150162954	Promoter	MTMR11	Intronic	chr1:150146258-150166563
chr1:149937342-149937842	chr1:150162454-150162954	Promoter	MTMR11	Intronic	chr1:150146258-150166563
chr1:20507917-20508417	chr1:20409944-20410444	Promoter	MUL1	Intronic	chr1:20409081-20412470
chr1:20507917-20508417	chr1:20494407-20494907	Promoter	MUL1	Distal	chr1:20491119-20495302
chr21:41361737-41362237	chr21:41423551-41424051	Promoter	MX2	Intronic	chr21:41417959-41427557
chr4:2262600-2263100	chr4:2510810-2511310	Promoter	MXD4	Intronic	chr4:2509572-2511587
chr4:2263160-2263660	chr4:2510810-2511310	Promoter	MXD4	Intronic	chr4:2509572-2511587
chr11:69292993-69293493	chr11:69413811-69414311	Promoter	MYEOV	Distal	chr11:69414032-69416902
chr3:46881852-46882352	chr3:46977399-46977899	Promoter	MYL3	Intronic	chr3:46975236-46977517
chr3:46881852-46882352	chr3:47159338-47159838	Promoter	MYL3	Intronic	chr3:47158701-47160932
chr3:46883032-46883532	chr3:46977399-46977899	Promoter	MYL3	Intronic	chr3:46975236-46977517
chr15:52295564-52296064	chr15:52486576-52487076	Promoter	MYO5C	Intronic	chr15:52485228-52487551
chr1:24112447-24112947	chr1:23794776-23795276	Promoter	MYOM3	Exonic	chr1:23790320-23795458
chr4:139299494-139299994	chr4:139329649-139330149	Promoter	NAA15	Intronic	chr4:139329230-139331314
chr4:139299494-139299994	chr4:139511264-139511764	Promoter	NAA15	Exonic	chr4:139510789-139512941
chr4:139300532-139301032	chr4:139329649-139330149	Promoter	NAA15	Intronic	chr4:139329230-139331314
chr4:139300532-139301032	chr4:139511264-139511764	Promoter	NAA15	Exonic	chr4:139510789-139512941
chr4:139301071-139301571	chr4:139329649-139330149	Promoter	NAA15	Intronic	chr4:139329230-139331314
chr4:139301071-139301571	chr4:139511264-139511764	Promoter	NAA15	Exonic	chr4:139510789-139512941
chr13:41310402-41310902	chr13:41428668-41429168	Promoter	NAA16	Distal	chr13:41427306-41429596
chr1:1780336-1780836	chr1:1982836-1983336	Promoter	NADK	Intronic	chr1:1982118-1984181
chr1:1781287-1781787	chr1:1982836-1983336	Promoter	NADK	Intronic	chr1:1982118-1984181
chr1:1781980-1782480	chr1:1982836-1983336	Promoter	NADK	Intronic	chr1:1982118-1984181
chr4:88698579-88699079	chr4:88747255-88747755	Promoter	NAP1L5	Intronic	chr4:88744306-88748474
chr4:2057772-2058272	chr4:1951833-1952333	Promoter	NAT8L	Exonic	chr4:1951194-1953357
chr17:21254143-21254643	chr17:21076839-21077339	Promoter	NATD1	Intronic	chr17:21068721-21079714
chr13:110614437-110614937	chr13:110810974-110811474	Promoter	NAXD	Exonic	chr13:110811289-110813610
chr13:110615181-110615681	chr13:110810974-110811474	Promoter	NAXD	Exonic	chr13:110811289-110813610
chr1:148152035-148152535	chr1:147892636-147893136	Promoter	NBPF11	Distal	chr1:147889958-147893284
chr8:102123916-102124416	chr8:101979880-101980380	Promoter	NCALD	Intronic	chr8:101975188-101981190
chr8:102123916-102124416	chr8:102196760-102197260	Promoter	NCALD	Distal	chr8:102196041-102198519
chr3:136862381-136862881	chr3:137032969-137033469	Promoter	NCK1	Distal	chr3:137031523-137034076
chr3:136863116-136863616	chr3:137032969-137033469	Promoter	NCK1	Distal	chr3:137031523-137034076
chr10:46030409-46030909	chr10:46329979-46330479	Promoter	NCOA4	Distal	chr10:46324324-46332714
chr19:54905837-54906337	chr19:55208859-55209359	Promoter	NCR1	Intronic	chr19:55208839-55211257
chrX:47145685-47146185	chrX:47232701-47233201	Promoter	NDUFB11	Exonic	chrX:47231538-47237068
chr14:24233013-24233513	chr14:24195017-24195517	Promoter	NEDD8	Exonic	chr14:24193610-24197267
chr13:52160510-52161010	chr13:51873369-51873869	Promoter	NEK3	Distal	chr13:51871965-51876220
chr13:52161106-52161606	chr13:51873369-51873869	Promoter	NEK3	Distal	chr13:51871965-51876220
chr2:96507940-96508440	chr2:96400518-96401018	Promoter	NEURL3	Distal	chr2:96396842-96401683
chr17:48047370-48047870	chr17:47898190-47898690	Promoter	NFE2L1	Exonic	chr17:47894402-47898834
chr1:61254216-61254716	chr1:61268717-61269217	Promoter	NFIA-AS1	Intronic	chr1:61267093-61276023
chr1:61254809-61255309	chr1:61268717-61269217	Promoter	NFIA-AS1	Intronic	chr1:61267093-61276023
chr14:52069490-52069990	chr14:52116355-52116855	Promoter	NID2	Distal	chr14:52114753-52120538
chr5:43191311-43191811	chr5:42839191-42839691	Promoter	NIM1K	Intronic	chr5:42839584-42841893
chr12:664507-665007	chr12:576016-576516	Promoter	NINJ2	Intronic	chr12:574338-580015
chr12:665036-665536	chr12:576016-576516	Promoter	NINJ2	Intronic	chr12:574338-580015
chr1:24415459-24415959	chr1:24736422-24736922	Promoter	NIPAL3	Distal	chr1:24734717-24737286
chr7:55950746-55951246	chr7:55888427-55888927	Promoter	NIPSNAP2	Intronic	chr7:55886076-55889597
chr7:55950746-55951246	chr7:56074861-56075361	Promoter	NIPSNAP2	Intronic	chr7:56073465-56075755
chr8:23682747-23683247	chr8:23530267-23530767	Promoter	NKX3-1	Intronic	chr8:23527253-23531243
chr17:35142040-35142540	chr17:35312619-35313119	Promoter	NLE1	Distal	chr17:35312129-35315754
chr5:65721226-65721726	chr5:65833101-65833601	Promoter	NLN	Intronic	chr5:65826851-65835565
chr5:65721872-65722372	chr5:65833101-65833601	Promoter	NLN	Intronic	chr5:65826851-65835565
chr16:3577220-3577720	chr16:3457969-3458469	Promoter	NLRC3	Intronic	chr16:3454910-3462196
chr16:3577220-3577720	chr16:3459038-3459538	Promoter	NLRC3	Intronic	chr16:3454910-3462196
chr10:94362819-94363319	chr10:94546168-94546668	Promoter	NOC3L	Exonic	chr10:94543919-94547393
chr10:94363723-94364223	chr10:94546168-94546668	Promoter	NOC3L	Exonic	chr10:94543919-94547393
chr10:94364331-94364831	chr10:94546168-94546668	Promoter	NOC3L	Exonic	chr10:94543919-94547393
chr9:92325903-92326403	chr9:92654606-92655106	Promoter	NOL8	Intronic	chr9:92654270-92656391
chr1:6553705-6554205	chr1:6625463-6625963	Promoter	NOL9	Intronic	chr1:6623726-6626901
chr1:6554277-6554777	chr1:6625463-6625963	Promoter	NOL9	Intronic	chr1:6623726-6626901
chr15:34342891-34343391	chr15:34435431-34435931	Promoter	NOP10	Intronic	chr15:34427719-34438120
chr11:66419758-66420258	chr11:66184358-66184858	Promoter	NPAS4	Intronic	chr11:66181637-66186206
chr11:66420633-66421133	chr11:66192831-66193331	Promoter	NPAS4	Intronic	chr11:66191026-66193671
chr2:231926154-231926654	chr2:231612471-231612971	Promoter	NPPC	Distal	chr2:231591298-231616878
chr9:35790218-35790718	chr9:35844873-35845373	Promoter	NPR2	Intronic	chr9:35844585-35848915
chr22:38843771-38844271	chr22:38764484-38764984	Promoter	NPTXR	Intronic	chr22:38749401-38767285
chr22:38845190-38845690	chr22:38764484-38764984	Promoter	NPTXR	Intronic	chr22:38749401-38767285
chr16:69726790-69727290	chr16:69323419-69323919	Promoter	NQO1	Exonic	chr16:69323095-69325266
chr16:69727876-69728376	chr16:69323419-69323919	Promoter	NQO1	Exonic	chr16:69323095-69325266
chr16:69727876-69728376	chr16:69917680-69918180	Promoter	NQO1	Intronic	chr16:69915594-69918865
chr11:47246738-47247238	chr11:47153605-47154105	Promoter	NR1H3	Intronic	chr11:47151835-47162655
chr11:47247953-47248453	chr11:47153605-47154105	Promoter	NR1H3	Intronic	chr11:47151835-47162655
chr12:2834809-2835309	chr12:3033024-3033524	Promoter	NRIP2	Intronic	chr12:3031727-3043287
chr6:6007283-6007783	chr6:5996721-5997221	Promoter	NRN1	Distal	chr6:5994785-6010260
chr17:41836004-41836504	chr17:41986835-41987335	Promoter	NT5C3B	Intronic	chr17:41986478-41988508
chr17:41836506-41837006	chr17:41549173-41549673	Promoter	NT5C3B	Distal	chr17:41546748-41550087
chr17:41836506-41837006	chr17:41986835-41987335	Promoter	NT5C3B	Intronic	chr17:41986478-41988508
chr12:103841858-103842358	chr12:103820332-103820832	Promoter	NT5DC3	Intronic	chr12:103819902-103822046
chr12:103842752-103843252	chr12:103820332-103820832	Promoter	NT5DC3	Intronic	chr12:103819902-103822046
chr3:131382924-131383424	chr3:131360947-131361447	Promoter	NUDT16	Intronic	chr3:131360880-131363083
chr6:34392629-34393129	chr6:34027566-34028066	Promoter	NUDT3	Intronic	chr6:34025139-34029777
chr6:34392629-34393129	chr6:34064868-34065368	Promoter	NUDT3	Intronic	chr6:34058387-34066123
chr6:34392629-34393129	chr6:34286249-34286749	Promoter	NUDT3	Exonic	chr6:34283778-34287181
chr6:34392629-34393129	chr6:34301402-34301902	Promoter	NUDT3	Intronic	chr6:34299317-34301415
chr6:34393628-34394128	chr6:34064868-34065368	Promoter	NUDT3	Intronic	chr6:34058387-34066123
chr6:34393628-34394128	chr6:34286249-34286749	Promoter	NUDT3	Exonic	chr6:34283778-34287181
chr9:128941279-128941779	chr9:128633538-128634038	Promoter	NUP188	Exonic	chr9:128631274-128638619
chr9:128941279-128941779	chr9:128728557-128729057	Promoter	NUP188	Intronic	chr9:128727297-128736636
chr16:67845427-67845927	chr16:67881546-67882046	Promoter	NUTF2	Exonic	chr16:67879760-67886632
chr2:219571317-219571817	chr2:219536500-219537000	Promoter	OBSL1	Intronic	chr2:219531882-219536587
chr19:17224341-17224841	chr19:17082240-17082740	Promoter	OCEL1	Intronic	chr19:17073845-17090600
chr19:17224341-17224841	chr19:17135968-17136468	Promoter	OCEL1	Intronic	chr19:17134515-17138309
chr22:50532907-50533407	chr22:50505735-50506235	Promoter	ODF3B	Intronic	chr22:50505991-50510056
chr22:50533492-50533992	chr22:50505735-50506235	Promoter	ODF3B	Intronic	chr22:50505991-50510056
chr22:50534113-50534613	chr22:50505735-50506235	Promoter	ODF3B	Intronic	chr22:50505991-50510056
chr12:122973919-122974419	chr12:122854239-122854739	Promoter	OGFOD2	Intronic	chr12:122833409-122857556
chr1:113978712-113979212	chr1:113916044-113916544	Promoter	OLFML3	Distal	chr1:113910255-113917099
chr1:113978712-113979212	chr1:114032774-114033274	Promoter	OLFML3	Intronic	chr1:114031715-114034488
chr1:113978712-113979212	chr1:114114671-114115171	Promoter	OLFML3	Intronic	chr1:114111915-114115516
chr18:57435036-57435536	chr18:57015489-57015989	Promoter	ONECUT2	Intronic	chr18:57014846-57019300
chr18:57435036-57435536	chr18:57566123-57566623	Promoter	ONECUT2	Intronic	chr18:57565266-57567340
chr2:200964224-200964724	chr2:200734398-200734898	Promoter	ORC2	Intronic	chr2:200732058-200737587
chr1:19882009-19882509	chr1:20190624-20191124	Promoter	OTUD3	Exonic	chr1:20183459-20194964
chr11:65791603-65792103	chr11:66067197-66067697	Promoter	OVOL1-AS1	Exonic	chr11:66066835-66072488
chr3:8770162-8770662	chr3:9098510-9099010	Promoter	OXTR	Intronic	chr3:9096629-9103222
chr3:8770162-8770662	chr3:9184984-9185484	Promoter	OXTR	Intronic	chr3:9182118-9186009
chr3:151329542-151330042	chr3:151357060-151357560	Promoter	P2RY13	Exonic	chr3:151356473-151358508
chr1:42766113-42766613	chr1:42742758-42743258	Promoter	P3H1	Distal	chr1:42739184-42744137
chr9:109638974-109639474	chr9:109862278-109862778	Promoter	PALM2	Intronic	chr9:109860057-109865308
chr9:109638974-109639474	chr9:109969065-109969565	Promoter	PALM2	Intronic	chr9:109967095-109970800
chr9:109640582-109641082	chr9:109969065-109969565	Promoter	PALM2	Intronic	chr9:109967095-109970800
chr1:2526626-2527126	chr1:2875864-2876364	Promoter	PANK4	Distal	chr1:2874800-2877170
chr1:2526626-2527126	chr1:2952043-2952543	Promoter	PANK4	Distal	chr1:2947838-2954002
chr1:2527254-2527754	chr1:2875864-2876364	Promoter	PANK4	Distal	chr1:2874800-2877170
chr1:2527254-2527754	chr1:2952043-2952543	Promoter	PANK4	Distal	chr1:2947838-2954002
chr1:2527961-2528461	chr1:2875864-2876364	Promoter	PANK4	Distal	chr1:2874800-2877170
chr1:2527961-2528461	chr1:2952043-2952543	Promoter	PANK4	Distal	chr1:2947838-2954002
chr1:7954010-7954510	chr1:8217427-8217927	Promoter	PARK7	Distal	chr1:8216280-8218595
chr3:51943096-51943596	chr3:51976449-51976949	Promoter	PARP3	Intronic	chr3:51953107-51977995
chr22:44171422-44171922	chr22:43848683-43849183	Promoter	PARVG	Intronic	chr22:43847807-43854301
chr22:44172308-44172808	chr22:43848683-43849183	Promoter	PARVG	Intronic	chr22:43847807-43854301
chr2:241150710-241151210	chr2:241091049-241091549	Promoter	PASK	Intronic	chr2:241090962-241093027
chr2:241150710-241151210	chr2:241392549-241393049	Promoter	PASK	Intronic	chr2:241389103-241393514
chr22:31345164-31345664	chr22:31630648-31631148	Promoter	PATZ1	Intronic	chr22:31610225-31634380
chr22:31345815-31346315	chr22:31630648-31631148	Promoter	PATZ1	Intronic	chr22:31610225-31634380
chr12:79690857-79691357	chr12:79451855-79452355	Promoter	PAWR	Distal	chr12:79448037-79456451
chr5:149357724-149358224	chr5:149416257-149416757	Promoter	PCYOX1L	Intronic	chr5:149416330-149419114
chr5:149358334-149358834	chr5:149416257-149416757	Promoter	PCYOX1L	Intronic	chr5:149416330-149419114
chr3:167734063-167734563	chr3:167877082-167877582	Promoter	PDCD10	Distal	chr3:167875762-167878415
chr3:167734692-167735192	chr3:167877082-167877582	Promoter	PDCD10	Distal	chr3:167875762-167878415
chr5:271848-272348	chr5:661704-662204	Promoter	PDCD6	Exonic	chr5:660439-686914
chr12:54547272-54547772	chr12:54384585-54385085	Promoter	PDE1B	Intronic	chr12:54383750-54387161
chr11:14643497-14643997	chr11:14872234-14872734	Promoter	PDE3B	Distal	chr11:14871353-14874965
chr11:14644036-14644536	chr11:14872234-14872734	Promoter	PDE3B	Distal	chr11:14871353-14874965
chr2:231786073-231786573	chr2:232088306-232088806	Promoter	PDE6D	Intronic	chr2:232084307-232090694
chr2:231786586-231787086	chr2:232088306-232088806	Promoter	PDE6D	Intronic	chr2:232084307-232090694
chr7:95597839-95598339	chr7:95550209-95550709	Promoter	PDK4	Distal	chr7:95543860-95553617
chr13:32586066-32586566	chr13:32625721-32626221	Promoter	PDS5B	Intronic	chr13:32625073-32627169
chr11:66465134-66465634	chr11:66294644-66295144	Promoter	PELI3	Exonic	chr11:66287316-66295170
chr3:180036775-180037275	chr3:179982575-179983075	Promoter	PEX5L	Intronic	chr3:179975722-179983555
chr3:180036775-180037275	chr3:179983341-179983841	Promoter	PEX5L	Intronic	chr3:179975722-179983555
chr3:180037328-180037828	chr3:179982575-179983075	Promoter	PEX5L	Intronic	chr3:179975722-179983555
chr19:17510712-17511212	chr19:17604969-17605469	Promoter	PGLS	Exonic	chr19:17604944-17607657
chr12:111369839-111370339	chr12:111035620-111036120	Promoter	PHETA1	Intronic	chr12:111034093-111038557
chr9:34958080-34958580	chr9:35162311-35162811	Promoter	PHF24	Intronic	chr9:35161133-35165729
chr8:74823112-74823612	chr8:74778123-74778623	Promoter	PI15	Intronic	chr8:74777450-74781829
chr17:16215360-16215860	chr17:16398639-16399139	Promoter	PIGL	Distal	chr17:16395290-16399519
chr17:16215951-16216451	chr17:16398639-16399139	Promoter	PIGL	Distal	chr17:16395290-16399519
chr22:49960847-49961347	chr22:49779850-49780350	Promoter	PIM3	Intronic	chr22:49779039-49781875
chr1:151197631-151198131	chr1:151311428-151311928	Promoter	PIP5K1A	Intronic	chr1:151308456-151317937
chr11:94543632-94544132	chr11:94934339-94934839	Promoter	PIWIL4	Distal	chr11:94929960-94940068
chr2:178450893-178451393	chr2:178522413-178522913	Promoter	PJVK	Intronic	chr2:178522284-178524613
chr10:100330560-100331060	chr10:100349188-100349688	Promoter	PKD2L1	Intronic	chr10:100344875-100352550
chr5:137887716-137888216	chr5:137571317-137571817	Promoter	PKD2L2	Intronic	chr5:137570134-137573129
chr9:128702212-128702712	chr9:128806224-128806724	Promoter	PKN3	Intronic	chr9:128802654-128807237
chr21:41185203-41185703	chr21:41167816-41168316	Promoter	PLAC4	Exonic	chr21:41164639-41169687
chr15:40307655-40308155	chr15:40273194-40273694	Promoter	PLCB2	Exonic	chr15:40269641-40275459
chr15:40308168-40308668	chr15:40273194-40273694	Promoter	PLCB2	Exonic	chr15:40269641-40275459
chr15:40308785-40309285	chr15:40273194-40273694	Promoter	PLCB2	Exonic	chr15:40269641-40275459
chr2:197803708-197804208	chr2:198040693-198041193	Promoter	PLCL1	Intronic	chr2:198039359-198041989
chr2:197804255-197804755	chr2:198040693-198041193	Promoter	PLCL1	Intronic	chr2:198039359-198041989
chr3:16801186-16801686	chr3:17040229-17040729	Promoter	PLCL2	Intronic	chr3:17036210-17041832
chr17:4806831-4807331	chr17:4877031-4877531	Promoter	PLD2	Intronic	chr17:4871740-4882663
chr17:17206874-17207374	chr17:16945925-16946425	Promoter	PLD6	Intronic	chr17:16942004-16949690
chr1:6519903-6520403	chr1:6359554-6360054	Promoter	PLEKHG5	Intronic	chr1:6357532-6360428
chr1:6519903-6520403	chr1:6489814-6490314	Promoter	PLEKHG5	Intronic	chr1:6481525-6503944
chr1:15684096-15684596	chr1:15327827-15328327	Promoter	PLEKHM2	Intronic	chr1:15326294-15332052
chr1:15684096-15684596	chr1:15406547-15407047	Promoter	PLEKHM2	Distal	chr1:15406064-15420656
chr1:15684096-15684596	chr1:15715013-15715513	Promoter	PLEKHM2	Intronic	chr1:15713581-15716076
chr1:15684096-15684596	chr1:15834144-15834644	Promoter	PLEKHM2	Distal	chr1:15830966-15838909
chr1:965929-966429	chr1:942479-942979	Promoter	PLEKHN1	Exonic	chr1:938893-943237
chr1:150148247-150148747	chr1:149944101-149944601	Promoter	PLEKHO1	Exonic	chr1:149943015-149946226
chr1:150148812-150149312	chr1:149944101-149944601	Promoter	PLEKHO1	Exonic	chr1:149943015-149946226
chr9:4661478-4661978	chr9:4717741-4718241	Promoter	PLPP6	Intronic	chr9:4717077-4719357
chr9:4662037-4662537	chr9:4717741-4718241	Promoter	PLPP6	Intronic	chr9:4717077-4719357
chr17:39154242-39154742	chr17:39217926-39218426	Promoter	PLXDC1	Intronic	chr17:39218389-39220572
chrX:153763936-153764436	chrX:153927282-153927782	Promoter	PLXNB3	Intronic	chrX:153924343-153928947
chrX:153763936-153764436	chrX:153974133-153974633	Promoter	PLXNB3	Intronic	chrX:153960286-153975317
chr14:39173629-39174129	chr14:39435918-39436418	Promoter	PNN	Distal	chr14:39429039-39436163
chr14:39174246-39174746	chr14:39435918-39436418	Promoter	PNN	Distal	chr14:39429039-39436163
chr14:39174807-39175307	chr14:39435918-39436418	Promoter	PNN	Distal	chr14:39429039-39436163
chr22:43923505-43924005	chr22:43851706-43852206	Promoter	PNPLA3	Intronic	chr22:43847807-43854301
chr19:36116363-36116863	chr19:36209153-36209653	Promoter	POLR2I	Intronic	chr19:36205028-36210334
chr12:106357449-106357949	chr12:106303073-106303573	Promoter	POLR3B	Intronic	chr12:106299808-106306718
chr7:95396293-95396793	chr7:95421615-95422115	Promoter	PON3	Intronic	chr7:95420269-95424193
chr7:95396293-95396793	chr7:95434096-95434596	Promoter	PON3	Intronic	chr7:95432675-95436601
chr7:95396293-95396793	chr7:95510456-95510956	Promoter	PON3	Intronic	chr7:95510336-95513872
chr4:23904722-23905222	chr4:24122853-24123353	Promoter	PPARGC1A	Distal	chr4:24120230-24124221
chr4:158724130-158724630	chr4:158827586-158828086	Promoter	PPID	Intronic	chr4:158823636-158829399
chr1:39691824-39692324	chr1:39267719-39268219	Promoter	PPIE	Intronic	chr1:39266599-39276893
chr1:39692364-39692864	chr1:39267719-39268219	Promoter	PPIE	Intronic	chr1:39266599-39276893
chr1:202347471-202347971	chr1:202123332-202123832	Promoter	PPP1R12B	Exonic	chr1:202120860-202136703
chr1:202348314-202348814	chr1:202123332-202123832	Promoter	PPP1R12B	Exonic	chr1:202120860-202136703
chr1:202348314-202348814	chr1:202405864-202406364	Promoter	PPP1R12B	Intronic	chr1:202401385-202406284
chr19:48872096-48872596	chr19:48922126-48922626	Promoter	PPP1R15A	Exonic	chr19:48921042-48923820
chr20:59940139-59940639	chr20:59810914-59811414	Promoter	PPP1R3D	Intronic	chr20:59810329-59815832
chr20:59940851-59941351	chr20:59810914-59811414	Promoter	PPP1R3D	Intronic	chr20:59810329-59815832
chr1:27830504-27831004	chr1:28246464-28246964	Promoter	PPP1R8	Exonic	chr1:28245938-28250404
chr1:212284165-212284665	chr1:212310673-212311173	Promoter	PPP2R5A	Intronic	chr1:212309476-212311744
chr6:42984103-42984603	chr6:42970636-42971136	Promoter	PPP2R5D	Intronic	chr6:42968428-42973170
chr9:125190219-125190719	chr9:124876959-124877459	Promoter	PPP6C	Exonic	chr9:124866175-124878164
chr6:106085263-106085763	chr6:105813622-105814122	Promoter	PRDM1	Distal	chr6:105813120-105818908
chr6:106086030-106086530	chr6:105813622-105814122	Promoter	PRDM1	Distal	chr6:105813120-105818908
chr8:70072157-70072657	chr8:70149063-70149563	Promoter	PRDM14	Intronic	chr8:70147300-70150306
chr1:13699967-13700467	chr1:13748612-13749112	Promoter	PRDM2	Intronic	chr1:13747825-13750912
chr16:90092589-90093089	chr16:90015517-90016017	Promoter	PRDM7	Intronic	chr16:90014809-90024215
chr18:12406898-12407398	chr18:12013493-12013993	Promoter	PRELID3A	Intronic	chr18:12012314-12016589
chr7:151878166-151878666	chr7:151754053-151754553	Promoter	PRKAG2	Intronic	chr7:151753937-151757712
chr7:729287-729787	chr7:438008-438508	Promoter	PRKAR1B	Distal	chr7:436002-439604
chr10:6580210-6580710	chr10:6985389-6985889	Promoter	PRKCQ-AS1	Distal	chr10:6984531-6989981
chr10:6581084-6581584	chr10:6985389-6985889	Promoter	PRKCQ-AS1	Distal	chr10:6984531-6989981
chr7:102395440-102395940	chr7:102118429-102118929	Promoter	PRKRIP1	Intronic	chr7:102115182-102122993
chr7:102395965-102396465	chr7:102118429-102118929	Promoter	PRKRIP1	Intronic	chr7:102115182-102122993
chr20:5315989-5316489	chr20:5165065-5165565	Promoter	PROKR2	Intronic	chr20:5163372-5167792
chr17:59155608-59156108	chr17:59372153-59372653	Promoter	PRR11	Intronic	chr17:59364179-59375237
chr7:29562839-29563339	chr7:29485044-29485544	Promoter	PRR15	Intronic	chr7:29477122-29491323
chr19:42301793-42302293	chr19:42510465-42510965	Promoter	PRR19	Intronic	chr19:42510240-42513128
chr22:44667156-44667656	chr22:44329434-44329934	Promoter	PRR5	Distal	chr22:44325231-44333013
chr16:29810442-29810942	chr16:29912211-29912711	Promoter	PRRT2	Intronic	chr16:29910563-29913461
chr16:31150926-31151426	chr16:30997105-30997605	Promoter	PRSS36	Intronic	chr16:30996279-31000255
chr16:31150926-31151426	chr16:31002817-31003317	Promoter	PRSS36	Intronic	chr16:31000605-31012591
chr16:31150926-31151426	chr16:31005489-31005989	Promoter	PRSS36	Intronic	chr16:31000605-31012591
chr16:31150926-31151426	chr16:31451673-31452173	Promoter	PRSS36	Distal	chr16:31450678-31456745
chr16:31150926-31151426	chr16:31452616-31453116	Promoter	PRSS36	Distal	chr16:31450678-31456745
chr16:31150926-31151426	chr16:31476754-31477254	Promoter	PRSS36	Exonic	chr16:31470690-31477656
chr16:31094615-31095115	chr16:31214663-31215163	Promoter	PRSS53	Exonic	chr16:31213072-31217831
chr10:102421745-102422245	chr10:102476358-102476858	Promoter	PSD	Exonic	chr10:102474787-102477193
chr10:102422601-102423101	chr10:102476358-102476858	Promoter	PSD	Exonic	chr10:102474787-102477193
chr19:42820207-42820707	chr19:42510465-42510965	Promoter	PSG8-AS1	Intronic	chr19:42510240-42513128
chr16:67937341-67937841	chr16:68085749-68086249	Promoter	PSMB10	Intronic	chr16:68078037-68087335
chr16:67938057-67938557	chr16:68085749-68086249	Promoter	PSMB10	Intronic	chr16:68078037-68087335
chr9:124415242-124415742	chr9:124677087-124677587	Promoter	PSMB7	Intronic	chr9:124674669-124679639
chr17:42578358-42578858	chr17:42554585-42555085	Promoter	PSMC3IP	Exonic	chr17:42553638-42556481
chr17:63826641-63827141	chr17:63985044-63985544	Promoter	PSMC5	Distal	chr17:63983289-63988619
chr2:161307503-161308003	chr2:161137489-161137989	Promoter	PSMD14	Intronic	chr2:161134060-161137659
chr14:24135321-24135821	chr14:23928471-23928971	Promoter	PSME1	Distal	chr14:23928544-23930927
chr14:24147638-24148138	chr14:24180053-24180553	Promoter	PSME2	Exonic	chr14:24177841-24181580
chr14:24148165-24148665	chr14:24180053-24180553	Promoter	PSME2	Exonic	chr14:24177841-24181580
chr3:46875510-46876010	chr3:46845832-46846332	Promoter	PTH1R	Distal	chr3:46843993-46848421
chr3:46875510-46876010	chr3:46980479-46980979	Promoter	PTH1R	Intronic	chr3:46978303-46982857
chr6:43075382-43075882	chr6:43265254-43265754	Promoter	PTK7	Intronic	chr6:43262486-43271302
chr6:43076006-43076506	chr6:43265254-43265754	Promoter	PTK7	Intronic	chr6:43262486-43271302
chr2:231705814-231706314	chr2:231715846-231716346	Promoter	PTMA	Distal	chr2:231713511-231717293
chr12:112418669-112419169	chr12:112386647-112387147	Promoter	PTPN11	Distal	chr12:112385735-112388107
chr12:112420188-112420688	chr12:112386647-112387147	Promoter	PTPN11	Distal	chr12:112385735-112388107
chr7:77536185-77536685	chr7:77812237-77812737	Promoter	PTPN12	Intronic	chr7:77812553-77816822
chr7:77536721-77537221	chr7:77812237-77812737	Promoter	PTPN12	Intronic	chr7:77812553-77816822
chr1:214552288-214552788	chr1:214330228-214330728	Promoter	PTPN14	Intronic	chr1:214328091-214330275
chr1:202161935-202162435	chr1:202129692-202130192	Promoter	PTPN7	Exonic	chr1:202120860-202136703
chr1:202161935-202162435	chr1:202130290-202130790	Promoter	PTPN7	Exonic	chr1:202120860-202136703
chr1:202163306-202163806	chr1:202129692-202130192	Promoter	PTPN7	Exonic	chr1:202120860-202136703
chr1:202163306-202163806	chr1:202130290-202130790	Promoter	PTPN7	Exonic	chr1:202120860-202136703
chr7:158587678-158588178	chr7:158816201-158816701	Promoter	PTPRN2	Intronic	chr7:158815423-158819771
chr19:5341153-5341653	chr19:5628873-5629373	Promoter	PTPRS	Intronic	chr19:5629071-5631125
chr19:5341803-5342303	chr19:5628873-5629373	Promoter	PTPRS	Intronic	chr19:5629071-5631125
chr1:29236214-29236714	chr1:29272178-29272678	Promoter	PTPRU	Intronic	chr1:29270407-29273015
chr11:112226080-112226580	chr11:112279840-112280340	Promoter	PTS	Intronic	chr11:112279149-112281538
chr5:160421560-160422060	chr5:160188273-160188773	Promoter	PTTG1	Intronic	chr5:160187183-160190041
chr5:160421560-160422060	chr5:160285561-160286061	Promoter	PTTG1	Intronic	chr5:160283448-160291145
chr5:160421560-160422060	chr5:160605261-160605761	Promoter	PTTG1	Intronic	chr5:160604704-160606936
chr5:160421560-160422060	chr5:160627556-160628056	Promoter	PTTG1	Intronic	chr5:160625483-160631194
chr5:160422142-160422642	chr5:160188273-160188773	Promoter	PTTG1	Intronic	chr5:160187183-160190041
chr5:160422142-160422642	chr5:160285561-160286061	Promoter	PTTG1	Intronic	chr5:160283448-160291145
chr11:125902057-125902557	chr11:125929638-125930138	Promoter	PUS3	Distal	chr11:125928672-125930993
chr6:3753062-3753562	chr6:3868357-3868857	Promoter	PXDC1	Distal	chr6:3866907-3869588
chr6:36442719-36443219	chr6:36133691-36134191	Promoter	PXT1	Intronic	chr6:36127132-36134856
chr6:36442719-36443219	chr6:36357375-36357875	Promoter	PXT1	Intronic	chr6:36356198-36361686
chr6:36442719-36443219	chr6:36596263-36596763	Promoter	PXT1	Intronic	chr6:36592821-36597462
chr6:36443358-36443858	chr6:36133691-36134191	Promoter	PXT1	Intronic	chr6:36127132-36134856
chr18:8609088-8609588	chr18:8978419-8978919	Promoter	RAB12	Distal	chr18:8977018-8979880
chr12:71753939-71754439	chr12:71537926-71538426	Promoter	RAB21	Intronic	chr12:71534780-71538491
chr18:9707223-9707723	chr18:9807906-9808406	Promoter	RAB31	Intronic	chr18:9806210-9810039
chr12:120117270-120117770	chr12:120258263-120258763	Promoter	RAB35	Intronic	chr12:120255806-120258784
chr3:128723938-128724438	chr3:128584338-128584838	Promoter	RAB7A	Distal	chr3:128583424-128585540
chr3:128724758-128725258	chr3:128584338-128584838	Promoter	RAB7A	Distal	chr3:128583424-128585540
chr3:128725740-128726240	chr3:128584338-128584838	Promoter	RAB7A	Distal	chr3:128583424-128585540
chr1:202889211-202889711	chr1:202926972-202927472	Promoter	RABIF	Exonic	chr1:202925490-202928296
chr3:8964030-8964530	chr3:9174785-9175285	Promoter	RAD18	Intronic	chr3:9169944-9174838
chr12:4538545-4539045	chr12:4268411-4268911	Promoter	RAD51AP1	Intronic	chr12:4267768-4277164
chr12:4538545-4539045	chr12:4954491-4954991	Promoter	RAD51AP1	Distal	chr12:4954945-4965101
chr6:149922941-149923441	chr6:150005737-150006237	Promoter	RAET1G	Distal	chr6:150003908-150007216
chr2:120238672-120239172	chr2:120446195-120446695	Promoter	RALB	Distal	chr2:120438789-120448488
chr5:36302304-36302804	chr5:36171697-36172197	Promoter	RANBP3L	Intronic	chr5:36170268-36176054
chr1:21669686-21670186	chr1:21659626-21660126	Promoter	RAP1GAP	Intronic	chr1:21658566-21662522
chr3:24687519-24688019	chr3:24434498-24434998	Promoter	RARB	Intronic	chr3:24433922-24436154
chr22:35539214-35539714	chr22:35627641-35628141	Promoter	RASD2	Intronic	chr22:35626529-35628733
chr22:35539214-35539714	chr22:35649571-35650071	Promoter	RASD2	Intronic	chr22:35645849-35649728
chr5:80959106-80959606	chr5:80707386-80707886	Promoter	RASGRF2	Intronic	chr5:80703012-80708571
chr1:110339191-110339691	chr1:110492956-110493456	Promoter	RBM15-AS1	Distal	chr1:110480946-110496280
chr12:113966750-113967250	chr12:113821497-113821997	Promoter	RBM19	Intronic	chr12:113821283-113828207
chr10:110642929-110643429	chr10:110501183-110501683	Promoter	RBM20	Intronic	chr10:110492191-110513818
chr20:35743109-35743609	chr20:35260345-35260845	Promoter	RBM39	Intronic	chr20:35258633-35262322
chr11:66637295-66637795	chr11:66913495-66913995	Promoter	RBM4	Intronic	chr11:66911380-66917050
chr11:66638237-66638737	chr11:66913495-66913995	Promoter	RBM4	Intronic	chr11:66911380-66917050
chr4:40632165-40632665	chr4:40954594-40955094	Promoter	RBM47	Intronic	chr4:40952764-40955086
chr3:50088604-50089104	chr3:49867151-49867651	Promoter	RBM5	Intronic	chr3:49863741-49874539
chr11:114398312-114398812	chr11:114259762-114260262	Promoter	RBM7	Intronic	chr11:114255692-114261874
chr6:46491222-46491722	chr6:46394725-46395225	Promoter	RCAN2	Intronic	chr6:46388495-46395086
chr1:28505626-28506126	chr1:28756758-28757258	Promoter	RCC1	Intronic	chr1:28755690-28757858
chr9:36035595-36036095	chr9:35844873-35845373	Promoter	RECK	Intronic	chr9:35844585-35848915
chr5:138438096-138438596	chr5:138455115-138455615	Promoter	REEP2	Distal	chr5:138453390-138461816
chr10:43075615-43076115	chr10:43192820-43193320	Promoter	RET	Distal	chr10:43190899-43195034
chr10:43076689-43077189	chr10:43192820-43193320	Promoter	RET	Distal	chr10:43190899-43195034
chr1:151347063-151347563	chr1:151130691-151131191	Promoter	RFX5	Distal	chr1:151130129-151133113
chr6:33299604-33300104	chr6:33587550-33588050	Promoter	RGL2	Exonic	chr6:33584306-33591919
chr1:241356950-241357450	chr1:241275047-241275547	Promoter	RGS7	Intronic	chr1:241274737-241277070
chr1:241358086-241358586	chr1:241275047-241275547	Promoter	RGS7	Intronic	chr1:241274737-241277070
chr1:38941629-38942129	chr1:39026551-39027051	Promoter	RHBDL2	Intronic	chr1:39024885-39027925
chr1:38941629-38942129	chr1:39104576-39105076	Promoter	RHBDL2	Intronic	chr1:39102226-39109673
chr1:38941629-38942129	chr1:39107775-39108275	Promoter	RHBDL2	Intronic	chr1:39102226-39109673
chr1:38941629-38942129	chr1:39238958-39239458	Promoter	RHBDL2	Intronic	chr1:39236174-39239719
chr17:32264345-32264845	chr17:32670808-32671308	Promoter	RHBDL3	Intronic	chr17:32669955-32673311
chr17:32142146-32142646	chr17:32103398-32103898	Promoter	RHOT1	Distal	chr17:32102872-32105113
chr15:40874075-40874575	chr15:40789069-40789569	Promoter	RHOV	Intronic	chr15:40786244-40790321
chr15:40874075-40874575	chr15:40930593-40931093	Promoter	RHOV	Exonic	chr15:40925298-40934533
chr2:151408368-151408868	chr2:151315344-151315844	Promoter	RIF1	Distal	chr2:151314318-151316938
chr2:151409071-151409571	chr2:151315344-151315844	Promoter	RIF1	Distal	chr2:151314318-151316938
chr8:103499601-103500101	chr8:103229699-103230199	Promoter	RIMS2	Exonic	chr8:103227673-103231946
chr11:66336685-66337185	chr11:66237232-66237732	Promoter	RIN1	Intronic	chr11:66227785-66245055
chr11:66338102-66338602	chr11:66240532-66241032	Promoter	RIN1	Intronic	chr11:66227785-66245055
chr11:66338102-66338602	chr11:66287277-66287777	Promoter	RIN1	Exonic	chr11:66287316-66295170
chr1:40161089-40161589	chr1:39900910-39901410	Promoter	RLF	Exonic	chr1:39899593-39903520
chr8:86514130-86514630	chr8:86355071-86355571	Promoter	RMDN1	Intronic	chr8:86352652-86355845
chr9:35656425-35656925	chr9:35703216-35703716	Promoter	RMRP	Intronic	chr9:35703333-35708114
chr9:35656425-35656925	chr9:35814819-35815319	Promoter	RMRP	Exonic	chr9:35810860-35816468
chr14:20780792-20781292	chr14:21191915-21192415	Promoter	RNASE6	Distal	chr14:21190488-21193746
chr17:7012367-7012867	chr17:7041638-7042138	Promoter	RNASEK-C17orf49	Exonic	chr17:7040337-7047539
chr17:7012367-7012867	chr17:7210199-7210699	Promoter	RNASEK-C17orf49	Intronic	chr17:7203084-7213265
chr17:7012367-7012867	chr17:7211436-7211936	Promoter	RNASEK-C17orf49	Intronic	chr17:7203084-7213265
chr17:7012918-7013418	chr17:6853289-6853789	Promoter	RNASEK-C17orf49	Distal	chr17:6852986-6855366
chr17:7012918-7013418	chr17:7041638-7042138	Promoter	RNASEK-C17orf49	Exonic	chr17:7040337-7047539
chr17:7012918-7013418	chr17:7210199-7210699	Promoter	RNASEK-C17orf49	Intronic	chr17:7203084-7213265
chr17:7012918-7013418	chr17:7211436-7211936	Promoter	RNASEK-C17orf49	Intronic	chr17:7203084-7213265
chr6:166957879-166958379	chr6:167092846-167093346	Promoter	RNASET2	Intronic	chr6:167092878-167095358
chr17:19410905-19411405	chr17:19321431-19321931	Promoter	RNF112	Intronic	chr17:19320447-19322701
chr1:145823776-145824276	chr1:146038520-146039020	Promoter	RNF115	Distal	chr1:146034812-146041005
chr8:124474523-124475023	chr8:124195803-124196303	Promoter	RNF139	Intronic	chr8:124196044-124201814
chr2:101307363-101307863	chr2:101698464-101698964	Promoter	RNF149	Intronic	chr2:101695561-101701117
chr2:101308573-101309073	chr2:101698464-101698964	Promoter	RNF149	Intronic	chr2:101695561-101701117
chr1:228484955-228485455	chr1:228152041-228152541	Promoter	RNF187	Intronic	chr1:228146049-228153140
chr1:228486351-228486851	chr1:228152041-228152541	Promoter	RNF187	Intronic	chr1:228146049-228153140
chr17:80260620-80261120	chr17:80444924-80445424	Promoter	RNF213	Distal	chr17:80439711-80462749
chr20:4016887-4017387	chr20:4149284-4149784	Promoter	RNF24	Intronic	chr20:4147803-4150799
chr15:65303709-65304209	chr15:65638569-65639069	Promoter	RNU5B-1	Intronic	chr15:65638217-65643251
chr16:4802704-4803204	chr16:5001928-5002428	Promoter	ROGDI	Intronic	chr16:5001922-5008256
chr7:33109800-33110300	chr7:33310358-33310858	Promoter	RP9	Intronic	chr7:33309295-33312481
chr15:41544118-41544618	chr15:41497879-41498379	Promoter	RPAP1	Intronic	chr15:41491881-41500656
chr17:39200054-39200554	chr17:39231954-39232454	Promoter	RPL19	Distal	chr17:39230571-39233096
chr17:38854187-38854687	chr17:38926548-38927048	Promoter	RPL23	Exonic	chr17:38924207-38927380
chr3:51995690-51996190	chr3:51959048-51959548	Promoter	RPL29	Intronic	chr3:51953107-51977995
chr17:74203421-74203921	chr17:74041421-74041921	Promoter	RPL38	Distal	chr17:74038450-74044753
chr1:92831787-92832287	chr1:92858787-92859287	Promoter	RPL5	Intronic	chr1:92857523-92860992
chr12:112416950-112417450	chr12:112502631-112503131	Promoter	RPL6	Intronic	chr12:112502854-112505003
chr8:56075025-56075525	chr8:56006197-56006697	Promoter	RPS20	Intronic	chr8:56004257-56007952
chr8:56075025-56075525	chr8:56033944-56034444	Promoter	RPS20	Distal	chr8:56032968-56035138
chr14:74923675-74924175	chr14:75011521-75012021	Promoter	RPS6KL1	Exonic	chr14:75010372-75013137
chr15:40569003-40569503	chr15:40904727-40905227	Promoter	RPUSD2	Distal	chr15:40898382-40910726
chr8:102238405-102238905	chr8:102102386-102102886	Promoter	RRM2B	Intronic	chr8:102101651-102103695
chr8:102238988-102239488	chr8:102102386-102102886	Promoter	RRM2B	Intronic	chr8:102101651-102103695
chr6:43020666-43021166	chr6:43265254-43265754	Promoter	RRP36	Intronic	chr6:43262486-43271302
chr6:43020666-43021166	chr6:43268239-43268739	Promoter	RRP36	Intronic	chr6:43262486-43271302
chr6:43021270-43021770	chr6:43265254-43265754	Promoter	RRP36	Intronic	chr6:43262486-43271302
chr6:43021270-43021770	chr6:43268239-43268739	Promoter	RRP36	Intronic	chr6:43262486-43271302
chr21:42496059-42496559	chr21:42253999-42254499	Promoter	RSPH1	Intronic	chr21:42249514-42264203
chr6:43644737-43645237	chr6:43505507-43506007	Promoter	RSPH9	Exonic	chr6:43505321-43511823
chr2:74442777-74443277	chr2:74047244-74047744	Promoter	RTKN	Exonic	chr2:74047025-74056031
chr2:74443970-74444470	chr2:74047244-74047744	Promoter	RTKN	Exonic	chr2:74047025-74056031
chr22:44498126-44498626	chr22:44180652-44181152	Promoter	RTL6	Exonic	chr22:44179316-44184100
chr22:44498659-44499159	chr22:44180652-44181152	Promoter	RTL6	Exonic	chr22:44179316-44184100
chr22:44498659-44499159	chr22:44341681-44342181	Promoter	RTL6	Distal	chr22:44334879-44343696
chr19:45497802-45498302	chr19:45418792-45419292	Promoter	RTN2	Intronic	chr19:45418471-45425496
chr19:45498377-45498877	chr19:45418792-45419292	Promoter	RTN2	Intronic	chr19:45418471-45425496
chr3:187196581-187197081	chr3:187450793-187451293	Promoter	RTP1	Distal	chr3:187449639-187452064
chr3:187366967-187367467	chr3:187220116-187220616	Promoter	RTP4	Intronic	chr3:187219833-187221925
chr3:187367810-187368310	chr3:187220116-187220616	Promoter	RTP4	Intronic	chr3:187219833-187221925
chr2:218034658-218035158	chr2:218323891-218324391	Promoter	RUFY4	Intronic	chr2:218321696-218324823
chr1:155324175-155324675	chr1:155309019-155309519	Promoter	RUSC1-AS1	Exonic	chr1:155306641-155312387
chr12:63778970-63779470	chr12:63950335-63950835	Promoter	RXYLT1	Intronic	chr12:63949327-63953357
chr15:33312243-33312743	chr15:33190514-33191014	Promoter	RYR3	Intronic	chr15:33188948-33196284
chr1:151992651-151993151	chr1:151820207-151820707	Promoter	S100A10	Intronic	chr1:151818712-151834356
chr1:151992651-151993151	chr1:152036120-152036620	Promoter	S100A10	Intronic	chr1:152034094-152037818
chr1:151993644-151994144	chr1:151820207-151820707	Promoter	S100A10	Intronic	chr1:151818712-151834356
chr1:151993644-151994144	chr1:152036120-152036620	Promoter	S100A10	Intronic	chr1:152034094-152037818
chr1:153612817-153613317	chr1:153533710-153534210	Promoter	S100A16	Distal	chr1:153530074-153537783
chr1:153536641-153537141	chr1:153565638-153566138	Promoter	S100A6	Intronic	chr1:153564783-153569801
chr1:101236698-101237198	chr1:100799453-100799953	Promoter	S1PR1	Distal	chr1:100798249-100801566
chr14:77376297-77376797	chr14:77615515-77616015	Promoter	SAMD15	Intronic	chr14:77614664-77617392
chr12:45993457-45993957	chr12:45615700-45616200	Promoter	SCAF11	Distal	chr12:45614735-45616880
chr15:74873559-74874059	chr15:74833665-74834165	Promoter	SCAMP2	Distal	chr15:74829682-74834832
chr15:74873559-74874059	chr15:74996329-74996829	Promoter	SCAMP2	Intronic	chr15:74991155-74997614
chr15:74955406-74955906	chr15:74796195-74796695	Promoter	SCAMP5	Intronic	chr15:74779847-74801861
chr1:151166239-151166739	chr1:151371248-151371748	Promoter	SCNM1	Intronic	chr1:151369057-151374500
chr8:58551991-58552491	chr8:58259720-58260220	Promoter	SDCBP	Exonic	chr8:58255274-58260494
chr1:17053860-17054360	chr1:17424992-17425492	Promoter	SDHB	Intronic	chr1:17417653-17427385
chr1:17054397-17054897	chr1:17424992-17425492	Promoter	SDHB	Intronic	chr1:17417653-17427385
chr22:30471902-30472402	chr22:30423859-30424359	Promoter	SEC14L3	Exonic	chr22:30421243-30427503
chr16:4957930-4958430	chr16:4800675-4801175	Promoter	SEC14L5	Exonic	chr16:4794001-4805418
chr4:82901029-82901529	chr4:83109832-83110332	Promoter	SEC31A	Intronic	chr4:83108753-83112091
chr1:151372507-151373007	chr1:151198721-151199221	Promoter	SELENBP1	Exonic	chr1:151196733-151200317
chr16:4789082-4789582	chr16:4799980-4800480	Promoter	2024-09-12	Intronic	chr16:4794001-4805418
chr2:241314017-241314517	chr2:241490350-241490850	Promoter	2024-09-02	Intronic	chr2:241489197-241501954
chr2:241314017-241314517	chr2:241507559-241508059	Promoter	2024-09-02	Intronic	chr2:241506944-241510753
chr2:241314017-241314517	chr2:241702959-241703459	Promoter	2024-09-02	Intronic	chr2:241700604-241704022
chr7:35798890-35799390	chr7:36191244-36191744	Promoter	SEPT7-AS1	Intronic	chr7:36190309-36194379
chr7:35799562-35800062	chr7:36191244-36191744	Promoter	SEPT7-AS1	Intronic	chr7:36190309-36194379
chr14:94390423-94390923	chr14:94549353-94549853	Promoter	SERPINA1	Distal	chr14:94548108-94550639
chr14:94391022-94391522	chr14:94549353-94549853	Promoter	SERPINA1	Distal	chr14:94548108-94550639
chr18:63555172-63555672	chr18:63259418-63259918	Promoter	SERPINB12	Intronic	chr18:63256929-63268185
chr6:2903120-2903620	chr6:2858050-2858550	Promoter	SERPINB9	Intronic	chr6:2857408-2859855
chr19:40427589-40428089	chr19:40689495-40689995	Promoter	SERTAD1	Intronic	chr19:40687937-40694299
chr1:210233914-210234414	chr1:209855516-209856016	Promoter	SERTAD4-AS1	Exonic	chr1:209852953-209857752
chr1:210233914-210234414	chr1:210252667-210253167	Promoter	SERTAD4-AS1	Distal	chr1:210249194-210254040
chr1:210234537-210235037	chr1:210252667-210253167	Promoter	SERTAD4-AS1	Distal	chr1:210249194-210254040
chr6:109093469-109093969	chr6:109009371-109009871	Promoter	SESN1	Intronic	chr6:109007663-109014043
chr12:121804528-121805028	chr12:121525344-121525844	Promoter	SETD1B	Intronic	chr12:121522418-121525974
chr4:139607234-139607734	chr4:139455081-139455581	Promoter	SETD7	Intronic	chr4:139452029-139457264
chr9:132355346-132355846	chr9:132189705-132190205	Promoter	SETX	Intronic	chr9:132189865-132195547
chr6:144095386-144095886	chr6:143844390-143844890	Promoter	SF3B5	Intronic	chr6:143841687-143845329
chr1:26861994-26862494	chr1:27001800-27002300	Promoter	SFN	Distal	chr1:27000828-27003163
chr1:35192954-35193454	chr1:34866799-34867299	Promoter	SFPQ	Exonic	chr1:34863894-34869475
chr10:97772897-97773397	chr10:98080376-98080876	Promoter	SFRP5	Distal	chr10:98079762-98081803
chr1:168225748-168226248	chr1:168092943-168093443	Promoter	SFT2D2	Intronic	chr1:168084052-168093933
chr2:127700498-127700998	chr2:127661103-127661603	Promoter	SFT2D3	Intronic	chr2:127660185-127665354
chr10:79982911-79983411	chr10:79928504-79929004	Promoter	SFTPD	Distal	chr10:79924085-79930826
chr10:119165506-119166006	chr10:119130540-119131040	Promoter	SFXN4	Intronic	chr10:119129905-119134617
chr10:119166443-119166943	chr10:119130540-119131040	Promoter	SFXN4	Intronic	chr10:119129905-119134617
chr17:50163797-50164297	chr17:50095031-50095531	Promoter	SGCA	Exonic	chr17:50093092-50114243
chr19:2783247-2783747	chr19:3225610-3226110	Promoter	SGTA	Intronic	chr19:3223777-3232575
chr19:2784090-2784590	chr19:3225610-3226110	Promoter	SGTA	Intronic	chr19:3223777-3232575
chr2:85418834-85419334	chr2:85445625-85446125	Promoter	SH2D6	Distal	chr2:85443822-85448392
chr2:85419358-85419858	chr2:85445625-85446125	Promoter	SH2D6	Distal	chr2:85443822-85448392
chr15:83446528-83447028	chr15:83362384-83362884	Promoter	SH3GL3	Distal	chr15:83361906-83369470
chr19:50720136-50720636	chr19:50548780-50549280	Promoter	SHANK1	Intronic	chr19:50545597-50557659
chr16:46622337-46622837	chr16:46821479-46821979	Promoter	SHCBP1	Intronic	chr16:46820519-46824074
chr16:46623180-46623680	chr16:46821479-46821979	Promoter	SHCBP1	Intronic	chr16:46820519-46824074
chr19:4277999-4278499	chr19:4360721-4361221	Promoter	SHD	Exonic	chr19:4356013-4364226
chr1:154501491-154501991	chr1:154608544-154609044	Promoter	SHE	Exonic	chr1:154606375-154612736
chr15:45201743-45202243	chr15:45167217-45167717	Promoter	SHF	Exonic	chr15:45161358-45174358
chr22:41914813-41915313	chr22:41958118-41958618	Promoter	SHISA8	Distal	chr22:41956947-41961509
chr5:132831177-132831677	chr5:132820966-132821466	Promoter	SHROOM1	Distal	chr5:132818519-132832385
chr5:132831679-132832179	chr5:132820966-132821466	Promoter	SHROOM1	Distal	chr5:132818519-132832385
chr5:132832244-132832744	chr5:132820966-132821466	Promoter	SHROOM1	Distal	chr5:132818519-132832385
chr19:51142119-51142619	chr19:51463234-51463734	Promoter	SIGLEC7	Distal	chr19:51460020-51463884
chr19:38899932-38900432	chr19:39112365-39112865	Promoter	SIRT2	Distal	chr19:39108900-39113952
chr12:120302074-120302574	chr12:120263243-120263743	Promoter	SIRT4	Intronic	chr12:120261068-120266617
chr9:35651130-35651630	chr9:35685465-35685965	Promoter	SIT1	Exonic	chr9:35680543-35686598
chr9:35652157-35652657	chr9:35685465-35685965	Promoter	SIT1	Exonic	chr9:35680543-35686598
chr2:44943029-44943529	chr2:44706823-44707323	Promoter	SIX3	Intronic	chr2:44704505-44707980
chrX:154490614-154491114	chrX:154097551-154098051	Promoter	SLC10A3	Intronic	chrX:154090110-154099596
chrX:154491198-154491698	chrX:154097551-154098051	Promoter	SLC10A3	Intronic	chrX:154090110-154099596
chr17:28471809-28472309	chr17:28338082-28338582	Promoter	SLC13A2	Intronic	chr17:28333659-28340471
chr11:60952433-60952933	chr11:61026262-61026762	Promoter	SLC15A3	Distal	chr11:61025125-61028678
chr11:60953657-60954157	chr11:61026262-61026762	Promoter	SLC15A3	Distal	chr11:61025125-61028678
chr1:112955372-112955872	chr1:112997601-112998101	Promoter	SLC16A1-AS1	Intronic	chr1:112996997-113000107
chr1:112955981-112956481	chr1:112997601-112998101	Promoter	SLC16A1-AS1	Intronic	chr1:112996997-113000107
chr6:111087102-111087602	chr6:111487584-111488084	Promoter	SLC16A10	Intronic	chr6:111485959-111488128
chr19:49442138-49442638	chr19:49142783-49143283	Promoter	SLC17A7	Intronic	chr19:49141568-49143937
chr19:49442138-49442638	chr19:49336434-49336934	Promoter	SLC17A7	Exonic	chr19:49332931-49337726
chr19:49442789-49443289	chr19:49336434-49336934	Promoter	SLC17A7	Exonic	chr19:49332931-49337726
chr19:49443328-49443828	chr19:49336434-49336934	Promoter	SLC17A7	Exonic	chr19:49332931-49337726
chr8:20184761-20185261	chr8:20269867-20270367	Promoter	SLC18A1	Intronic	chr8:20267635-20270146
chr22:40819752-40820252	chr22:40951383-40951883	Promoter	SLC25A17	Intronic	chr22:40948916-40954422
chr22:40820771-40821271	chr22:40951383-40951883	Promoter	SLC25A17	Intronic	chr22:40948916-40954422
chr17:44325509-44326009	chr17:44064988-44065488	Promoter	SLC25A39	Intronic	chr17:44064807-44068676
chr5:110736434-110736934	chr5:110258493-110258993	Promoter	SLC25A46	Distal	chr5:110257015-110259802
chr5:110737919-110738419	chr5:110258493-110258993	Promoter	SLC25A46	Distal	chr5:110257015-110259802
chr7:107658623-107659123	chr7:107462140-107462640	Promoter	SLC26A4	Intronic	chr7:107461288-107465893
chr7:107659601-107660101	chr7:107462140-107462640	Promoter	SLC26A4	Intronic	chr7:107461288-107465893
chr7:103445883-103446383	chr7:103529309-103529809	Promoter	SLC26A5	Intronic	chr7:103529350-103535518
chr7:5274056-5274556	chr7:5397539-5398039	Promoter	SLC29A4	Intronic	chr7:5394110-5398226
chr6:134052460-134052960	chr6:134184029-134184529	Promoter	SLC2A12	Intronic	chr6:134180155-134184667
chr6:134053062-134053562	chr6:134184029-134184529	Promoter	SLC2A12	Intronic	chr6:134180155-134184667
chr1:1692531-1693031	chr1:1847774-1848274	Promoter	SLC35E2B	Intronic	chr1:1845716-1848429
chr1:1693141-1693641	chr1:1847774-1848274	Promoter	SLC35E2B	Intronic	chr1:1845716-1848429
chr1:153967987-153968487	chr1:154176294-154176794	Promoter	SLC39A1	Intronic	chr1:154176731-154180272
chr4:102431022-102431522	chr4:102092312-102092812	Promoter	SLC39A8	Distal	chr4:102091172-102097205
chr1:205813684-205814184	chr1:205931603-205932103	Promoter	SLC41A1	Intronic	chr1:205918397-205937351
chr1:94819185-94819685	chr1:94590730-94591230	Promoter	SLC44A3	Distal	chr1:94588605-94597808
chr1:94819185-94819685	chr1:94858229-94858729	Promoter	SLC44A3	Intronic	chr1:94857856-94860884
chr1:94820014-94820514	chr1:94590730-94591230	Promoter	SLC44A3	Distal	chr1:94588605-94597808
chr1:94820014-94820514	chr1:94858229-94858729	Promoter	SLC44A3	Intronic	chr1:94857856-94860884
chr1:94820014-94820514	chr1:94923980-94924480	Promoter	SLC44A3	Exonic	chr1:94923212-94930399
chr9:112890575-112891075	chr9:113158957-113159457	Promoter	SLC46A2	Intronic	chr9:113129675-113159057
chr12:214584-215084	chr12:256856-257356	Promoter	SLC6A12	Intronic	chr12:256486-258972
chr17:30236767-30237267	chr17:30477675-30478175	Promoter	SLC6A4	Intronic	chr17:30475897-30479092
chrX:153686969-153687469	chrX:153411103-153411603	Promoter	SLC6A8	Distal	chrX:153410398-153413713
chrX:153687678-153688178	chrX:153411103-153411603	Promoter	SLC6A8	Distal	chrX:153410398-153413713
chr3:170586700-170587200	chr3:170528696-170529196	Promoter	SLC7A14	Intronic	chr3:170524609-170533632
chr16:87869273-87869773	chr16:87778371-87778871	Promoter	SLC7A5	Intronic	chr16:87776925-87781597
chr16:87869273-87869773	chr16:87792033-87792533	Promoter	SLC7A5	Distal	chr16:87789641-87793238
chr16:87870069-87870569	chr16:87778371-87778871	Promoter	SLC7A5	Intronic	chr16:87776925-87781597
chr16:87870069-87870569	chr16:87792033-87792533	Promoter	SLC7A5	Distal	chr16:87789641-87793238
chr16:87870870-87871370	chr16:87778371-87778871	Promoter	SLC7A5	Intronic	chr16:87776925-87781597
chr16:87870870-87871370	chr16:87792033-87792533	Promoter	SLC7A5	Distal	chr16:87789641-87793238
chr16:68264255-68264755	chr16:68744731-68745231	Promoter	SLC7A6	Intronic	chr16:68743801-68745838
chr20:62642028-62642528	chr20:62362228-62362728	Promoter	SLCO4A1	Exonic	chr20:62349765-62371437
chr17:35433478-35433978	chr17:35168293-35168793	Promoter	SLFN12	Intronic	chr17:35165638-35168688
chr17:35434529-35435029	chr17:35168293-35168793	Promoter	SLFN12	Intronic	chr17:35165638-35168688
chr17:35448639-35449139	chr17:35088276-35088776	Promoter	SLFN13	Intronic	chr17:35084662-35090921
chr17:35448639-35449139	chr17:35245083-35245583	Promoter	SLFN13	Intronic	chr17:35241220-35245516
chr17:35449214-35449714	chr17:35245083-35245583	Promoter	SLFN13	Intronic	chr17:35241220-35245516
chr9:70259330-70259830	chr9:70419497-70419997	Promoter	SMC5	Distal	chr9:70409294-70426795
chr9:70259893-70260393	chr9:70419497-70419997	Promoter	SMC5	Distal	chr9:70409294-70426795
chr1:3771600-3772100	chr1:3795833-3796333	Promoter	SMIM1	Exonic	chr1:3795098-3797918
chr1:3772361-3772861	chr1:3673238-3673738	Promoter	SMIM1	Intronic	chr1:3672506-3675370
chr1:3772361-3772861	chr1:3795833-3796333	Promoter	SMIM1	Exonic	chr1:3795098-3797918
chrX:135099157-135099657	chrX:135425108-135425608	Promoter	SMIM10L2B	Exonic	chrX:135420405-135426406
chr6:34249432-34249932	chr6:34285546-34286046	Promoter	SMIM29	Exonic	chr6:34283778-34287181
chr6:34250013-34250513	chr6:34285546-34286046	Promoter	SMIM29	Exonic	chr6:34283778-34287181
chr1:28582207-28582707	chr1:28592800-28593300	Promoter	SNHG12	Intronic	chr1:28590801-28593897
chr17:76556951-76557451	chr17:76523030-76523530	Promoter	SNHG16	Distal	chr17:76522360-76524605
chr1:37554163-37554663	chr1:37317880-37318380	Promoter	SNIP1	Distal	chr1:37317239-37319562
chr19:40748572-40749072	chr19:40805166-40805666	Promoter	SNRPA	Exonic	chr19:40796711-40813038
chr12:95859309-95859809	chr12:96249882-96250382	Promoter	SNRPF	Intronic	chr12:96247208-96250948
chr20:33443611-33444111	chr20:33662887-33663387	Promoter	SNTA1	Intronic	chr20:33661990-33671871
chr20:33444812-33445312	chr20:33662887-33663387	Promoter	SNTA1	Intronic	chr20:33661990-33671871
chr20:33445539-33446039	chr20:33662887-33663387	Promoter	SNTA1	Intronic	chr20:33661990-33671871
chr15:75626177-75626677	chr15:75532885-75533385	Promoter	SNUPN	Intronic	chr15:75531410-75534462
chr2:27371164-27371664	chr2:27001833-27002333	Promoter	SNX17	Exonic	chr2:27001779-27003875
chr5:122773679-122774179	chr5:122873270-122873770	Promoter	SNX2	Intronic	chr5:122872114-122874386
chr4:185203337-185203837	chr4:184804029-184804529	Promoter	SNX25	Intronic	chr4:184803439-184816375
chr4:185203894-185204394	chr4:184804029-184804529	Promoter	SNX25	Intronic	chr4:184803439-184816375
chr4:185957586-185958086	chr4:185535240-185535740	Promoter	SORBS2	Exonic	chr4:185534176-185537548
chr2:39124654-39125154	chr2:39467715-39468215	Promoter	SOS1	Intronic	chr2:39466600-39470975
chr9:35908709-35909209	chr9:35682433-35682933	Promoter	SPAAR	Exonic	chr9:35680543-35686598
chr1:48471998-48472498	chr1:48214766-48215266	Promoter	SPATA6	Distal	chr1:48214078-48216812
chr9:4667752-4668252	chr9:4855747-4856247	Promoter	SPATA6L	Intronic	chr9:4853253-4857752
chr9:4667752-4668252	chr9:4985772-4986272	Promoter	SPATA6L	Exonic	chr9:4982845-4989057
chr5:169582824-169583324	chr5:169909423-169909923	Promoter	SPDL1	Intronic	chr5:169908954-169911824
chr19:50414685-50415185	chr19:50050890-50051390	Promoter	SPIB	Exonic	chr19:50049593-50051919
chr19:50415646-50416146	chr19:50050890-50051390	Promoter	SPIB	Exonic	chr19:50049593-50051919
chr17:4433379-4433879	chr17:4364358-4364858	Promoter	SPNS3	Intronic	chr17:4364049-4368273
chr5:66139361-66139861	chr5:65835229-65835729	Promoter	SREK1	Intronic	chr5:65826851-65835565
chr1:206202960-206203460	chr1:206001377-206001877	Promoter	SRGAP2	Intronic	chr1:205996539-206005227
chr3:9190476-9190976	chr3:9037286-9037786	Promoter	SRGAP3-AS2	Exonic	chr3:9036038-9039240
chr1:11059915-11060415	chr1:10979513-10980013	Promoter	SRM	Intronic	chr1:10978547-10982934
chr1:11060771-11061271	chr1:10979513-10980013	Promoter	SRM	Intronic	chr1:10978547-10982934
chr16:2752773-2753273	chr16:2510853-2511353	Promoter	SRRM2-AS1	Intronic	chr16:2508819-2522089
chr16:2752773-2753273	chr16:2977340-2977840	Promoter	SRRM2-AS1	Intronic	chr16:2968599-2977731
chr19:43610563-43611063	chr19:43700493-43700993	Promoter	SRRM5	Distal	chr19:43698585-43701867
chr6:89117806-89118306	chr6:89022706-89023206	Promoter	SRSF12	Distal	chr6:89021361-89025102
chr6:89118686-89119186	chr6:89022706-89023206	Promoter	SRSF12	Distal	chr6:89021361-89025102
chr6:89119239-89119739	chr6:89022706-89023206	Promoter	SRSF12	Distal	chr6:89021361-89025102
chr2:38750261-38750761	chr2:39118897-39119397	Promoter	SRSF7	Intronic	chr2:39118563-39127417
chr2:38751098-38751598	chr2:39118897-39119397	Promoter	SRSF7	Intronic	chr2:39118563-39127417
chr11:95065276-95065776	chr11:95086330-95086830	Promoter	SRSF8	Distal	chr11:95077327-95094421
chr12:120468666-120469166	chr12:120487982-120488482	Promoter	SRSF9	Intronic	chr12:120487122-120490246
chr22:40855116-40855616	chr22:40535674-40536174	Promoter	ST13	Intronic	chr22:40531180-40536444
chr22:40855848-40856348	chr22:40535674-40536174	Promoter	ST13	Intronic	chr22:40531180-40536444
chr22:40856399-40856899	chr22:40535674-40536174	Promoter	ST13	Intronic	chr22:40531180-40536444
chr1:43704151-43704651	chr1:43558312-43558812	Promoter	ST3GAL3	Intronic	chr1:43557174-43560118
chr1:43704697-43705197	chr1:43558312-43558812	Promoter	ST3GAL3	Intronic	chr1:43557174-43560118
chr3:98730226-98730726	chr3:98692224-98692724	Promoter	ST3GAL6	Distal	chr3:98692045-98694171
chr3:98732018-98732518	chr3:98692224-98692724	Promoter	ST3GAL6	Distal	chr3:98692045-98694171
chr11:8909692-8910192	chr11:8698607-8699107	Promoter	ST5	Intronic	chr11:8698175-8704062
chr11:8910270-8910770	chr11:8698607-8699107	Promoter	ST5	Intronic	chr11:8698175-8704062
chr5:111510450-111510950	chr5:111636722-111637222	Promoter	STARD4-AS1	Intronic	chr5:111634795-111637403
chr2:96208095-96208595	chr2:96486013-96486513	Promoter	STARD7-AS1	Distal	chr2:96484412-96487803
chr2:191152796-191153296	chr2:191166021-191166521	Promoter	STAT4	Distal	chr2:191164738-191167599
chr5:173329321-173329821	chr5:173615826-173616326	Promoter	STC2	Intronic	chr5:173614950-173620131
chr5:173331025-173331525	chr5:173615826-173616326	Promoter	STC2	Intronic	chr5:173614950-173620131
chr5:173331025-173331525	chr5:173631911-173632411	Promoter	STC2	Distal	chr5:173623711-173632008
chr5:147233374-147233874	chr5:147102608-147103108	Promoter	STK32A	Distal	chr5:147100926-147102999
chr5:147233892-147234392	chr5:147102608-147103108	Promoter	STK32A	Distal	chr5:147100926-147102999
chr5:147234754-147235254	chr5:147102608-147103108	Promoter	STK32A	Distal	chr5:147100926-147102999
chr6:36547231-36547731	chr6:36340873-36341373	Promoter	STK38	Distal	chr6:36339868-36342057
chr20:44966644-44967144	chr20:45192276-45192776	Promoter	STK4	Distal	chr20:45191393-45195184
chr20:44967986-44968486	chr20:45054227-45054727	Promoter	STK4	Intronic	chr20:45047084-45063010
chr1:36385916-36386416	chr1:36372975-36373475	Promoter	STK40	Intronic	chr1:36371814-36376006
chr1:36386482-36386982	chr1:36372975-36373475	Promoter	STK40	Intronic	chr1:36371814-36376006
chr1:36387011-36387511	chr1:36372975-36373475	Promoter	STK40	Intronic	chr1:36371814-36376006
chr1:36387527-36388027	chr1:36372975-36373475	Promoter	STK40	Intronic	chr1:36371814-36376006
chr10:103918610-103919110	chr10:104245825-104246325	Promoter	STN1	Intronic	chr10:104240617-104246430
chr14:81437100-81437600	chr14:81448385-81448885	Promoter	STON2	Intronic	chr14:81448032-81451346
chr10:68827225-68827725	chr10:68764430-68764930	Promoter	STOX1	Intronic	chr10:68763291-68765572
chr10:68827225-68827725	chr10:69046707-69047207	Promoter	STOX1	Distal	chr10:69045052-69047109
chr1:149919210-149919710	chr1:150149625-150150125	Promoter	SV2A	Intronic	chr1:150146258-150166563
chr1:85200809-85201309	chr1:85279345-85279845	Promoter	SYDE2	Intronic	chr1:85274768-85280781
chr1:85201347-85201847	chr1:85279345-85279845	Promoter	SYDE2	Intronic	chr1:85274768-85280781
chr14:70417968-70418468	chr14:70019503-70020003	Promoter	SYNJ2BP-COX16	Intronic	chr14:70017809-70022235
chr19:50669973-50670473	chr19:50551608-50552108	Promoter	SYT3	Intronic	chr19:50545597-50557659
chr1:58578013-58578513	chr1:58883731-58884231	Promoter	TACSTD2	Intronic	chr1:58881716-58887772
chr6:34887204-34887704	chr6:35082639-35083139	Promoter	TAF11	Intronic	chr6:35080274-35085927
chr6:34887753-34888253	chr6:34987279-34987779	Promoter	TAF11	Intronic	chr6:34985547-34988404
chr6:34887753-34888253	chr6:35082639-35083139	Promoter	TAF11	Intronic	chr6:35080274-35085927
chr6:34887753-34888253	chr6:35141462-35141962	Promoter	TAF11	Intronic	chr6:35139331-35142311
chr7:100119870-100120370	chr7:99994744-99995244	Promoter	TAF6	Distal	chr7:99992963-99995686
chr7:100119870-100120370	chr7:100153194-100153694	Promoter	TAF6	Exonic	chr7:100151663-100160265
chr6:159045705-159046205	chr6:158773487-158773987	Promoter	TAGAP	Intronic	chr6:158766156-158775024
chr1:159926261-159926761	chr1:159853966-159854466	Promoter	TAGLN2	Intronic	chr1:159852966-159857561
chr12:118373286-118373786	chr12:118138081-118138581	Promoter	TAOK3	Intronic	chr12:118134089-118140965
chr1:11011660-11012160	chr1:10944312-10944812	Promoter	TARDBP	Distal	chr1:10943369-10947219
chrX:154411224-154411724	chrX:154365820-154366320	Promoter	TAZ	Exonic	chrX:154365998-154382591
chrX:154411224-154411724	chrX:154380629-154381129	Promoter	TAZ	Exonic	chrX:154365998-154382591
chr9:128786355-128786855	chr9:128805026-128805526	Promoter	TBC1D13	Intronic	chr9:128802654-128807237
chr22:46915586-46916086	chr22:46578472-46578972	Promoter	TBC1D22A-AS1	Intronic	chr22:46574959-46581171
chr22:46915586-46916086	chr22:47030030-47030530	Promoter	TBC1D22A-AS1	Intronic	chr22:47028333-47032750
chr22:46915586-46916086	chr22:47072369-47072869	Promoter	TBC1D22A-AS1	Intronic	chr22:47071485-47073576
chrX:48539272-48539772	chrX:48598127-48598627	Promoter	TBC1D25	Exonic	chrX:48596503-48600100
chr11:121023851-121024351	chr11:121460717-121461217	Promoter	TBCEL	Intronic	chr11:121458589-121469779
chrX:13652897-13653397	chrX:13838338-13838838	Promoter	TCEANC	Intronic	chrX:13836419-13839787
chr19:32718546-32719046	chr19:32675591-32676091	Promoter	TDRD12	Exonic	chr19:32671900-32677104
chr6:40334771-40335271	chr6:40640432-40640932	Promoter	TDRG1	Distal	chr6:40639898-40642260
chr1:27012725-27013225	chr1:27392914-27393414	Promoter	TENT5B	Intronic	chr1:27389914-27396006
chr1:27012725-27013225	chr1:27403803-27404303	Promoter	TENT5B	Distal	chr1:27401483-27407717
chr1:27012725-27013225	chr1:27407048-27407548	Promoter	TENT5B	Exonic	chr1:27401483-27407717
chr9:35604975-35605475	chr9:35551915-35552415	Promoter	TESK1	Intronic	chr9:35552407-35554810
chr1:46667565-46668065	chr1:46402184-46402684	Promoter	TEX38	Intronic	chr1:46392426-46408733
chr1:46668172-46668672	chr1:46301231-46301731	Promoter	TEX38	Intronic	chr1:46300134-46305438
chr1:35573006-35573506	chr1:35886614-35887114	Promoter	TFAP2E	Intronic	chr1:35881318-35888616
chr22:26512269-26512769	chr22:26436573-26437073	Promoter	TFIP11	Intronic	chr22:26435116-26438927
chr3:196081876-196082376	chr3:195885532-195886032	Promoter	TFRC	Exonic	chr3:195884628-195887707
chr3:196081876-196082376	chr3:195888336-195888836	Promoter	TFRC	Exonic	chr3:195887788-195902649
chr2:70554617-70555117	chr2:70515379-70515879	Promoter	TGFA	Intronic	chr2:70512995-70519040
chr2:70555142-70555642	chr2:70515379-70515879	Promoter	TGFA	Intronic	chr2:70512995-70519040
chr2:105329999-105330499	chr2:105142429-105142929	Promoter	TGFBRAP1	Distal	chr2:105140754-105145191
chr20:38166549-38167049	chr20:38355876-38356376	Promoter	TGM2	Intronic	chr20:38354103-38356859
chr8:42843846-42844346	chr8:42708887-42709387	Promoter	THAP1	Intronic	chr8:42703519-42709869
chr16:67841226-67841726	chr16:67881546-67882046	Promoter	THAP11	Exonic	chr16:67879760-67886632
chr22:29555215-29555715	chr22:29580091-29580591	Promoter	THOC5	Intronic	chr22:29578978-29582044
chr19:4831473-4831973	chr19:4749927-4750427	Promoter	TICAM1	Distal	chr19:4741855-4751022
chr19:4831473-4831973	chr19:4877436-4877936	Promoter	TICAM1	Distal	chr19:4871812-4881297
chr4:89111882-89112382	chr4:88751902-88752402	Promoter	TIGD2	Intronic	chr4:88751660-88753937
chr11:57532266-57532766	chr11:57903685-57904185	Promoter	TIMM10	Distal	chr11:57902898-57905291
chr22:32800865-32801365	chr22:32502377-32502877	Promoter	TIMP3	Distal	chr22:32501267-32503671
chr22:32801431-32801931	chr22:32502377-32502877	Promoter	TIMP3	Distal	chr22:32501267-32503671
chr19:2977082-2977582	chr19:3027178-3027678	Promoter	TLE6	Intronic	chr19:3026439-3030118
chr10:96514238-96514738	chr10:96835875-96836375	Promoter	TLL2	Intronic	chr10:96830611-96836914
chr2:218292939-218293439	chr2:218011293-218011793	Promoter	TMBIM1	Distal	chr2:218007143-218011502
chr5:140637313-140637813	chr5:140700669-140701169	Promoter	TMCO6	Intronic	chr5:140699417-140702068
chr5:140639118-140639618	chr5:140700669-140701169	Promoter	TMCO6	Intronic	chr5:140699417-140702068
chr17:55732886-55733386	chr17:55708367-55708867	Promoter	TMEM100	Distal	chr17:55708862-55711171
chr4:1720371-1720871	chr4:1348798-1349298	Promoter	TMEM129	Intronic	chr4:1345173-1353070
chr4:1720371-1720871	chr4:1382275-1382775	Promoter	TMEM129	Intronic	chr4:1380942-1383980
chr19:42313116-42313616	chr19:42325857-42326357	Promoter	TMEM145	Exonic	chr19:42323321-42327100
chr6:10746835-10747335	chr6:10585434-10585934	Promoter	TMEM14B	Intronic	chr6:10584543-10586865
chr2:677921-678421	chr2:598019-598519	Promoter	TMEM18	Distal	chr2:594875-598081
chr1:212415534-212416034	chr1:212529931-212530431	Promoter	TMEM206	Distal	chr1:212528470-212530956
chr10:17750579-17751079	chr10:17673362-17673862	Promoter	TMEM236	Intronic	chr10:17672608-17674906
chr1:1540414-1540914	chr1:1567681-1568181	Promoter	TMEM240	Intronic	chr1:1566165-1569294
chr1:1540414-1540914	chr1:1989473-1989973	Promoter	TMEM240	Intronic	chr1:1988390-1990672
chr19:16661573-16662073	chr19:16401309-16401809	Promoter	TMEM38A	Exonic	chr19:16400207-16402936
chr3:14125234-14125734	chr3:13785857-13786357	Promoter	TMEM43	Distal	chr3:13784906-13794599
chr3:14125739-14126239	chr3:13785857-13786357	Promoter	TMEM43	Distal	chr3:13784906-13794599
chr1:1919232-1919732	chr1:1573882-1574382	Promoter	TMEM52	Intronic	chr1:1572786-1576431
chr1:1919232-1919732	chr1:1857986-1858486	Promoter	TMEM52	Intronic	chr1:1856028-1860460
chr1:1920353-1920853	chr1:1573882-1574382	Promoter	TMEM52	Intronic	chr1:1572786-1576431
chr1:32901189-32901689	chr1:32754573-32755073	Promoter	TMEM54	Intronic	chr1:32752800-32756618
chr6:44126664-44127164	chr6:43878236-43878736	Promoter	TMEM63B	Distal	chr6:43875290-43880497
chr8:90792655-90793155	chr8:90841153-90841653	Promoter	TMEM64	Intronic	chr8:90836166-90845591
chr17:28317718-28318218	chr17:28748675-28749175	Promoter	TMEM97	Intronic	chr17:28742464-28751894
chr17:28318251-28318751	chr17:28404856-28405356	Promoter	TMEM97	Exonic	chr17:28402331-28407654
chr3:46699830-46700330	chr3:46845832-46846332	Promoter	TMIE	Distal	chr3:46843993-46848421
chr3:46699830-46700330	chr3:46980479-46980979	Promoter	TMIE	Intronic	chr3:46978303-46982857
chr3:46700668-46701168	chr3:46845832-46846332	Promoter	TMIE	Distal	chr3:46843993-46848421
chr3:46700668-46701168	chr3:46980479-46980979	Promoter	TMIE	Intronic	chr3:46978303-46982857
chr8:23164442-23164942	chr8:23005389-23005889	Promoter	TNFRSF10D	Intronic	chr8:22986503-23011470
chr6:47309699-47310199	chr6:47061012-47061512	Promoter	TNFRSF21	Distal	chr6:47060477-47063189
chr6:47309699-47310199	chr6:47076723-47077223	Promoter	TNFRSF21	Distal	chr6:47072537-47078180
chr6:47310710-47311210	chr6:47061012-47061512	Promoter	TNFRSF21	Distal	chr6:47060477-47063189
chr6:47310710-47311210	chr6:47076723-47077223	Promoter	TNFRSF21	Distal	chr6:47072537-47078180
chr3:195911823-195912323	chr3:195580708-195581208	Promoter	TNK2	Intronic	chr3:195578177-195588570
chr22:35299041-35299541	chr22:35582984-35583484	Promoter	TOM1	Distal	chr22:35582038-35584514
chr1:161225583-161226083	chr1:161038091-161038591	Promoter	TOMM40L	Exonic	chr1:161037117-161039951
chr8:143361305-143361805	chr8:143275739-143276239	Promoter	TOP1MT	Exonic	chr8:143273234-143283175
chr20:45407973-45408473	chr20:45193833-45194333	Promoter	TP53TG5	Distal	chr20:45191393-45195184
chr6:18153756-18154256	chr6:17867744-17868244	Promoter	TPMT	Intronic	chr6:17861793-17872198
chr6:18153756-18154256	chr6:17957467-17957967	Promoter	TPMT	Intronic	chr6:17955625-17959106
chr6:18154448-18154948	chr6:17867744-17868244	Promoter	TPMT	Intronic	chr6:17861793-17872198
chr6:18154448-18154948	chr6:17957467-17957967	Promoter	TPMT	Intronic	chr6:17955625-17959106
chr16:67393867-67394367	chr16:67543402-67543902	Promoter	TPPP3	Exonic	chr16:67543672-67549886
chr16:67394748-67395248	chr16:67531294-67531794	Promoter	TPPP3	Intronic	chr16:67527171-67532438
chr13:45341591-45342091	chr13:45414887-45415387	Promoter	TPT1	Intronic	chr13:45413674-45416088
chr13:45342130-45342630	chr13:45414887-45415387	Promoter	TPT1	Intronic	chr13:45413674-45416088
chr20:31738278-31738778	chr20:31667248-31667748	Promoter	TPX2	Intronic	chr20:31660824-31679187
chr14:102775530-102776030	chr14:103207466-103207966	Promoter	TRAF3	Distal	chr14:103206201-103208851
chr14:102776051-102776551	chr14:103207466-103207966	Promoter	TRAF3	Distal	chr14:103206201-103208851
chr6:52576953-52577453	chr6:52511720-52512220	Promoter	TRAM2-AS1	Intronic	chr6:52510906-52519334
chr6:52577493-52577993	chr6:52511720-52512220	Promoter	TRAM2-AS1	Intronic	chr6:52510906-52519334
chr1:36156143-36156643	chr1:35886060-35886560	Promoter	TRAPPC3	Intronic	chr1:35881318-35888616
chr14:39170190-39170690	chr14:38946576-38947076	Promoter	TRAPPC6B	Intronic	chr14:38939052-38950022
chr14:39170990-39171490	chr14:38946576-38947076	Promoter	TRAPPC6B	Intronic	chr14:38939052-38950022
chr14:39171812-39172312	chr14:38946576-38947076	Promoter	TRAPPC6B	Intronic	chr14:38939052-38950022
chr12:120446162-120446662	chr12:120237272-120237772	Promoter	TRIAP1	Intronic	chr12:120223799-120239487
chr8:125429102-125429602	chr8:125611948-125612448	Promoter	TRIB1	Distal	chr8:125611010-125616151
chr8:125429922-125430422	chr8:125606132-125606632	Promoter	TRIB1	Distal	chr8:125603446-125609346
chr8:125429922-125430422	chr8:125611948-125612448	Promoter	TRIB1	Distal	chr8:125611010-125616151
chr1:228406518-228407018	chr1:228158949-228159449	Promoter	TRIM11	Exonic	chr1:228157612-228168057
chr1:228407154-228407654	chr1:228487765-228488265	Promoter	TRIM11	Intronic	chr1:228485609-228492019
chr13:49995738-49996238	chr13:50122423-50122923	Promoter	TRIM13	Intronic	chr13:50121345-50128500
chr1:228416683-228417183	chr1:228158949-228159449	Promoter	TRIM17	Exonic	chr1:228157612-228168057
chr11:35662538-35663038	chr11:35682733-35683233	Promoter	TRIM44	Intronic	chr11:35680231-35683728
chr2:27281729-27282229	chr2:27720064-27720564	Promoter	TRIM54	Distal	chr2:27719059-27726472
chr7:101085173-101085673	chr7:100863970-100864470	Promoter	TRIM56	Intronic	chr7:100861674-100869526
chr7:101085173-101085673	chr7:100881147-100881647	Promoter	TRIM56	Exonic	chr7:100878949-100883404
chr11:8671733-8672233	chr11:8721629-8722129	Promoter	TRIM66	Intronic	chr11:8714317-8724324
chr1:100132818-100133318	chr1:99807972-99808472	Promoter	TRMT13	Distal	chr1:99807648-99809780
chr20:5949685-5950185	chr20:5659329-5659829	Promoter	TRMT6	Distal	chr20:5656262-5660797
chr20:5949685-5950185	chr20:5660239-5660739	Promoter	TRMT6	Distal	chr20:5656262-5660797
chr20:5949685-5950185	chr20:5933745-5934245	Promoter	TRMT6	Distal	chr20:5931858-5933904
chr20:5950327-5950827	chr20:5660239-5660739	Promoter	TRMT6	Distal	chr20:5656262-5660797
chr20:5950327-5950827	chr20:5933745-5934245	Promoter	TRMT6	Distal	chr20:5931858-5933904
chr2:28871393-28871893	chr2:28978954-28979454	Promoter	TRMT61B	Distal	chr2:28978532-28983286
chr22:46331220-46331720	chr22:46579844-46580344	Promoter	TRMU	Intronic	chr22:46574959-46581171
chr22:46331220-46331720	chr22:46594676-46595176	Promoter	TRMU	Intronic	chr22:46589165-46595481
chr22:46331220-46331720	chr22:46660639-46661139	Promoter	TRMU	Intronic	chr22:46654935-46663808
chr1:28552235-28552735	chr1:28888103-28888603	Promoter	TRNAU1AP	Intronic	chr1:28881331-28889111
chr1:28552819-28553319	chr1:28888103-28888603	Promoter	TRNAU1AP	Intronic	chr1:28881331-28889111
chr1:26991623-26992123	chr1:26920533-26921033	Promoter	TRNP1	Intronic	chr1:26919658-26923493
chr8:115809634-115810134	chr8:116241943-116242443	Promoter	TRPS1	Intronic	chr8:116241103-116244810
chr11:65944090-65944590	chr11:66071520-66072020	Promoter	TSGA10IP	Intronic	chr11:66066835-66072488
chr7:129143671-129144171	chr7:128834985-128835485	Promoter	TSPAN33	Intronic	chr7:128829484-128840762
chr12:71441671-71442171	chr12:71664243-71664743	Promoter	TSPAN8	Exonic	chr12:71661917-71666995
chr12:71442505-71443005	chr12:71664243-71664743	Promoter	TSPAN8	Exonic	chr12:71661917-71666995
chr12:71443122-71443622	chr12:71664243-71664743	Promoter	TSPAN8	Exonic	chr12:71661917-71666995
chr12:3076177-3076677	chr12:2939106-2939606	Promoter	TSPAN9	Exonic	chr12:2937865-2942697
chr6:116252111-116252611	chr6:116108758-116109258	Promoter	TSPYL4	Intronic	chr6:116107958-116110259
chr6:116252111-116252611	chr6:116275923-116276423	Promoter	TSPYL4	Intronic	chr6:116276253-116282070
chr6:116252747-116253247	chr6:116108758-116109258	Promoter	TSPYL4	Intronic	chr6:116107958-116110259
chr6:116252747-116253247	chr6:116275923-116276423	Promoter	TSPYL4	Intronic	chr6:116276253-116282070
chr6:116253853-116254353	chr6:116108758-116109258	Promoter	TSPYL4	Intronic	chr6:116107958-116110259
chr6:116253853-116254353	chr6:116275923-116276423	Promoter	TSPYL4	Intronic	chr6:116276253-116282070
chr9:97633297-97633797	chr9:97695344-97695844	Promoter	TSTD2	Intronic	chr9:97694533-97700310
chr1:51345780-51346280	chr1:51331186-51331686	Promoter	TTC39A	Intronic	chr1:51328179-51332479
chr9:132407313-132407813	chr9:132180885-132181385	Promoter	TTF1	Intronic	chr9:132181313-132183846
chr20:31869702-31870202	chr20:32017547-32018047	Promoter	TTLL9	Intronic	chr20:32017658-32020106
chr12:49208064-49208564	chr12:49033914-49034414	Promoter	TUBA1C	Exonic	chr12:49031180-49035256
chr2:219251718-219252218	chr2:219018041-219018541	Promoter	TUBA4B	Exonic	chr2:219016276-219019050
chr2:219253028-219253528	chr2:219022400-219022900	Promoter	TUBA4B	Intronic	chr2:219021971-219031314
chr2:219253028-219253528	chr2:219181151-219181651	Promoter	TUBA4B	Exonic	chr2:219174885-219183994
chr2:219253028-219253528	chr2:219387438-219387938	Promoter	TUBA4B	Exonic	chr2:219384356-219390034
chr2:219253028-219253528	chr2:219451078-219451578	Promoter	TUBA4B	Intronic	chr2:219440631-219454985
chr10:75718-76218	chr10:482581-483081	Promoter	TUBB8	Intronic	chr10:480005-488047
chr9:110256424-110256924	chr9:110340270-110340770	Promoter	TXN	Distal	chr9:110340068-110342193
chr9:110256424-110256924	chr9:110641346-110641846	Promoter	TXN	Distal	chr9:110639961-110643089
chr9:110257340-110257840	chr9:110340270-110340770	Promoter	TXN	Distal	chr9:110340068-110342193
chr9:110257973-110258473	chr9:110340270-110340770	Promoter	TXN	Distal	chr9:110340068-110342193
chr9:110257973-110258473	chr9:110641346-110641846	Promoter	TXN	Distal	chr9:110639961-110643089
chr1:145996470-145996970	chr1:145929497-145929997	Promoter	TXNIP	Intronic	chr1:145926201-145929508
chr22:50530797-50531297	chr22:50610465-50610965	Promoter	TYMP	Exonic	chr22:50604750-50611340
chr18:658667-659167	chr18:688223-688723	Promoter	TYMSOS	Exonic	chr18:685676-688458
chr3:142999784-143000284	chr3:143288387-143288887	Promoter	U2SURP	Intronic	chr3:143284420-143293344
chr1:162561170-162561670	chr1:162283598-162284098	Promoter	UAP1	Intronic	chr1:162281294-162288829
chr9:34178727-34179227	chr9:34373003-34373503	Promoter	UBAP1	Intronic	chr9:34373335-34382734
chr3:23807787-23808287	chr3:23590945-23591445	Promoter	UBE2E1-AS1	Exonic	chr3:23588706-23591727
chr1:154559434-154559934	chr1:154599843-154600343	Promoter	UBE2Q1	Intronic	chr1:154597790-154601102
chr15:75841947-75842447	chr15:76177670-76178170	Promoter	UBE2Q2	Intronic	chr15:76175512-76178931
chr1:202341836-202342336	chr1:202403356-202403856	Promoter	UBE2T	Intronic	chr1:202401385-202406284
chr7:157138462-157138962	chr7:157158426-157158926	Promoter	UBE3C	Intronic	chr7:157157027-157160148
chr1:10032521-10033021	chr1:10160558-10161058	Promoter	UBE4B	Intronic	chr1:10159400-10166739
chr7:139229676-139230176	chr7:138979146-138979646	Promoter	UBN2	Intronic	chr7:138979384-138983024
[truncated: 31,059 more rows]
