# Supplementary material for: Single-nucleus multi-omics identifies shared and distinct pathways in Pick’s and Alzheimer’s disease
Source: Sci Adv. 2025 Nov 12;11(46):eads7973. doi: 10.1126/sciadv.ads7973 (PMC12609060; doi:10.1126/sciadv.ads7973)
Supplement: Supplementary file 3 — Data S1 [file sciadv.ads7973_data_s1.zip]

Archive with 1 entries (1 files):
- ads7973_data_s1.zip
